# Supplementary material for: An integrated single-cell analysis of human adrenal cortex development
Source: JCI Insight. 2023 Jul 24;8(14):e168177. doi: 10.1172/jci.insight.168177 (PMC10443814; doi:10.1172/jci.insight.168177)
Supplement: Supplemental data sets 1-8 [file jciinsight-8-168177-s115.xlsx]

## Sheet: SD1 Phenodata
FileName	Number	Tissue	Origin	Sex	Name	Stage
11156	1	Adrenal	Adrenal	46,XY	7wpc_Ad1	7wpc
11192	2	Adrenal	Adrenal	46,XY	7wpc_Ad2	7wpc
13068	3	Adrenal	Adrenal	46,XX	7wpc_Ad3	7wpc
11488	4	Adrenal	Adrenal	46,XY	7wpc_Ad4	7wpc
11113	5	Adrenal	Adrenal	46,XX	7wpc_Ad5	7wpc
937	6	Adrenal	Adrenal	46,XX	7wpc_Ad6	7wpc
11415	7	Adrenal	Adrenal	46,XY	7wpc_Ad7	7wpc
11421	8	Adrenal	Adrenal	46,XX	7wpc_Ad8	7wpc
11036	9	Adrenal	Adrenal	46,XY	8wpc_Ad9	8wpc
11040	10	Adrenal	Adrenal	46,XY	8wpc_Ad10	8wpc
11444	11	Adrenal	Adrenal	46,XY	8wpc_Ad11	8wpc
907	12	Adrenal	Adrenal	46,XY	8wpc_Ad12	8wpc
11027	13	Adrenal	Adrenal	46,XX	8wpc_Ad13	8wpc
11054	14	Adrenal	Adrenal	46,XX	8wpc_Ad14	8wpc
11378	15	Adrenal	Adrenal	46,XX	8wpc_Ad15	8wpc
941	16	Adrenal	Adrenal	46,XX	8wpc_Ad16	8wpc
11041	17	Adrenal	Adrenal	46,XY	9wpc_Ad17	9wpc
11047	18	Adrenal	Adrenal	46,XY	9wpc_Ad18	9wpc
11442	19	Adrenal	Adrenal	46,XY	9wpc_Ad19	9wpc
11479	20	Adrenal	Adrenal	46,XY	9wpc_Ad20	9wpc
11226	21	Adrenal	Adrenal	46,XX	9wpc_Ad21	9wpc
11455	22	Adrenal	Adrenal	46,XX	9wpc_Ad22	9wpc
894	23	Adrenal	Adrenal	46,XX	9wpc_Ad23	9wpc
938	24	Adrenal	Adrenal	46,XX	9wpc_Ad24	9wpc
13116	25	Adrenal	Adrenal	46,XY	11.5wpc_Ad25	11.5wpc
910	26	Adrenal	Adrenal	46,XY	11.5wpc_Ad26	11.5wpc
11391	27	Adrenal	Adrenal	46,XX	11.5wpc_Ad27	11.5wpc
11460	28	Adrenal	Adrenal	46,XX	11.5wpc_Ad28	11.5wpc
11381	29	Adrenal	Adrenal	46,XY	11.5wpc_Ad29	11.5wpc
11449	30	Adrenal	Adrenal	46,XY	11.5wpc_Ad30	11.5wpc
11373	31	Adrenal	Adrenal	46,XX	11.5wpc_Ad31	11.5wpc
835	32	Adrenal	Adrenal	46,XX	11.5wpc_Ad32	11.5wpc
11156-m	33	Control	Muscle	46,XY	7wpc_Ms1	7wpc
11119	34	Control	Muscle	46,XY	7wpc_Ms2	7wpc
11114	35	Control	Muscle	46,XX	7wpc_Ms3	7wpc
10954	36	Control	Brain	46,XY	8wpc_Br1	8wpc
11843	37	Control	Brain	46,XX	8wpc_Br2	8wpc
11098	38	Control	Heart	46,XX	8wpc_Hr1	8wpc
927	39	Control	Kidney	46,XX	9wpc_Kd1	9wpc
11094	40	Control	Lung	46,XY	9wpc_Ln1	9wpc
10910	41	Control	Kidney	46,XY	11.5wpc_Kd2	11.5wpc
11371	42	Control	Kidney	46,XX	11.5wpc_Kd3	11.5wpc
13514	43	Control	Liver	46,XY	11.5wpc_Lv1	11.5wpc
11373-s	44	Control	Spleen	46,XX	11.5wpc_Sp1	11.5wpc
13356	45	Control	Skin	46,XX	11.5wpc_Sk1	11.5wpc
13478	46	Control	Skin	46,XY	11.5wpc_Sk2	11.5wpc

## Sheet: SD2.1 Bulk adrenal vs cont
gene	baseMean	log2FoldChange	lfcSE	stat	pvalue	padj	entrez	symbol	chr	start	end	strand	biotype	description
ENSG00000185231	5091.3	8.35573	0.352954	22.3864	5.33805e-111	4.38409e-108	4158	MC2R	18	13882044	13915707	-1	protein_coding	melanocortin 2 receptor [Source:HGNC Symbol;Acc:HGNC:6930]
ENSG00000148795	88194.7	8.20132	0.410664	18.5037	1.92902e-76	5.76106e-74	1586	CYP17A1	10	102830531	102837533	-1	protein_coding	cytochrome P450 family 17 subfamily A member 1 [Source:HGNC Symbol;Acc:HGNC:2593]
ENSG00000147465	73275.1	8.09422	0.354305	21.4685	3.06565e-102	1.94926e-99	6770	STAR	8	38143649	38151265	-1	protein_coding	steroidogenic acute regulatory protein [Source:HGNC Symbol;Acc:HGNC:11359]
ENSG00000170262	1753.46	8.06849	0.262378	29.8135	2.61226e-195	8.58172e-192	56246	MRAP	21	32291813	32314784	1	protein_coding	melanocortin 2 receptor accessory protein [Source:HGNC Symbol;Acc:HGNC:1304]
ENSG00000163646	107.855	8.01224	0.482026	15.4546	7.02279e-54	9.41675e-52	7401	CLRN1	3	150926163	150972999	-1	protein_coding	clarin 1 [Source:HGNC Symbol;Acc:HGNC:12605]
ENSG00000160882	20156.6	7.99714	0.429071	17.0211	5.72352e-65	1.282e-62	1584	CYP11B1	8	142872356	142879846	-1	protein_coding	cytochrome P450 family 11 subfamily B member 1 [Source:HGNC Symbol;Acc:HGNC:2591]
ENSG00000229056	412.248	7.90884	0.398631	18.5702	5.59796e-77	1.69756e-74	101927482	AC020571.1	2	196260024	196264204	1	antisense_RNA
ENSG00000123999	3569.04	7.85421	0.204426	37.6864	0	0	3623	INHA	2	219569162	219575713	1	protein_coding	inhibin alpha subunit [Source:HGNC Symbol;Acc:HGNC:6065]
ENSG00000109163	1265.91	7.83095	0.413448	17.5459	6.38902e-69	1.5941e-66	2798	GNRHR	4	67739328	67754360	-1	protein_coding	gonadotropin releasing hormone receptor [Source:HGNC Symbol;Acc:HGNC:4421]
ENSG00000140459	29940.2	7.76948	0.314901	23.4151	3.00288e-121	2.95949e-118	1583	CYP11A1	15	74337759	74367740	-1	protein_coding	cytochrome P450 family 11 subfamily A member 1 [Source:HGNC Symbol;Acc:HGNC:2590]
ENSG00000228146	548.362	7.74588	0.284598	26.2323	1.13903e-151	1.87095e-148	197350	CASP16P	16	3144219	3149963	1	transcribed_unprocessed_pseudogene	caspase 16, pseudogene [Source:HGNC Symbol;Acc:HGNC:27290]
ENSG00000179142	48.2606	7.60905	0.561493	13.0242	8.91005e-39	5.322e-37	1585	CYP11B2	8	142910559	142917843	-1	protein_coding	cytochrome P450 family 11 subfamily B member 2 [Source:HGNC Symbol;Acc:HGNC:2592]
ENSG00000214510	50.1581	7.51589	0.531848	13.3352	1.44446e-40	9.55426e-39	153218	SPINK13	5	148268180	148286254	1	protein_coding	serine peptidase inhibitor, Kazal type 13 (putative) [Source:HGNC Symbol;Acc:HGNC:27200]
ENSG00000166917	306.547	7.42392	0.354477	19.6797	3.22129e-86	1.29581e-83	101927671	MIR202HG	10	133246478	133247891	-1	antisense_RNA	MIR202 host gene [Source:HGNC Symbol;Acc:HGNC:49402]
ENSG00000137463	1740.81	7.40061	0.231121	31.2637	1.45328e-214	5.72911e-211	84709	MGARP	4	139266163	139280338	-1	protein_coding	mitochondria localized glutamic acid rich protein [Source:HGNC Symbol;Acc:HGNC:29969]
ENSG00000215187	5159.09	7.35974	0.303633	22.9383	1.93021e-116	1.81173e-113	730112	FAM166B	9	35561831	35563899	-1	protein_coding	family with sequence similarity 166 member B [Source:HGNC Symbol;Acc:HGNC:34242]
ENSG00000229928	84.8247	7.32599	0.507132	13.3845	7.4536e-41	4.99721e-39	NA	LINC00400	13	43158631	43159466	1	lincRNA	long intergenic non-protein coding RNA 400 [Source:HGNC Symbol;Acc:HGNC:42729]
ENSG00000231852	5943.62	7.31565	0.425663	15.4403	8.76465e-54	1.15946e-51	1589	CYP21A2	6	32038265	32041670	1	protein_coding	cytochrome P450 family 21 subfamily A member 2 [Source:HGNC Symbol;Acc:HGNC:2600]
ENSG00000279525	23.4517	7.21687	0.557341	12.7952	1.74317e-37	9.54435e-36	NA	AC002451.2	7	95542145	95544542	1	TEC
ENSG00000005981	1953.47	7.15146	0.24394	28.5541	2.49943e-179	6.15828e-176	51666	ASB4	7	95478444	95540232	1	protein_coding	ankyrin repeat and SOCS box containing 4 [Source:HGNC Symbol;Acc:HGNC:16009]
ENSG00000145384	60.9366	6.96348	0.463877	13.6802	1.33274e-42	9.76563e-41	2169	FABP2	4	119317250	119322390	-1	protein_coding	fatty acid binding protein 2 [Source:HGNC Symbol;Acc:HGNC:3556]
ENSG00000232023	120.936	6.96115	0.371246	17.597	2.5952e-69	6.73078e-67	NA	LINC01807	2	228483261	228611395	-1	lincRNA	long intergenic non-protein coding RNA 1807 [Source:HGNC Symbol;Acc:HGNC:52610]
ENSG00000169297	546.577	6.89518	0.228022	29.5685	3.80035e-192	1.07012e-188	190	NR0B1	X	30304206	30309598	-1	protein_coding	nuclear receptor subfamily 0 group B member 1 [Source:HGNC Symbol;Acc:HGNC:7960]
ENSG00000243236	275.619	6.7972	0.507302	11.3851	4.96074e-30	1.62427e-28	NA	GSTA9P	6	52939726	52957521	-1	transcribed_unprocessed_pseudogene	glutathione S-transferase alpha 9, pseudogene [Source:HGNC Symbol;Acc:HGNC:49902]
ENSG00000248290	194.244	6.67948	0.458624	13.2107	7.61506e-40	4.87339e-38	NA	TNXA	6	32008614	32012472	-1	unprocessed_pseudogene	tenascin XA (pseudogene) [Source:HGNC Symbol;Acc:HGNC:11975]
ENSG00000257732	20.8128	6.66004	0.58493	10.7329	7.13065e-27	1.85425e-25	NA	AC089983.1	12	104262314	104280722	-1	antisense_RNA
ENSG00000236393	685.414	6.64935	0.283388	22.5691	8.71799e-113	7.47132e-110	101927476	AC091806.1	X	40262917	40287720	1	lincRNA
ENSG00000105398	23358.7	6.64435	0.444079	13.7305	6.66303e-43	4.99372e-41	6822	SULT2A1	19	47870466	47886397	-1	protein_coding	sulfotransferase family 2A member 1 [Source:HGNC Symbol;Acc:HGNC:11458]
ENSG00000234956	332.96	6.62415	0.555527	9.1349	6.5464e-20	9.13853e-19	100507406	LINC02539	6	137730170	137738983	-1	lincRNA	long intergenic non-protein coding RNA 2539 [Source:HGNC Symbol;Acc:HGNC:53572]
ENSG00000203859	359.667	6.61726	0.430072	14.1689	1.42663e-45	1.24979e-43	3284	HSD3B2	1	119414931	119423035	1	protein_coding	hydroxy-delta-5-steroid dehydrogenase, 3 beta- and steroid delta-isomerase 2 [Source:HGNC Symbol;Acc:HGNC:5218]
ENSG00000254211	37.7204	6.48181	0.516591	11.5814	5.12201e-31	1.80285e-29	NA	LINC01485	5	173786790	173809039	-1	lincRNA	long intergenic non-protein coding RNA 1485 [Source:HGNC Symbol;Acc:HGNC:51138]
ENSG00000173612	37.0454	6.47663	0.55791	10.6078	2.74084e-26	6.72785e-25	222545	GPRC6A	6	116792085	116829037	-1	protein_coding	G protein-coupled receptor class C group 6 member A [Source:HGNC Symbol;Acc:HGNC:18510]
ENSG00000180815	1971.53	6.4515	0.17873	35.5686	4.29209e-277	2.11504e-273	389840	MAP3K15	X	19360056	19515261	-1	protein_coding	mitogen-activated protein kinase kinase kinase 15 [Source:HGNC Symbol;Acc:HGNC:31689]
ENSG00000147256	3099.26	6.44638	0.357353	17.3685	1.42951e-67	3.31495e-65	158763	ARHGAP36	X	131058242	131089883	1	protein_coding	Rho GTPase activating protein 36 [Source:HGNC Symbol;Acc:HGNC:26388]
ENSG00000136931	5815.86	6.44257	0.462707	14.1216	2.796e-45	2.39618e-43	2516	NR5A1	9	124481236	124507430	-1	protein_coding	nuclear receptor subfamily 5 group A member 1 [Source:HGNC Symbol;Acc:HGNC:7983]
ENSG00000223414	1023.51	6.43736	0.528088	9.98813	1.71795e-23	3.38963e-22	90632	LINC00473	6	165908802	165988048	-1	lincRNA	long intergenic non-protein coding RNA 473 [Source:HGNC Symbol;Acc:HGNC:21160]
ENSG00000253434	31.9887	6.42972	0.52084	11.4684	1.90163e-30	6.36386e-29	105375706	LINC02237	8	111376639	111542973	1	lincRNA	long intergenic non-protein coding RNA 2237 [Source:HGNC Symbol;Acc:HGNC:53108]
ENSG00000102962	146.826	6.40294	0.439164	13.1373	2.01242e-39	1.23959e-37	6367	CCL22	16	57358772	57366190	1	protein_coding	C-C motif chemokine ligand 22 [Source:HGNC Symbol;Acc:HGNC:10621]
ENSG00000161513	5341.01	6.38469	0.109522	57.9494	0	0	2232	FDXR	17	74862497	74873031	-1	protein_coding	ferredoxin reductase [Source:HGNC Symbol;Acc:HGNC:3642]
ENSG00000204338	536.273	6.31167	0.3974	14.93	2.10305e-50	2.36876e-48	NA	CYP21A1P	6	32005636	32008451	1	transcribed_unprocessed_pseudogene	cytochrome P450 family 21 subfamily A member 1, pseudogene [Source:HGNC Symbol;Acc:HGNC:2599]
ENSG00000101197	450.88	6.27815	0.266143	22.8552	1.29771e-115	1.16269e-112	79444	BIRC7	20	63235883	63240507	1	protein_coding	baculoviral IAP repeat containing 7 [Source:HGNC Symbol;Acc:HGNC:13702]
ENSG00000181741	107.897	6.27724	0.335711	17.7928	8.04068e-71	2.14175e-68	NA	FDX1P1	20	34475924	34476474	-1	processed_pseudogene	ferredoxin 1 pseudogene 1 [Source:HGNC Symbol;Acc:HGNC:3640]
ENSG00000268560	78.1755	6.26915	0.398079	14.6778	8.94681e-49	9.04362e-47	NA	AC010636.1	19	20611559	20615389	1	lincRNA
ENSG00000080031	1233.38	6.17024	0.31462	18.892	1.32749e-79	4.28955e-77	5794	PTPRH	19	55181248	55209506	-1	protein_coding	protein tyrosine phosphatase, receptor type H [Source:HGNC Symbol;Acc:HGNC:9672]
ENSG00000254416	93.7524	6.13239	0.519083	10.581	3.64949e-26	8.79403e-25	NA	AP000924.1	11	110355130	110406400	1	lincRNA
ENSG00000203985	41.4071	6.07441	0.468859	12.0273	2.55469e-33	1.06235e-31	388633	LDLRAD1	1	54007299	54018186	-1	protein_coding	low density lipoprotein receptor class A domain containing 1 [Source:HGNC Symbol;Acc:HGNC:32069]
ENSG00000230710	11.2409	6.07219	0.567294	10.3514	4.12238e-25	9.27582e-24	100874127	LINC00332	13	40181809	40189028	1	lincRNA	long intergenic non-protein coding RNA 332 [Source:HGNC Symbol;Acc:HGNC:42049]
ENSG00000137714	19473.8	6.07093	0.152751	39.2081	0	0	2230	FDX1	11	110429883	110464881	1	protein_coding	ferredoxin 1 [Source:HGNC Symbol;Acc:HGNC:3638]
ENSG00000116133	114931	6.0575	0.272236	21.7448	7.74271e-105	5.26264e-102	1718	DHCR24	1	54849633	54887218	-1	protein_coding	24-dehydrocholesterol reductase [Source:HGNC Symbol;Acc:HGNC:2859]
ENSG00000122711	14.6011	6.01681	0.584227	9.85851	6.29751e-23	1.15901e-21	27290	SPINK4	9	33218365	33248567	1	protein_coding	serine peptidase inhibitor, Kazal type 4 [Source:HGNC Symbol;Acc:HGNC:16646]
ENSG00000174156	135.132	6.00391	0.404037	13.6111	3.43937e-42	2.44742e-40	2940	GSTA3	6	52896639	52909685	-1	protein_coding	glutathione S-transferase alpha 3 [Source:HGNC Symbol;Acc:HGNC:4628]
ENSG00000162078	205.475	5.94301	0.27823	20.6711	6.30723e-95	3.27162e-92	124220	ZG16B	16	2830169	2839585	1	protein_coding	zymogen granule protein 16B [Source:HGNC Symbol;Acc:HGNC:30456]
ENSG00000170369	130.864	5.91894	0.718562	5.19527	2.04421e-07	6.86546e-07	1470	CST2	20	23823769	23826731	-1	protein_coding	cystatin SA [Source:HGNC Symbol;Acc:HGNC:2474]
ENSG00000234493	26.5743	5.89005	0.464942	11.685	1.52006e-31	5.54849e-30	101928941	RHOXF1P1	X	120010718	120015544	-1	transcribed_unprocessed_pseudogene	Rhox homeobox family member 1 pseudogene 1 [Source:HGNC Symbol;Acc:HGNC:51580]
ENSG00000259108	119.335	5.87123	0.772987	6.68706	2.27693e-11	1.2646e-10	NA	LINC01595	19	47863483	47865341	-1	lincRNA	long intergenic non-protein coding RNA 1595 [Source:HGNC Symbol;Acc:HGNC:51586]
ENSG00000162594	48.2337	5.75407	0.419621	12.6403	1.26532e-36	6.529e-35	149233	IL23R	1	67138907	67259979	1	protein_coding	interleukin 23 receptor [Source:HGNC Symbol;Acc:HGNC:19100]
ENSG00000233581	36.2864	5.734	0.605702	7.64093	2.15663e-14	1.68956e-13	NA	AC069155.1	2	216303325	216321737	1	antisense_RNA
ENSG00000159723	70.3419	5.72794	0.473616	11.0492	2.21242e-28	6.40368e-27	181	AGRP	16	67482571	67483813	-1	protein_coding	agouti related neuropeptide [Source:HGNC Symbol;Acc:HGNC:330]
ENSG00000228127	13.8861	5.70094	0.55605	9.50911	1.92306e-21	3.09685e-20	NA	LINC01649	1	115919350	115931561	1	lincRNA	long intergenic non-protein coding RNA 1649 [Source:HGNC Symbol;Acc:HGNC:52436]
ENSG00000269516	21.2743	5.68816	0.53084	9.78999	1.24301e-22	2.21529e-21	NA	CYP4F23P	19	15564074	15584709	1	transcribed_unprocessed_pseudogene	cytochrome P450 family 4 subfamily F member 23, pseudogene [Source:HGNC Symbol;Acc:HGNC:39944]
ENSG00000153002	416.934	5.68061	0.376281	14.6303	1.80094e-48	1.80195e-46	1360	CPB1	3	148791102	148860187	1	protein_coding	carboxypeptidase B1 [Source:HGNC Symbol;Acc:HGNC:2299]
ENSG00000119508	1543.13	5.66755	0.434194	11.794	4.19408e-32	1.61149e-30	8013	NR4A3	9	99821855	99866891	1	protein_coding	nuclear receptor subfamily 4 group A member 3 [Source:HGNC Symbol;Acc:HGNC:7982]
ENSG00000167080	35.5316	5.66711	0.491445	10.5638	4.38507e-26	1.04769e-24	124872	B4GALNT2	17	49132460	49176840	1	protein_coding	beta-1,4-N-acetyl-galactosaminyltransferase 2 [Source:HGNC Symbol;Acc:HGNC:24136]
ENSG00000257826	9.08576	5.64911	0.61583	8.53764	1.36991e-17	1.50766e-16	NA	AL133304.2	14	36061026	36067190	-1	lincRNA
ENSG00000236426	13.8214	5.62753	0.558986	9.45512	3.22657e-21	5.12069e-20	NA	AL583824.1	10	119330233	119336182	-1	antisense_RNA
ENSG00000204876	12.9079	5.62192	0.538551	10.1714	2.66178e-24	5.58747e-23	NA	AC021218.1	7	155962632	155966343	1	lincRNA
ENSG00000101977	556.146	5.59327	0.31001	17.8378	3.59564e-71	9.84355e-69	4168	MCF2	X	139581770	139708227	-1	protein_coding	MCF.2 cell line derived transforming sequence [Source:HGNC Symbol;Acc:HGNC:6940]
ENSG00000142511	32.7403	5.54815	0.53725	9.35859	8.08047e-21	1.22992e-19	2854	GPR32	19	50770464	50771732	1	protein_coding	G protein-coupled receptor 32 [Source:HGNC Symbol;Acc:HGNC:4487]
ENSG00000176654	13.564	5.54069	0.55336	9.63	5.97303e-22	1.01146e-20	NA	NANOGP1	12	7890801	7900140	1	transcribed_unprocessed_pseudogene	Nanog homeobox pseudogene 1 [Source:HGNC Symbol;Acc:HGNC:23099]
ENSG00000253356	46.9595	5.53847	0.454846	11.0725	1.70612e-28	4.99692e-27	NA	AC084024.3	8	38148741	38163772	1	antisense_RNA
ENSG00000180712	80.2004	5.535	0.396382	12.8101	1.43927e-37	7.96896e-36	NA	LINC02363	4	184340756	184353977	-1	lincRNA	long intergenic non-protein coding RNA 2363 [Source:HGNC Symbol;Acc:HGNC:53286]
ENSG00000100604	4277.72	5.45863	0.416122	13.612	3.39597e-42	2.42529e-40	1113	CHGA	14	92923080	92935293	1	protein_coding	chromogranin A [Source:HGNC Symbol;Acc:HGNC:1929]
ENSG00000242396	44.2661	5.45607	0.457385	10.9022	1.12526e-27	3.09346e-26	NA	AC096536.3	1	54886875	54888001	1	antisense_RNA
ENSG00000271579	36.395	5.37884	0.416438	11.988	4.108e-33	1.68693e-31	NA	AC078880.3	12	115299588	115300708	-1	lincRNA
ENSG00000205362	38.3175	5.37455	0.550658	8.8798	6.69807e-19	8.43076e-18	4489	MT1A	16	56638666	56640087	1	protein_coding	metallothionein 1A [Source:HGNC Symbol;Acc:HGNC:7393]
ENSG00000101638	1061.82	5.35523	0.258744	20.272	2.27064e-91	1.06563e-88	29906	ST8SIA5	18	46667821	46759257	-1	protein_coding	ST8 alpha-N-acetyl-neuraminide alpha-2,8-sialyltransferase 5 [Source:HGNC Symbol;Acc:HGNC:17827]
ENSG00000161509	240.829	5.35436	0.267524	19.4356	3.85671e-84	1.40777e-81	2905	GRIN2C	17	74842023	74861504	-1	protein_coding	glutamate ionotropic receptor NMDA type subunit 2C [Source:HGNC Symbol;Acc:HGNC:4587]
ENSG00000283095	9.70264	5.33765	0.558218	8.93721	3.99114e-19	5.13173e-18	NA	FP565171.1	10	131891640	131895297	1	lincRNA
ENSG00000196433	23.7403	5.33464	0.462987	10.7172	8.45454e-27	2.1784e-25	438	ASMT	X	1615001	1643081	1	protein_coding	acetylserotonin O-methyltransferase [Source:HGNC Symbol;Acc:HGNC:750]
ENSG00000123454	1338.44	5.30361	0.437426	12.3821	3.26707e-35	1.55926e-33	1621	DBH	9	133636360	133659344	1	protein_coding	dopamine beta-hydroxylase [Source:HGNC Symbol;Acc:HGNC:2689]
ENSG00000073060	25995.8	5.29886	0.257473	19.6831	3.0094e-86	1.2358e-83	949	SCARB1	12	124776856	124882668	-1	protein_coding	scavenger receptor class B member 1 [Source:HGNC Symbol;Acc:HGNC:1664]
ENSG00000173267	2929.09	5.28619	0.257491	20.1053	6.6372e-90	3.04246e-87	6623	SNCG	10	86958618	86963260	1	protein_coding	synuclein gamma [Source:HGNC Symbol;Acc:HGNC:11141]
ENSG00000229664	5.79519	5.20953	0.557368	9.13676	6.43545e-20	8.99002e-19	NA	AL137186.1	10	6025978	6036427	1	antisense_RNA
ENSG00000277749	13.4205	5.20468	0.543896	8.9212	4.61284e-19	5.90797e-18	NA	AC023300.2	15	74311516	74319688	-1	antisense_RNA
ENSG00000135409	661.454	5.20089	0.337688	14.7727	2.19796e-49	2.31679e-47	269	AMHR2	12	53423855	53431534	1	protein_coding	anti-Mullerian hormone receptor type 2 [Source:HGNC Symbol;Acc:HGNC:465]
ENSG00000036565	239.298	5.17115	0.397397	12.5051	6.99973e-36	3.48414e-34	6570	SLC18A1	8	20144855	20183206	-1	protein_coding	solute carrier family 18 member A1 [Source:HGNC Symbol;Acc:HGNC:10934]
ENSG00000227047	10.3027	5.16647	0.675728	6.15723	7.40293e-10	3.40774e-09	NA	AC012065.1	2	20499571	20501311	-1	lincRNA
ENSG00000240520	48.5959	5.16354	0.526541	8.35301	6.65427e-17	6.83137e-16	NA	UOX	1	84363706	84397831	-1	transcribed_unitary_pseudogene	urate oxidase (pseudogene) [Source:HGNC Symbol;Acc:HGNC:12575]
ENSG00000250535	68.7631	5.14878	0.424352	11.1068	1.16223e-28	3.4501e-27	NA	STK19B	6	32013270	32013787	1	unprocessed_pseudogene	serine/threonine kinase 19B (pseudogene) [Source:HGNC Symbol;Acc:HGNC:21668]
ENSG00000225546	5.76477	5.03709	0.605119	7.68916	1.481e-14	1.17378e-13	105375475	LINC02476	7	119704556	119907375	-1	lincRNA	long intergenic non-protein coding RNA 2476 [Source:HGNC Symbol;Acc:HGNC:53419]
ENSG00000111424	591.414	5.02498	0.273808	17.7579	1.49697e-70	3.93424e-68	7421	VDR	12	47841537	47943048	-1	protein_coding	vitamin D receptor [Source:HGNC Symbol;Acc:HGNC:12679]
ENSG00000225366	19.3666	5.01159	0.587346	7.40773	1.28476e-13	9.2313e-13	6998	TDGF1P3	X	110520312	110523021	1	transcribed_processed_pseudogene	teratocarcinoma-derived growth factor 1 pseudogene 3 [Source:HGNC Symbol;Acc:HGNC:11703]
ENSG00000142615	9.57001	4.98567	0.597314	7.16825	7.59604e-13	5.00922e-12	63036	CELA2A	1	15456728	15472091	1	protein_coding	chymotrypsin like elastase family member 2A [Source:HGNC Symbol;Acc:HGNC:24609]
ENSG00000267404	8.10039	4.9845	0.555389	8.44979	2.91817e-17	3.11087e-16	NA	AC023043.2	18	36273574	36274599	1	processed_pseudogene
ENSG00000023171	7381.14	4.98425	0.319912	14.8972	3.43654e-50	3.80548e-48	57476	GRAMD1B	11	123358428	123627774	1	protein_coding	GRAM domain containing 1B [Source:HGNC Symbol;Acc:HGNC:29214]
ENSG00000237836	71.1759	4.97508	0.294348	16.3188	7.25064e-60	1.31117e-57	NA	PHKA2-AS1	X	18890296	18894497	1	antisense_RNA	PHKA2 antisense RNA 1 [Source:HGNC Symbol;Acc:HGNC:44110]
ENSG00000228314	10.7714	4.95974	0.715832	5.80051	6.61149e-09	2.70427e-08	54055	CYP4F29P	21	13843133	13848364	-1	transcribed_unprocessed_pseudogene	cytochrome P450 family 4 subfamily F member 29, pseudogene [Source:HGNC Symbol;Acc:HGNC:2647]
ENSG00000232717	25.6093	4.9393	0.422872	10.8739	1.53558e-27	4.18065e-26	NA	TRIM51JP	2	95574899	95580764	1	unprocessed_pseudogene	tripartite motif-containing 51J, pseudogene [Source:HGNC Symbol;Acc:HGNC:43978]
ENSG00000104938	272.184	4.91861	0.452135	10.6227	2.33672e-26	5.78631e-25	10332	CLEC4M	19	7763149	7769605	1	protein_coding	C-type lectin domain family 4 member M [Source:HGNC Symbol;Acc:HGNC:13523]
ENSG00000105675	38.4315	4.90766	0.397962	11.5396	8.32668e-31	2.89466e-29	495	ATP4A	19	35550043	35563658	-1	protein_coding	ATPase H+/K+ transporting alpha subunit [Source:HGNC Symbol;Acc:HGNC:819]
ENSG00000265787	11.9921	4.87027	0.5349	8.5081	1.76806e-17	1.92542e-16	284233	CYP4F35P	18	14337423	14342524	1	transcribed_unprocessed_pseudogene	cytochrome P450 family 4 subfamily F member 35, pseudogene [Source:HGNC Symbol;Acc:HGNC:39954]
ENSG00000165181	29.7787	4.8684	0.391387	11.7019	1.24681e-31	4.60222e-30	158401	C9orf84	9	111686173	111795008	-1	protein_coding	chromosome 9 open reading frame 84 [Source:HGNC Symbol;Acc:HGNC:26535]
ENSG00000140961	538.794	4.86777	0.377249	12.0447	2.069e-33	8.67704e-32	29948	OSGIN1	16	83948282	83966332	1	protein_coding	oxidative stress induced growth inhibitor 1 [Source:HGNC Symbol;Acc:HGNC:30093]
ENSG00000177993	8.03659	4.82046	0.548626	8.21834	2.06344e-16	2.01949e-15	100874123	ZNRF3-AS1	22	29024999	29031476	-1	antisense_RNA	ZNRF3 antisense RNA 1 [Source:HGNC Symbol;Acc:HGNC:41927]
ENSG00000237674	5.87035	4.81752	0.624481	6.70412	2.02619e-11	1.13396e-10	NA	GSTA7P	6	52739590	52744656	-1	unprocessed_pseudogene	glutathione S-transferase alpha 7, pseudogene [Source:HGNC Symbol;Acc:HGNC:4631]
ENSG00000236013	16.7072	4.80124	0.531721	7.84081	4.47645e-15	3.76913e-14	100507477	AL138737.1	6	140067435	140093721	1	lincRNA
ENSG00000281655	9.82191	4.80042	0.550102	8.23238	1.83525e-16	1.80512e-15	NA	AP000851.2	11	102681310	102683913	1	lincRNA
ENSG00000257940	9.46631	4.79317	0.623144	6.30618	2.86011e-10	1.38481e-09	NA	AC079598.1	12	87816486	87817831	1	lincRNA
ENSG00000089199	2981.39	4.78805	0.387143	13.4179	4.75018e-41	3.21755e-39	1114	CHGB	20	5911430	5925361	1	protein_coding	chromogranin B [Source:HGNC Symbol;Acc:HGNC:1930]
ENSG00000239482	35.1883	4.78513	0.331961	13.8246	1.8101e-43	1.37756e-41	105374042	AC112487.1	3	112302478	112332791	1	lincRNA
ENSG00000104833	5555.16	4.75876	0.385512	13.2006	8.69795e-40	5.5305e-38	10382	TUBB4A	19	6494319	6502848	-1	protein_coding	tubulin beta 4A class IVa [Source:HGNC Symbol;Acc:HGNC:20774]
ENSG00000182631	25.3579	4.72929	0.623476	6.53198	6.49064e-11	3.40802e-10	51289	RXFP3	5	33936386	33938237	1	protein_coding	relaxin/insulin like family peptide receptor 3 [Source:HGNC Symbol;Acc:HGNC:24883]
ENSG00000226087	28.8007	4.72087	0.386259	11.5204	1.04102e-30	3.58733e-29	NA	AC073283.2	2	47225794	47239225	1	lincRNA
ENSG00000262769	5.9879	4.70909	0.577968	7.80415	5.99059e-15	4.96763e-14	NA	AC025627.1	17	19560111	19597922	-1	antisense_RNA
ENSG00000130164	17698.8	4.70647	0.237546	19.1402	1.16891e-81	3.97248e-79	3949	LDLR	19	11089362	11133816	1	protein_coding	low density lipoprotein receptor [Source:HGNC Symbol;Acc:HGNC:6547]
ENSG00000196273	10.1675	4.69791	0.505412	8.80353	1.3258e-18	1.62316e-17	283601	LINC00523	14	100657250	100676069	1	lincRNA	long intergenic non-protein coding RNA 523 [Source:HGNC Symbol;Acc:HGNC:20117]
ENSG00000232640	15.6527	4.68224	0.498171	8.49447	1.98846e-17	2.1571e-16	NA	AL354892.2	6	169725091	169725854	-1	antisense_RNA
ENSG00000087250	226.653	4.6813	0.415371	11.1238	9.61237e-29	2.88825e-27	4504	MT3	16	56589074	56591088	1	protein_coding	metallothionein 3 [Source:HGNC Symbol;Acc:HGNC:7408]
ENSG00000118156	136.995	4.68023	0.209203	22.0031	2.69166e-107	1.96501e-104	84215	ZNF541	19	47520685	47555856	-1	protein_coding	zinc finger protein 541 [Source:HGNC Symbol;Acc:HGNC:25294]
ENSG00000147378	54.0705	4.65261	0.536415	7.0536	1.74344e-12	1.09722e-11	89885	FATE1	X	151716035	151723194	1	protein_coding	fetal and adult testis expressed 1 [Source:HGNC Symbol;Acc:HGNC:24683]
ENSG00000182040	165.294	4.63821	0.374863	12.6074	1.92126e-36	9.86199e-35	124590	USH1G	17	74916084	74923256	-1	protein_coding	USH1 protein network component sans [Source:HGNC Symbol;Acc:HGNC:16356]
ENSG00000258717	7.1461	4.62321	0.545921	8.11747	4.7601e-16	4.48287e-15	NA	AL132711.1	14	100675930	100679884	-1	lincRNA
ENSG00000176532	146.842	4.61706	0.396043	11.3519	7.25375e-30	2.35162e-28	222171	PRR15	7	29563811	29567295	1	protein_coding	proline rich 15 [Source:HGNC Symbol;Acc:HGNC:22310]
ENSG00000163958	47.7391	4.61212	0.304091	14.6085	2.47816e-48	2.44235e-46	131540	ZDHHC19	3	196197449	196211437	-1	protein_coding	zinc finger DHHC-type containing 19 [Source:HGNC Symbol;Acc:HGNC:20713]
ENSG00000064205	17.9059	4.61045	0.492739	8.55468	1.182e-17	1.3089e-16	8839	WISP2	20	44714844	44728509	1	protein_coding	WNT1 inducible signaling pathway protein 2 [Source:HGNC Symbol;Acc:HGNC:12770]
ENSG00000204052	146.835	4.5996	0.314354	14.3238	1.55449e-46	1.4318e-44	221424	LRRC73	6	43506969	43510686	-1	protein_coding	leucine rich repeat containing 73 [Source:HGNC Symbol;Acc:HGNC:21375]
ENSG00000137960	639.644	4.58768	0.288829	15.5635	1.28773e-54	1.82607e-52	54810	GIPC2	1	77979542	78138449	1	protein_coding	GIPC PDZ domain containing family member 2 [Source:HGNC Symbol;Acc:HGNC:18177]
ENSG00000165462	125.845	4.56776	0.401484	11.5142	1.11956e-30	3.83119e-29	401	PHOX2A	11	72239077	72245664	-1	protein_coding	paired like homeobox 2a [Source:HGNC Symbol;Acc:HGNC:691]
ENSG00000170890	31.9906	4.56146	0.317904	13.8223	1.86945e-43	1.41726e-41	5319	PLA2G1B	12	120322111	120327789	-1	protein_coding	phospholipase A2 group IB [Source:HGNC Symbol;Acc:HGNC:9030]
ENSG00000283294	16.0997	4.53115	0.486416	8.70759	3.10412e-18	3.66159e-17	NA	AP005212.5	18	14225224	14342505	1	processed_transcript
ENSG00000075643	377.345	4.53098	0.292482	14.8433	7.68431e-50	8.32227e-48	55034	MOCOS	18	36187519	36272157	1	protein_coding	molybdenum cofactor sulfurase [Source:HGNC Symbol;Acc:HGNC:18234]
ENSG00000172782	87.639	4.53017	0.378994	11.7784	5.04121e-32	1.92572e-30	283985	FADS6	17	74877299	74893781	-1	protein_coding	fatty acid desaturase 6 [Source:HGNC Symbol;Acc:HGNC:30459]
ENSG00000243955	3532.62	4.5128	0.544215	9.97606	1.94024e-23	3.79406e-22	2938	GSTA1	6	52791664	52803910	-1	protein_coding	glutathione S-transferase alpha 1 [Source:HGNC Symbol;Acc:HGNC:4626]
ENSG00000161640	693.076	4.51275	0.317476	13.9328	4.00471e-44	3.17015e-42	114132	SIGLEC11	19	49948985	49961172	-1	protein_coding	sialic acid binding Ig like lectin 11 [Source:HGNC Symbol;Acc:HGNC:15622]
ENSG00000229425	29.405	4.50913	0.33679	12.7709	2.3828e-37	1.28326e-35	101927745	AJ009632.2	21	15370500	15627342	-1	lincRNA
ENSG00000229425	29.405	4.50913	0.33679	12.7709	2.3828e-37	1.28326e-35	105369302	AJ009632.2	21	15370500	15627342	-1	lincRNA
ENSG00000179715	363.996	4.50834	0.200516	22.1233	1.88785e-108	1.43121e-105	91523	PCED1B	12	47079603	47236662	1	protein_coding	PC-esterase domain containing 1B [Source:HGNC Symbol;Acc:HGNC:28255]
ENSG00000236054	19.2056	4.50757	0.508868	7.78851	6.78047e-15	5.60142e-14	NA	Z82246.1	22	32583300	32584204	1	antisense_RNA
ENSG00000168925	6.88899	4.50413	0.601364	6.5639	5.24168e-11	2.78713e-10	1504	CTRB1	16	75219000	75224924	1	protein_coding	chymotrypsinogen B1 [Source:HGNC Symbol;Acc:HGNC:2521]
ENSG00000139508	809.653	4.48277	0.281803	15.2049	3.28098e-52	3.99207e-50	283537	SLC46A3	13	28700064	28718970	-1	protein_coding	solute carrier family 46 member 3 [Source:HGNC Symbol;Acc:HGNC:27501]
ENSG00000239921	4.07688	4.45826	0.605605	7.08394	1.40108e-12	8.91437e-12	101927149	LINC01471	3	127480690	127537780	-1	lincRNA	long intergenic non-protein coding RNA 1471 [Source:HGNC Symbol;Acc:HGNC:51106]
ENSG00000111344	348.424	4.45247	0.43052	8.68872	3.66541e-18	4.27256e-17	8437	RASAL1	12	113098819	113136239	-1	protein_coding	RAS protein activator like 1 [Source:HGNC Symbol;Acc:HGNC:9873]
ENSG00000258679	7.72957	4.45204	0.567587	7.13678	9.55457e-13	6.23816e-12	NA	AC121758.1	12	56822985	56874268	1	transcribed_processed_pseudogene
ENSG00000245648	153.846	4.44849	0.23177	18.7158	3.6803e-78	1.17004e-75	101928100	AC022075.1	12	10363769	10398506	1	antisense_RNA
ENSG00000178795	3.65243	4.44704	0.572804	7.62047	2.52764e-14	1.96383e-13	220032	GDPD4	11	77216558	77301687	-1	protein_coding	glycerophosphodiester phosphodiesterase domain containing 4 [Source:HGNC Symbol;Acc:HGNC:24849]
ENSG00000198682	8807.32	4.44669	0.253477	16.8342	1.37096e-63	2.96956e-61	9060	PAPSS2	10	87659613	87747705	1	protein_coding	3'-phosphoadenosine 5'-phosphosulfate synthase 2 [Source:HGNC Symbol;Acc:HGNC:8604]
ENSG00000175344	311.55	4.44267	0.30033	14.1585	1.65512e-45	1.43088e-43	1139	CHRNA7	15	31923438	32173018	1	protein_coding	cholinergic receptor nicotinic alpha 7 subunit [Source:HGNC Symbol;Acc:HGNC:1960]
ENSG00000175344	311.55	4.44267	0.30033	14.1585	1.65512e-45	1.43088e-43	101929970	CHRNA7	15	31923438	32173018	1	protein_coding	cholinergic receptor nicotinic alpha 7 subunit [Source:HGNC Symbol;Acc:HGNC:1960]
ENSG00000260234	3.50841	4.43135	0.599271	7.23449	4.67291e-13	3.1479e-12	NA	AC020636.2	3	150882997	150941743	-1	protein_coding
ENSG00000215023	6.20021	4.42135	0.626337	6.34923	2.16396e-10	1.06475e-09	NA	AC131097.1	2	241800916	241801907	-1	antisense_RNA
ENSG00000160339	58.2978	4.41086	0.529776	8.53557	1.39467e-17	1.53065e-16	2220	FCN2	9	134880812	134887520	1	protein_coding	ficolin 2 [Source:HGNC Symbol;Acc:HGNC:3624]
ENSG00000173262	291.117	4.404	0.388221	11.0123	3.33475e-28	9.48502e-27	144195	SLC2A14	12	7812512	7891148	-1	protein_coding	solute carrier family 2 member 14 [Source:HGNC Symbol;Acc:HGNC:18301]
ENSG00000253574	4.79186	4.40196	0.591224	6.82949	8.52157e-12	4.97243e-11	NA	AC021744.1	8	139911238	139916620	1	antisense_RNA
ENSG00000232692	9.14316	4.39988	0.502931	8.2128	2.16096e-16	2.11179e-15	NA	AP001596.1	21	26378552	26471698	1	antisense_RNA
ENSG00000171246	1410.25	4.38386	0.416249	9.86438	5.93981e-23	1.10037e-21	4884	NPTX1	17	80467148	80477843	-1	protein_coding	neuronal pentraxin 1 [Source:HGNC Symbol;Acc:HGNC:7952]
ENSG00000176826	558.389	4.3674	0.319387	12.9799	1.59179e-38	9.39393e-37	360132	FKBP9P1	7	55681074	55713252	-1	transcribed_unprocessed_pseudogene	FK506 binding protein 9 pseudogene 1 [Source:HGNC Symbol;Acc:HGNC:23568]
ENSG00000226235	112.276	4.34995	0.459395	9.46944	2.81338e-21	4.49025e-20	284576	LEMD1-AS1	1	205373252	205387440	1	antisense_RNA	LEMD1 antisense RNA 1 [Source:HGNC Symbol;Acc:HGNC:44132]
ENSG00000155719	45.7873	4.33809	0.404095	10.0077	1.40922e-23	2.79447e-22	146183	OTOA	16	21678514	21760729	1	protein_coding	otoancorin [Source:HGNC Symbol;Acc:HGNC:16378]
ENSG00000180176	255.419	4.32679	0.33023	12.8636	7.21186e-38	4.08486e-36	7054	TH	11	2163929	2171877	-1	protein_coding	tyrosine hydroxylase [Source:HGNC Symbol;Acc:HGNC:11782]
ENSG00000171303	2300.71	4.32303	0.395737	10.7382	6.73387e-27	1.75339e-25	3777	KCNK3	2	26692690	26733420	1	protein_coding	potassium two pore domain channel subfamily K member 3 [Source:HGNC Symbol;Acc:HGNC:6278]
ENSG00000057252	7115.66	4.32228	0.177701	23.8511	9.87527e-126	1.14501e-122	6646	SOAT1	1	179293714	179358680	1	protein_coding	sterol O-acyltransferase 1 [Source:HGNC Symbol;Acc:HGNC:11177]
ENSG00000228792	5.16845	4.31505	0.603403	6.30812	2.82443e-10	1.36922e-09	NA	AL356310.1	1	211635906	211642867	-1	lincRNA
ENSG00000249978	8.92483	4.31324	0.500649	8.19654	2.47411e-16	2.40588e-15	NA	TRGV7	7	38335041	38335514	-1	TR_V_pseudogene	T-cell receptor gamma variable 7 (pseudogene) [Source:HGNC Symbol;Acc:HGNC:12293]
ENSG00000266200	4.1898	4.30927	0.608254	6.67626	2.45113e-11	1.35638e-10	5408	PNLIPRP2	10	116620953	116645143	1	polymorphic_pseudogene	pancreatic lipase related protein 2 (gene/pseudogene) [Source:HGNC Symbol;Acc:HGNC:9157]
ENSG00000231298	10.4468	4.30911	0.462639	8.72575	2.64421e-18	3.14165e-17	100216001	LINC00704	10	4650185	4678154	-1	lincRNA	long intergenic non-protein coding RNA 704 [Source:HGNC Symbol;Acc:HGNC:44678]
ENSG00000251586	5.95447	4.30489	0.611097	5.57093	2.53389e-08	9.57912e-08	NA	TET2-AS1	4	105171354	105178063	-1	antisense_RNA	TET2 antisense RNA 1 [Source:HGNC Symbol;Acc:HGNC:41125]
ENSG00000119915	75.4263	4.30282	0.294969	14.0132	1.2951e-44	1.0681e-42	83401	ELOVL3	10	102226328	102229589	1	protein_coding	ELOVL fatty acid elongase 3 [Source:HGNC Symbol;Acc:HGNC:18047]
ENSG00000151033	3.76342	4.27871	0.60225	6.4235	1.33175e-10	6.73598e-10	119180	LYZL2	10	30611779	30629762	-1	protein_coding	lysozyme like 2 [Source:HGNC Symbol;Acc:HGNC:29613]
ENSG00000241186	515.341	4.27666	0.368927	10.978	4.87519e-28	1.36692e-26	6997	TDGF1	3	46574534	46582463	1	protein_coding	teratocarcinoma-derived growth factor 1 [Source:HGNC Symbol;Acc:HGNC:11701]
ENSG00000072694	52.8821	4.27263	0.435147	8.88708	6.27386e-19	7.93227e-18	2213	FCGR2B	1	161663147	161678654	1	protein_coding	Fc fragment of IgG receptor IIb [Source:HGNC Symbol;Acc:HGNC:3618]
ENSG00000203963	6.12847	4.26593	0.518206	7.9998	1.24617e-15	1.11702e-14	400757	C1orf141	1	67092165	67231853	-1	protein_coding	chromosome 1 open reading frame 141 [Source:HGNC Symbol;Acc:HGNC:32044]
ENSG00000164089	66.2902	4.25226	0.489021	8.79546	1.42459e-18	1.73763e-17	64850	ETNPPL	4	108742040	108763054	-1	protein_coding	ethanolamine-phosphate phospho-lyase [Source:HGNC Symbol;Acc:HGNC:14404]
ENSG00000143851	522.504	4.25116	0.388332	10.6193	2.42431e-26	5.99452e-25	5778	PTPN7	1	202147013	202161588	-1	protein_coding	protein tyrosine phosphatase, non-receptor type 7 [Source:HGNC Symbol;Acc:HGNC:9659]
ENSG00000274214	3.86576	4.25089	0.629711	6.28823	3.21103e-10	1.54523e-09	NA	AP005212.3	18	14253548	14254075	1	processed_pseudogene
ENSG00000228723	4.06794	4.25064	0.679678	5.02253	5.09946e-07	1.622e-06	101927416	SRGAP3-AS2	3	9192493	9194453	1	antisense_RNA	SRGAP3 antisense RNA 2 [Source:HGNC Symbol;Acc:HGNC:40899]
ENSG00000140297	77.1432	4.24498	0.430914	9.89094	4.55729e-23	8.56328e-22	9245	GCNT3	15	59594875	59640239	1	protein_coding	glucosaminyl (N-acetyl) transferase 3, mucin type [Source:HGNC Symbol;Acc:HGNC:4205]
ENSG00000248099	16.014	4.24275	0.532681	7.31455	2.58252e-13	1.80575e-12	3640	INSL3	19	17816512	17821574	-1	protein_coding	insulin like 3 [Source:HGNC Symbol;Acc:HGNC:6086]
ENSG00000234262	6.73588	4.23716	0.660923	5.37252	7.76434e-08	2.7501e-07	NA	AL356867.1	1	153023962	153024260	1	unprocessed_pseudogene
ENSG00000178301	354.576	4.23253	0.197256	21.162	2.13951e-99	1.27794e-96	282679	AQP11	11	77589391	77610355	1	protein_coding	aquaporin 11 [Source:HGNC Symbol;Acc:HGNC:19940]
ENSG00000278952	109.912	4.22938	0.368874	10.9427	7.2023e-28	2.00232e-26	NA	AP003068.4	11	65118310	65119111	1	TEC
ENSG00000248323	3.45078	4.21889	0.583136	6.85105	7.33098e-12	4.31217e-11	100505994	LUCAT1	5	91303029	91314402	-1	lincRNA	lung cancer associated transcript 1 (non-protein coding) [Source:HGNC Symbol;Acc:HGNC:48498]
ENSG00000184481	4798.14	4.21273	0.203125	20.3685	3.18302e-92	1.53025e-89	4303	FOXO4	X	71096197	71103535	1	protein_coding	forkhead box O4 [Source:HGNC Symbol;Acc:HGNC:7139]
ENSG00000260466	6.84591	4.20465	0.555723	6.85082	7.34296e-12	4.31665e-11	NA	AC126696.2	16	87836532	87837663	1	antisense_RNA
ENSG00000119986	1024.22	4.19547	0.295602	13.2583	4.03867e-40	2.61862e-38	60370	AVPI1	10	97677424	97687323	-1	protein_coding	arginine vasopressin induced 1 [Source:HGNC Symbol;Acc:HGNC:30898]
ENSG00000178947	2551	4.19488	0.207027	19.9992	5.59212e-89	2.50514e-86	399668	SMIM10L2A	X	135421943	135428074	1	protein_coding	small integral membrane protein 10 like 2A [Source:HGNC Symbol;Acc:HGNC:34499]
ENSG00000272912	19.6626	4.19165	0.383503	10.3068	6.56756e-25	1.45453e-23	NA	AL356608.1	10	102914585	102915404	1	lincRNA
ENSG00000112303	134.409	4.18315	0.380355	10.8178	2.83463e-27	7.56067e-26	8875	VNN2	6	132743870	132763459	-1	protein_coding	vanin 2 [Source:HGNC Symbol;Acc:HGNC:12706]
ENSG00000272068	12.5012	4.17095	0.458516	8.52062	1.58704e-17	1.73308e-16	NA	AL365181.2	1	156637783	156641004	-1	lincRNA
ENSG00000133135	487.677	4.14966	0.369071	11.8817	1.47306e-32	5.87763e-31	79589	RNF128	X	106693794	106796993	1	protein_coding	ring finger protein 128, E3 ubiquitin protein ligase [Source:HGNC Symbol;Acc:HGNC:21153]
ENSG00000253671	14.0823	4.13594	0.396959	9.88707	4.73676e-23	8.89202e-22	NA	AC027117.1	8	17808941	17820868	1	processed_transcript
ENSG00000254551	10.3718	4.13176	0.502548	7.59692	3.03264e-14	2.32955e-13	NA	AP000873.3	11	83209431	83213379	-1	antisense_RNA
ENSG00000185559	33244.4	4.12758	0.369665	10.8176	2.84251e-27	7.57146e-26	8788	DLK1	14	100725705	100738224	1	protein_coding	delta like non-canonical Notch ligand 1 [Source:HGNC Symbol;Acc:HGNC:2907]
ENSG00000139344	546.133	4.09377	0.516573	8.91746	4.77126e-19	6.09898e-18	144193	AMDHD1	12	95943293	95968716	1	protein_coding	amidohydrolase domain containing 1 [Source:HGNC Symbol;Acc:HGNC:28577]
ENSG00000185002	56.1404	4.08942	0.430951	8.77135	1.76535e-18	2.13085e-17	222546	RFX6	6	116877212	116932163	1	protein_coding	regulatory factor X6 [Source:HGNC Symbol;Acc:HGNC:21478]
ENSG00000267924	10.8529	4.08555	0.638624	5.29595	1.184e-07	4.09035e-07	NA	AC139769.2	19	23817599	23874701	-1	lincRNA
ENSG00000149506	9.37944	4.06996	0.486951	7.59261	3.13534e-14	2.40563e-13	22917	ZP1	11	60867562	60875693	1	protein_coding	zona pellucida glycoprotein 1 [Source:HGNC Symbol;Acc:HGNC:13187]
ENSG00000091129	3160.44	4.04967	0.322676	13.2149	7.19648e-40	4.62052e-38	4897	NRCAM	7	108147623	108456717	-1	protein_coding	neuronal cell adhesion molecule [Source:HGNC Symbol;Acc:HGNC:7994]
ENSG00000271815	28.4989	4.0373	0.399139	9.36397	7.67993e-21	1.17257e-19	NA	AC008897.3	5	75363760	75364242	1	lincRNA
ENSG00000120457	1372.97	4.03632	0.354982	11.116	1.04874e-28	3.13214e-27	3762	KCNJ5	11	128891356	128921035	1	protein_coding	potassium voltage-gated channel subfamily J member 5 [Source:HGNC Symbol;Acc:HGNC:6266]
ENSG00000206113	21.9498	4.03409	0.384865	9.86517	5.89356e-23	1.09283e-21	402160	CFAP99	4	2418974	2462942	1	protein_coding	cilia and flagella associated protein 99 [Source:HGNC Symbol;Acc:HGNC:51180]
ENSG00000144406	441.361	4.02542	0.294335	13.7178	7.94934e-43	5.86851e-41	285175	UNC80	2	209771993	209999300	1	protein_coding	unc-80 homolog, NALCN channel complex subunit [Source:HGNC Symbol;Acc:HGNC:26582]
ENSG00000255173	24.7632	4.02495	0.422529	8.72724	2.60955e-18	3.10984e-17	NA	AP003068.3	11	65117157	65117458	1	antisense_RNA
ENSG00000138356	756.381	4.0171	0.307707	12.1501	5.73268e-34	2.53356e-32	316	AOX1	2	200585868	200677064	1	protein_coding	aldehyde oxidase 1 [Source:HGNC Symbol;Acc:HGNC:553]
ENSG00000275678	11.7236	3.99023	0.426662	8.85539	8.33914e-19	1.04165e-17	NA	AL133320.1	1	67121605	67123956	-1	sense_intronic
ENSG00000163694	2462.56	3.9886	0.304602	12.9641	1.95411e-38	1.14635e-36	54502	RBM47	4	40423267	40630875	-1	protein_coding	RNA binding motif protein 47 [Source:HGNC Symbol;Acc:HGNC:30358]
ENSG00000261821	39.0106	3.97648	0.344149	11.0239	2.93199e-28	8.38787e-27	NA	AC090826.2	15	74365435	74371211	1	antisense_RNA
ENSG00000115255	717.669	3.97127	0.282922	13.8796	8.42736e-44	6.51419e-42	92840	REEP6	19	1490747	1497927	1	protein_coding	receptor accessory protein 6 [Source:HGNC Symbol;Acc:HGNC:30078]
ENSG00000233355	8.40847	3.96589	0.476589	7.75776	8.64391e-15	7.06093e-14	100506915	CHRM3-AS2	1	239703381	239730465	-1	antisense_RNA	CHRM3 antisense RNA 2 [Source:HGNC Symbol;Acc:HGNC:43725]
ENSG00000132185	95.0546	3.96451	0.431339	8.10043	5.4766e-16	5.12336e-15	84824	FCRLA	1	161706972	161714352	1	protein_coding	Fc receptor like A [Source:HGNC Symbol;Acc:HGNC:18504]
ENSG00000164120	3176.33	3.96129	0.239637	16.1826	6.69491e-59	1.15757e-56	3248	HPGD	4	174490177	174523154	-1	protein_coding	hydroxyprostaglandin dehydrogenase 15-(NAD) [Source:HGNC Symbol;Acc:HGNC:5154]
ENSG00000052802	14851.7	3.95429	0.35752	10.9998	3.83018e-28	1.08161e-26	6307	MSMO1	4	165327623	165343160	1	protein_coding	methylsterol monooxygenase 1 [Source:HGNC Symbol;Acc:HGNC:10545]
ENSG00000115297	37.7982	3.95079	0.392116	9.5831	9.41734e-22	1.57043e-20	3196	TLX2	2	74513463	74517147	1	protein_coding	T-cell leukemia homeobox 2 [Source:HGNC Symbol;Acc:HGNC:5057]
ENSG00000157617	2916.23	3.94242	0.152222	25.6164	1.00138e-144	1.40987e-141	25966	C2CD2	21	41885112	41953890	-1	protein_coding	C2 calcium dependent domain containing 2 [Source:HGNC Symbol;Acc:HGNC:1266]
ENSG00000139549	63.1932	3.92314	0.219335	17.5293	8.5563e-69	2.10816e-66	50846	DHH	12	49089421	49094819	-1	protein_coding	desert hedgehog [Source:HGNC Symbol;Acc:HGNC:2865]
ENSG00000049247	25.3933	3.91791	0.513379	6.31667	2.67256e-10	1.29943e-09	10911	UTS2	1	7843083	7853512	-1	protein_coding	urotensin 2 [Source:HGNC Symbol;Acc:HGNC:12636]
ENSG00000275880	49.9061	3.90705	0.347307	10.3965	2.57303e-25	5.84971e-24	NA	AL139385.1	13	110613082	110616353	-1	antisense_RNA
ENSG00000255478	4.63756	3.89027	0.56604	6.40152	1.53842e-10	7.71204e-10	NA	AP000944.1	11	65367438	65375299	1	antisense_RNA
ENSG00000188488	3052.03	3.88328	0.501589	8.93067	4.23421e-19	5.43009e-18	5104	SERPINA5	14	94561442	94593120	1	protein_coding	serpin family A member 5 [Source:HGNC Symbol;Acc:HGNC:8723]
ENSG00000138039	35.0712	3.87969	0.335709	11.0912	1.38408e-28	4.07798e-27	3973	LHCGR	2	48686775	48755730	-1	protein_coding	luteinizing hormone/choriogonadotropin receptor [Source:HGNC Symbol;Acc:HGNC:6585]
ENSG00000186481	78.3225	3.87958	0.309961	12.0858	1.25495e-33	5.36579e-32	NA	ANKRD20A5P	18	14179097	14252140	1	transcribed_unprocessed_pseudogene	ankyrin repeat domain 20 family member A5, pseudogene [Source:HGNC Symbol;Acc:HGNC:33833]
ENSG00000139988	159.949	3.86916	0.47886	6.37279	1.85616e-10	9.20654e-10	145226	RDH12	14	67701886	67734452	1	protein_coding	retinol dehydrogenase 12 (all-trans/9-cis/11-cis) [Source:HGNC Symbol;Acc:HGNC:19977]
ENSG00000261448	7.09087	3.84834	0.527586	6.58966	4.40842e-11	2.36126e-10	102723692	AC109446.3	16	17134504	17138736	1	antisense_RNA
ENSG00000272405	60.7489	3.84254	0.357183	9.87006	5.61328e-23	1.0438e-21	NA	AL365181.3	1	156641666	156644887	-1	antisense_RNA
ENSG00000229953	14.2497	3.83099	0.473581	7.29164	3.06195e-13	2.11694e-12	NA	AL590666.2	1	156646507	156661424	-1	antisense_RNA
ENSG00000232517	21.8675	3.83092	0.361038	10.0449	9.67205e-24	1.93746e-22	NA	AC112198.2	5	54808210	54872551	-1	unitary_pseudogene
ENSG00000261924	36.2315	3.82037	0.387257	9.34646	9.0634e-21	1.37316e-19	NA	AC127496.1	17	80966239	80971213	-1	antisense_RNA
ENSG00000168348	42.9134	3.81886	0.445433	8.36182	6.17578e-17	6.35338e-16	84684	INSM2	14	35534042	35537054	1	protein_coding	INSM transcriptional repressor 2 [Source:HGNC Symbol;Acc:HGNC:17539]
ENSG00000156097	36.7345	3.81141	0.410649	9.14585	5.91617e-20	8.2881e-19	83873	GPR61	1	109539872	109548406	1	protein_coding	G protein-coupled receptor 61 [Source:HGNC Symbol;Acc:HGNC:13300]
ENSG00000197442	1156.71	3.8064	0.17899	21.0388	2.89509e-98	1.58514e-95	4217	MAP3K5	6	136557047	136792518	-1	protein_coding	mitogen-activated protein kinase kinase kinase 5 [Source:HGNC Symbol;Acc:HGNC:6857]
ENSG00000177679	364.377	3.80013	0.385884	10.2568	1.10333e-24	2.41107e-23	222183	SRRM3	7	76201900	76287288	1	protein_coding	serine/arginine repetitive matrix 3 [Source:HGNC Symbol;Acc:HGNC:26729]
ENSG00000170367	17.4547	3.79449	0.617293	4.34076	1.41992e-05	3.67441e-05	1473	CST5	20	23875935	23879750	-1	protein_coding	cystatin D [Source:HGNC Symbol;Acc:HGNC:2477]
ENSG00000165972	40.0769	3.78316	0.423833	8.4569	2.7457e-17	2.93495e-16	120935	CCDC38	12	95867048	95942974	-1	protein_coding	coiled-coil domain containing 38 [Source:HGNC Symbol;Acc:HGNC:26843]
ENSG00000102003	1285.67	3.78286	0.421236	9.55437	1.24338e-21	2.05091e-20	6855	SYP	X	49187804	49200259	-1	protein_coding	synaptophysin [Source:HGNC Symbol;Acc:HGNC:11506]
ENSG00000256196	10.6277	3.77956	0.408206	8.76151	1.92657e-18	2.31977e-17	NA	AP003721.1	11	60918469	60925397	-1	antisense_RNA
ENSG00000109132	273.802	3.77604	0.446857	9.47124	2.76554e-21	4.41747e-20	8929	PHOX2B	4	41744082	41748970	-1	protein_coding	paired like homeobox 2b [Source:HGNC Symbol;Acc:HGNC:9143]
ENSG00000260802	65.5327	3.74863	0.358248	10.061	8.21343e-24	1.66046e-22	NA	LINC00890	X	111511662	111522399	1	protein_coding	long intergenic non-protein coding RNA 890 [Source:HGNC Symbol;Acc:HGNC:48576]
ENSG00000141458	4143.2	3.73635	0.229835	15.7286	9.62579e-56	1.49397e-53	4864	NPC1	18	23506184	23586898	-1	protein_coding	NPC intracellular cholesterol transporter 1 [Source:HGNC Symbol;Acc:HGNC:7897]
ENSG00000236501	10.2614	3.73279	0.424598	8.54003	1.34189e-17	1.47765e-16	NA	AC074286.1	2	176990508	177164516	-1	lincRNA
ENSG00000203858	7.05765	3.72753	0.577165	5.66137	1.50171e-08	5.84638e-08	NA	HSD3BP2	1	119439001	119446086	1	unprocessed_pseudogene	hydroxy-delta-5-steroid dehydrogenase, 3 beta, pseudogene 2 [Source:HGNC Symbol;Acc:HGNC:5220]
ENSG00000214900	156.766	3.72637	0.386665	8.31567	9.12322e-17	9.25993e-16	283551	LINC01588	14	49927571	50092643	-1	lincRNA	long intergenic non-protein coding RNA 1588 [Source:HGNC Symbol;Acc:HGNC:27503]
ENSG00000245870	56.6571	3.72519	0.40069	9.22358	2.87334e-20	4.16138e-19	101927074	LINC00682	4	41872747	41882955	-1	lincRNA	long intergenic non-protein coding RNA 682 [Source:HGNC Symbol;Acc:HGNC:44466]
ENSG00000232073	6.81442	3.7139	0.518365	6.49268	8.43218e-11	4.37386e-10	NA	Z82198.2	22	33164063	33166439	1	antisense_RNA
ENSG00000251521	13.7297	3.71323	0.412699	8.37781	5.39229e-17	5.59997e-16	NA	IMPA1P1	8	81605569	81631134	-1	transcribed_unprocessed_pseudogene	inositol monophosphatase 1 pseudogene 1 [Source:HGNC Symbol;Acc:HGNC:33956]
ENSG00000211696	3.72687	3.71281	0.580731	6.00377	1.92792e-09	8.44661e-09	NA	TRGV8	7	38330343	38330935	-1	TR_V_gene	T-cell receptor gamma variable 8 [Source:HGNC Symbol;Acc:HGNC:12294]
ENSG00000266145	7.82919	3.71261	0.502457	6.98328	2.88374e-12	1.76253e-11	NA	AP001004.1	18	14222008	14222331	1	processed_pseudogene
ENSG00000223382	12.8582	3.71039	0.429809	7.95366	1.81079e-15	1.5927e-14	NA	LINC01778	1	30824228	30834431	1	lincRNA	long intergenic non-protein coding RNA 1778 [Source:HGNC Symbol;Acc:HGNC:52568]
ENSG00000080644	315.137	3.69946	0.296798	12.1242	7.86578e-34	3.43014e-32	1136	CHRNA3	15	78593052	78621295	-1	protein_coding	cholinergic receptor nicotinic alpha 3 subunit [Source:HGNC Symbol;Acc:HGNC:1957]
ENSG00000280087	9.55073	3.69641	0.477131	7.10595	1.195e-12	7.6775e-12	NA	AC011481.3	19	44909375	44914968	1	TEC
ENSG00000198624	2253.04	3.68885	0.35705	9.87752	5.21043e-23	9.71644e-22	26112	CCDC69	5	151181052	151224145	-1	protein_coding	coiled-coil domain containing 69 [Source:HGNC Symbol;Acc:HGNC:24487]
ENSG00000066248	695.307	3.68221	0.290809	12.5478	4.08533e-36	2.049e-34	25791	NGEF	2	232878686	233013272	-1	protein_coding	neuronal guanine nucleotide exchange factor [Source:HGNC Symbol;Acc:HGNC:7807]
ENSG00000145217	243.867	3.68194	0.408563	8.68952	3.63974e-18	4.24514e-17	10861	SLC26A1	4	979073	993440	-1	protein_coding	solute carrier family 26 member 1 [Source:HGNC Symbol;Acc:HGNC:10993]
ENSG00000170965	369.969	3.67983	0.330755	10.7229	7.94631e-27	2.0549e-25	10761	PLAC1	X	134565838	134764322	-1	protein_coding	placenta specific 1 [Source:HGNC Symbol;Acc:HGNC:9044]
ENSG00000171951	514.621	3.64762	0.405048	10.7618	5.21487e-27	1.36506e-25	7857	SCG2	2	223596940	223602503	-1	protein_coding	secretogranin II [Source:HGNC Symbol;Acc:HGNC:10575]
ENSG00000149809	3122.69	3.63481	0.308725	11.5716	5.73994e-31	2.01317e-29	7108	TM7SF2	11	65111845	65116384	1	protein_coding	transmembrane 7 superfamily member 2 [Source:HGNC Symbol;Acc:HGNC:11863]
ENSG00000054356	154.557	3.63054	0.404361	10.0197	1.24835e-23	2.48297e-22	5798	PTPRN	2	219289623	219309648	-1	protein_coding	protein tyrosine phosphatase, receptor type N [Source:HGNC Symbol;Acc:HGNC:9676]
ENSG00000237575	31.7082	3.61785	0.331487	10.3849	2.90492e-25	6.59664e-24	23615	PYY2	17	28226563	28228065	1	transcribed_unprocessed_pseudogene	peptide YY 2 (pseudogene) [Source:HGNC Symbol;Acc:HGNC:9749]
ENSG00000130203	14786.1	3.61249	0.372374	9.5149	1.81881e-21	2.93617e-20	348	APOE	19	44905754	44909393	1	protein_coding	apolipoprotein E [Source:HGNC Symbol;Acc:HGNC:613]
ENSG00000236008	34.8497	3.59754	0.343244	10.0538	8.84196e-24	1.78204e-22	101929567	LINC01814	2	8559833	8583792	-1	lincRNA	long intergenic non-protein coding RNA 1814 [Source:HGNC Symbol;Acc:HGNC:52618]
ENSG00000164326	42.4367	3.59651	0.421322	8.85344	8.48613e-19	1.05867e-17	9607	CARTPT	5	71719163	71721048	1	protein_coding	CART prepropeptide [Source:HGNC Symbol;Acc:HGNC:24323]
ENSG00000167580	531.045	3.59629	0.670184	6.1359	8.46789e-10	3.86725e-09	359	AQP2	12	49950741	49958881	1	protein_coding	aquaporin 2 [Source:HGNC Symbol;Acc:HGNC:634]
ENSG00000175535	9.81133	3.59109	0.407792	8.36956	5.78311e-17	5.98094e-16	5406	PNLIP	10	116545931	116567855	1	protein_coding	pancreatic lipase [Source:HGNC Symbol;Acc:HGNC:9155]
ENSG00000109854	597.157	3.58474	0.290552	11.5845	4.93835e-31	1.74132e-29	10553	HTATIP2	11	20363685	20383783	1	protein_coding	HIV-1 Tat interactive protein 2 [Source:HGNC Symbol;Acc:HGNC:16637]
ENSG00000133710	67.5632	3.58454	0.482982	6.27015	3.60703e-10	1.72443e-09	11005	SPINK5	5	148025683	148137289	1	protein_coding	serine peptidase inhibitor, Kazal type 5 [Source:HGNC Symbol;Acc:HGNC:15464]
ENSG00000176406	435.644	3.5734	0.345511	11.0841	1.49894e-28	4.40321e-27	9699	RIMS2	8	103500748	104256094	1	protein_coding	regulating synaptic membrane exocytosis 2 [Source:HGNC Symbol;Acc:HGNC:17283]
ENSG00000089057	5762.47	3.57267	0.164983	21.4346	6.35635e-102	3.91532e-99	9962	SLC23A2	20	4852356	5010293	-1	protein_coding	solute carrier family 23 member 2 [Source:HGNC Symbol;Acc:HGNC:10973]
ENSG00000214435	28.787	3.56544	0.340219	9.90272	4.05109e-23	7.64792e-22	57412	AS3MT	10	102869516	102901899	1	protein_coding	arsenite methyltransferase [Source:HGNC Symbol;Acc:HGNC:17452]
ENSG00000261762	19.8514	3.55965	0.37544	9.17336	4.58519e-20	6.50206e-19	NA	AC027228.2	15	78589123	78591276	-1	antisense_RNA
ENSG00000130988	599.63	3.55794	0.347915	10.1933	2.12474e-24	4.50815e-23	9104	RGN	X	47078355	47093314	1	protein_coding	regucalcin [Source:HGNC Symbol;Acc:HGNC:9989]
ENSG00000125148	1675.5	3.5519	0.434832	8.67945	3.97693e-18	4.61385e-17	4502	MT2A	16	56608199	56609497	1	protein_coding	metallothionein 2A [Source:HGNC Symbol;Acc:HGNC:7406]
ENSG00000241095	5.68778	3.54754	0.504024	6.4939	8.36431e-11	4.3398e-10	NA	CYP51A1P1	3	82806515	82808021	-1	processed_pseudogene	cytochrome P450 family 51 subfamily A member 1 pseudogene 1 [Source:HGNC Symbol;Acc:HGNC:20245]
ENSG00000127948	7213.46	3.54194	0.18378	18.9441	4.94013e-80	1.62292e-77	5447	POR	7	75899200	75986855	1	protein_coding	cytochrome p450 oxidoreductase [Source:HGNC Symbol;Acc:HGNC:9208]
ENSG00000178772	275.623	3.53994	0.555982	9.36776	7.40858e-21	1.1329e-19	1370	CPN2	3	194339765	194351328	-1	protein_coding	carboxypeptidase N subunit 2 [Source:HGNC Symbol;Acc:HGNC:2313]
ENSG00000268203	3.79621	3.52834	0.672186	4.66039	3.1561e-06	8.94978e-06	NA	AC010503.2	19	6494320	6494805	1	antisense_RNA
ENSG00000274624	12.3155	3.52709	0.416632	8.01908	1.06541e-15	9.63758e-15	NA	AC007671.1	12	22104491	22105320	-1	sense_intronic
ENSG00000168928	5.68636	3.52278	0.554373	5.63148	1.78667e-08	6.89717e-08	440387	CTRB2	16	75204096	75207185	-1	protein_coding	chymotrypsinogen B2 [Source:HGNC Symbol;Acc:HGNC:2522]
ENSG00000235665	11.2042	3.51898	0.506586	5.95138	2.65898e-09	1.1436e-08	339788	LINC00298	2	7922425	8278084	-1	lincRNA	long intergenic non-protein coding RNA 298 [Source:HGNC Symbol;Acc:HGNC:49257]
ENSG00000139410	293.1	3.51787	0.306416	11.2367	2.6921e-29	8.38294e-28	113675	SDSL	12	113422237	113438276	1	protein_coding	serine dehydratase like [Source:HGNC Symbol;Acc:HGNC:30404]
ENSG00000154269	410.549	3.51392	0.344128	9.52122	1.71162e-21	2.77221e-20	5169	ENPP3	6	131628442	131747418	1	protein_coding	ectonucleotide pyrophosphatase/phosphodiesterase 3 [Source:HGNC Symbol;Acc:HGNC:3358]
ENSG00000001630	401.687	3.51175	0.311053	11.0901	1.4009e-28	4.12137e-27	1595	CYP51A1	7	92112151	92142952	-1	protein_coding	cytochrome P450 family 51 subfamily A member 1 [Source:HGNC Symbol;Acc:HGNC:2649]
ENSG00000006659	7.86764	3.51107	0.510327	6.18475	6.22018e-10	2.88621e-09	56891	LGALS14	19	39704306	39709444	1	protein_coding	galectin 14 [Source:HGNC Symbol;Acc:HGNC:30054]
ENSG00000234224	44.605	3.50684	0.31707	10.7189	8.29821e-27	2.14092e-25	730130	TMEM229A	7	124030916	124033023	-1	protein_coding	transmembrane protein 229A [Source:HGNC Symbol;Acc:HGNC:37279]
ENSG00000263120	3.32342	3.50333	0.604847	5.52443	3.30555e-08	1.23168e-07	NA	AC004584.3	17	56982749	56985104	1	sense_intronic
ENSG00000139438	916.233	3.49437	0.214256	16.1915	5.79265e-59	1.01662e-56	84915	FAM222A	12	109714228	109770507	1	protein_coding	family with sequence similarity 222 member A [Source:HGNC Symbol;Acc:HGNC:25915]
ENSG00000278035	30.8088	3.49183	0.31552	10.4634	1.27242e-25	2.95066e-24	NA	AL121895.2	20	36233851	36234297	1	lincRNA
ENSG00000231083	6.24594	3.48929	0.598169	5.19448	2.05293e-07	6.89358e-07	NA	AC011747.1	2	8600892	8622942	-1	lincRNA
ENSG00000112149	2511.97	3.48555	0.266075	12.4331	1.72833e-35	8.34979e-34	9308	CD83	6	14117256	14136918	1	protein_coding	CD83 molecule [Source:HGNC Symbol;Acc:HGNC:1703]
ENSG00000172893	5368.21	3.48139	0.308717	10.8736	1.54052e-27	4.1883e-26	1717	DHCR7	11	71428193	71452868	-1	protein_coding	7-dehydrocholesterol reductase [Source:HGNC Symbol;Acc:HGNC:2860]
ENSG00000168993	370.188	3.48066	0.312713	11.0075	3.51624e-28	9.97246e-27	10815	CPLX1	4	784957	826198	-1	protein_coding	complexin 1 [Source:HGNC Symbol;Acc:HGNC:2309]
ENSG00000229308	12.5886	3.48013	0.427397	7.14497	9.00148e-13	5.89267e-12	NA	AC010737.1	Y	4036497	4100320	1	lincRNA
ENSG00000235026	98.806	3.47664	0.259209	13.2347	5.53398e-40	3.56472e-38	389023	DPP10-AS1	2	115130935	115161343	-1	antisense_RNA	DPP10 antisense RNA 1 [Source:HGNC Symbol;Acc:HGNC:40941]
ENSG00000233621	68.3628	3.47097	0.225465	15.005	6.81051e-51	7.75965e-49	728431	LINC01137	1	37454879	37474411	-1	antisense_RNA	long intergenic non-protein coding RNA 1137 [Source:HGNC Symbol;Acc:HGNC:49453]
ENSG00000053524	132.59	3.46551	0.327908	10.7155	8.61338e-27	2.21354e-25	23101	MCF2L2	3	183178043	183428778	-1	protein_coding	MCF.2 cell line derived transforming sequence-like 2 [Source:HGNC Symbol;Acc:HGNC:30319]
ENSG00000167094	10.2319	3.45437	0.379199	8.69059	3.60557e-18	4.20778e-17	158248	TTC16	9	127716066	127731600	1	protein_coding	tetratricopeptide repeat domain 16 [Source:HGNC Symbol;Acc:HGNC:26536]
ENSG00000178146	22.0047	3.45178	0.399782	8.09292	5.82525e-16	5.43148e-15	NA	AL672207.1	X	101778969	101780538	-1	processed_pseudogene
ENSG00000113161	11938	3.45023	0.285282	12.188	3.60389e-34	1.60353e-32	3156	HMGCR	5	75336329	75362104	1	protein_coding	3-hydroxy-3-methylglutaryl-CoA reductase [Source:HGNC Symbol;Acc:HGNC:5006]
ENSG00000012504	265.463	3.44566	0.520935	8.74283	2.27347e-18	2.72416e-17	9971	NR1H4	12	100473708	100564413	1	protein_coding	nuclear receptor subfamily 1 group H member 4 [Source:HGNC Symbol;Acc:HGNC:7967]
ENSG00000170293	392.169	3.44445	0.215337	15.7175	1.14764e-55	1.76727e-53	152189	CMTM8	3	32238679	32370325	1	protein_coding	CKLF like MARVEL transmembrane domain containing 8 [Source:HGNC Symbol;Acc:HGNC:19179]
ENSG00000185686	11.5401	3.43033	0.433103	7.72168	1.14805e-14	9.21762e-14	23532	PRAME	22	22547701	22559361	-1	protein_coding	preferentially expressed antigen in melanoma [Source:HGNC Symbol;Acc:HGNC:9336]
ENSG00000008394	2511.58	3.43023	0.318538	10.3323	5.03562e-25	1.12792e-23	4257	MGST1	12	16347142	16609259	1	protein_coding	microsomal glutathione S-transferase 1 [Source:HGNC Symbol;Acc:HGNC:7061]
ENSG00000165521	318.771	3.42481	0.287909	12.1119	9.13163e-34	3.97337e-32	161436	EML5	14	88612431	88792752	-1	protein_coding	echinoderm microtubule associated protein like 5 [Source:HGNC Symbol;Acc:HGNC:18197]
ENSG00000189420	152.043	3.41475	0.17156	19.674	3.6053e-86	1.39341e-83	139735	ZFP92	X	153418322	153426481	1	protein_coding	ZFP92 zinc finger protein [Source:HGNC Symbol;Acc:HGNC:12865]
ENSG00000140368	71.7285	3.40734	0.28028	11.6936	1.37422e-31	5.06303e-30	9051	PSTPIP1	15	76993359	77037332	1	protein_coding	proline-serine-threonine phosphatase interacting protein 1 [Source:HGNC Symbol;Acc:HGNC:9580]
ENSG00000236289	4.85434	3.4071	0.534187	5.82102	5.84902e-09	2.40789e-08	NA	GACAT3	2	16050427	16085801	1	lincRNA	gastric cancer associated transcript 3 (non-protein coding) [Source:HGNC Symbol;Acc:HGNC:50847]
ENSG00000231824	4.53838	3.39989	0.511979	6.23497	4.51872e-10	2.13371e-09	642597	AKAIN1	18	5145285	5197503	-1	protein_coding	A-kinase anchor inhibitor 1 [Source:HGNC Symbol;Acc:HGNC:28285]
ENSG00000265096	34.2027	3.38903	0.493216	6.45595	1.07539e-10	5.49575e-10	100507410	C1QTNF1-AS1	17	79019209	79027655	-1	antisense_RNA	C1QTNF1 antisense RNA 1 [Source:HGNC Symbol;Acc:HGNC:44351]
ENSG00000237643	2.62096	3.38605	0.698038	3.33786	0.000844254	0.00166245	NA	AL365226.2	6	70394887	70399417	1	lincRNA
ENSG00000133433	158.316	3.38206	0.354066	8.79197	1.46957e-18	1.78917e-17	653689	GSTT2B	22	23957414	23961186	-1	protein_coding	glutathione S-transferase theta 2B (gene/pseudogene) [Source:HGNC Symbol;Acc:HGNC:33437]
ENSG00000231367	11.8612	3.37638	0.375125	8.53694	1.37822e-17	1.51512e-16	NA	AC011247.1	2	38406719	38515740	-1	lincRNA
ENSG00000271984	8.51778	3.37027	0.437722	7.08872	1.35355e-12	8.63147e-12	NA	AL008726.1	20	45892694	45893419	-1	antisense_RNA
ENSG00000230666	6.40099	3.36753	0.445922	7.1228	1.05757e-12	6.86395e-12	388550	CEACAM22P	19	44537058	44620821	-1	transcribed_unprocessed_pseudogene	carcinoembryonic antigen related cell adhesion molecule 22, pseudogene [Source:HGNC Symbol;Acc:HGNC:38029]
ENSG00000278771	4.90121	3.36612	0.726057	3.00799	0.00262979	0.00475036	378707	RN7SL3	14	49853616	49853914	-1	misc_RNA	RNA, 7SL, cytoplasmic 3 [Source:HGNC Symbol;Acc:HGNC:23135]
ENSG00000042286	507.756	3.36308	0.195834	16.7906	2.85945e-63	6.06049e-61	84883	AIFM2	10	70098223	70132934	-1	protein_coding	apoptosis inducing factor, mitochondria associated 2 [Source:HGNC Symbol;Acc:HGNC:21411]
ENSG00000272908	18.2855	3.36247	0.485884	6.45306	1.09614e-10	5.59307e-10	NA	AC006033.2	7	38326070	38329643	-1	lincRNA
ENSG00000231317	8.18131	3.3618	0.571771	5.22399	1.75105e-07	5.92327e-07	NA	AC091812.1	7	55656768	55678490	-1	unprocessed_pseudogene
ENSG00000151176	5183.99	3.35926	0.16679	19.9018	3.92342e-88	1.64541e-85	196463	PLBD2	12	113358566	113391625	1	protein_coding	phospholipase B domain containing 2 [Source:HGNC Symbol;Acc:HGNC:27283]
ENSG00000122375	11.6019	3.35402	0.531005	4.66402	3.10091e-06	8.80467e-06	94233	OPN4	10	86654557	86666848	1	protein_coding	opsin 4 [Source:HGNC Symbol;Acc:HGNC:14449]
ENSG00000198133	324.712	3.35354	0.36539	9.37271	7.06927e-21	1.08607e-19	161145	TMEM229B	14	67447084	67533739	-1	protein_coding	transmembrane protein 229B [Source:HGNC Symbol;Acc:HGNC:20130]
ENSG00000144410	40.6314	3.35324	0.39073	7.88692	3.09743e-15	2.64988e-14	130749	CPO	2	206939554	206969474	1	protein_coding	carboxypeptidase O [Source:HGNC Symbol;Acc:HGNC:21011]
ENSG00000139725	896.77	3.35184	0.15642	21.1542	2.52514e-99	1.42209e-96	54509	RHOF	12	121777754	121803403	-1	protein_coding	ras homolog family member F, filopodia associated [Source:HGNC Symbol;Acc:HGNC:15703]
ENSG00000173237	3.1593	3.35146	0.591223	4.83025	1.36363e-06	4.06697e-06	254439	C11orf86	11	66975277	66977004	1	protein_coding	chromosome 11 open reading frame 86 [Source:HGNC Symbol;Acc:HGNC:34442]
ENSG00000130208	1791.82	3.34846	0.479933	8.04915	8.33703e-16	7.64331e-15	341	APOC1	19	44914247	44919349	1	protein_coding	apolipoprotein C1 [Source:HGNC Symbol;Acc:HGNC:607]
ENSG00000248429	102.14	3.33873	0.252529	12.8737	6.32638e-38	3.60402e-36	285505	AC098679.1	4	158170752	158202877	1	antisense_RNA
ENSG00000225387	17.2191	3.3361	0.345678	9.18531	4.10362e-20	5.84863e-19	NA	AL591896.1	1	18385829	18388514	1	lincRNA
ENSG00000115705	31.4971	3.33189	0.365302	8.64666	5.30284e-18	6.077e-17	7173	TPO	2	1374223	1543711	1	protein_coding	thyroid peroxidase [Source:HGNC Symbol;Acc:HGNC:12015]
ENSG00000196566	4.75373	3.32245	0.559037	5.21759	1.81263e-07	6.11795e-07	NA	AL138767.1	10	87610163	87660003	-1	antisense_RNA
ENSG00000226800	27.5531	3.31406	0.335495	9.22128	2.93573e-20	4.23928e-19	404665	CACTIN-AS1	19	3607247	3613930	1	antisense_RNA	CACTIN antisense RNA 1 [Source:HGNC Symbol;Acc:HGNC:31391]
ENSG00000103375	5.56568	3.30185	0.525077	5.538	3.05948e-08	1.14578e-07	343	AQP8	16	25215731	25228940	1	protein_coding	aquaporin 8 [Source:HGNC Symbol;Acc:HGNC:642]
ENSG00000261068	24.2856	3.30067	0.369044	8.65863	4.77459e-18	5.49399e-17	NA	AL512274.1	6	42092233	42094259	-1	lincRNA
ENSG00000123572	6170.41	3.2971	0.397341	7.79764	6.30757e-15	5.2195e-14	203447	NRK	X	105822543	105958610	1	protein_coding	Nik related kinase [Source:HGNC Symbol;Acc:HGNC:25391]
ENSG00000128218	23.2996	3.28943	0.4341	6.91433	4.70068e-12	2.8137e-11	29802	VPREB3	22	23752743	23754468	-1	protein_coding	V-set pre-B cell surrogate light chain 3 [Source:HGNC Symbol;Acc:HGNC:12710]
ENSG00000227053	9.50889	3.28565	0.426868	7.22066	5.17359e-13	3.46859e-12	102724094	AC105446.1	7	101014320	101017608	-1	antisense_RNA
ENSG00000067064	7659	3.27982	0.299773	10.6089	2.70939e-26	6.65894e-25	3422	IDI1	10	1039908	1049170	-1	protein_coding	isopentenyl-diphosphate delta isomerase 1 [Source:HGNC Symbol;Acc:HGNC:5387]
ENSG00000089060	1249.19	3.27543	0.155659	20.7986	4.45739e-96	2.37459e-93	80024	SLC8B1	12	113298759	113359493	-1	protein_coding	solute carrier family 8 member B1 [Source:HGNC Symbol;Acc:HGNC:26175]
ENSG00000065833	988.716	3.2623	0.297266	10.3775	3.13821e-25	7.10187e-24	4199	ME1	6	83210389	83431071	-1	protein_coding	malic enzyme 1 [Source:HGNC Symbol;Acc:HGNC:6983]
ENSG00000262172	6.10916	3.24429	0.465824	6.41512	1.40717e-10	7.08834e-10	NA	AC116025.2	17	79991944	79992841	-1	sense_intronic
ENSG00000108179	4655.81	3.23839	0.185525	17.1149	1.1491e-65	2.60343e-63	10105	PPIF	10	79347469	79355337	1	protein_coding	peptidylprolyl isomerase F [Source:HGNC Symbol;Acc:HGNC:9259]
ENSG00000095397	899.68	3.23002	0.20522	15.4517	7.34311e-54	9.77974e-52	25861	WHRN	9	114402080	114505450	-1	protein_coding	whirlin [Source:HGNC Symbol;Acc:HGNC:16361]
ENSG00000213430	21.6196	3.22238	0.276359	11.283	1.59165e-29	5.04389e-28	NA	HSPD1P1	5	21882585	21884310	1	processed_pseudogene	heat shock protein family D (Hsp60) member 1 pseudogene 1 [Source:HGNC Symbol;Acc:HGNC:35133]
ENSG00000128564	145.879	3.222	0.442823	7.3566	1.88657e-13	1.33284e-12	7425	VGF	7	101162509	101165593	-1	protein_coding	VGF nerve growth factor inducible [Source:HGNC Symbol;Acc:HGNC:12684]
ENSG00000188582	192.542	3.21735	0.458305	8.99954	2.26654e-19	2.99236e-18	344838	PAQR9	3	142949164	142963682	-1	protein_coding	progestin and adipoQ receptor family member 9 [Source:HGNC Symbol;Acc:HGNC:30131]
ENSG00000114771	418.701	3.21555	0.526221	7.31662	2.54295e-13	1.77871e-12	13	AADAC	3	151814037	151828488	1	protein_coding	arylacetamide deacetylase [Source:HGNC Symbol;Acc:HGNC:17]
ENSG00000250358	8.37612	3.21055	0.460599	6.61247	3.77972e-11	2.04339e-10	NA	LINC02200	5	112628436	112632100	1	lincRNA	long intergenic non-protein coding RNA 2200 [Source:HGNC Symbol;Acc:HGNC:53066]
ENSG00000154252	17.7049	3.20332	0.412109	7.61944	2.54783e-14	1.97796e-13	64090	GAL3ST2	2	241776825	241804208	1	protein_coding	galactose-3-O-sulfotransferase 2 [Source:HGNC Symbol;Acc:HGNC:24869]
ENSG00000163467	6.45823	3.18472	0.432112	6.92491	4.36268e-12	2.62013e-11	128229	TSACC	1	156337314	156346995	1	protein_coding	TSSK6 activating cochaperone [Source:HGNC Symbol;Acc:HGNC:30636]
ENSG00000144381	33666.5	3.18413	0.157286	19.9446	1.66881e-88	7.30975e-86	3329	HSPD1	2	197486581	197516737	-1	protein_coding	heat shock protein family D (Hsp60) member 1 [Source:HGNC Symbol;Acc:HGNC:5261]
ENSG00000274002	5.90588	3.1835	0.448681	6.79588	1.07654e-11	6.21005e-11	NA	AL135999.3	14	23619201	23620012	1	lincRNA
ENSG00000154930	2550.55	3.17515	0.23333	13.408	5.4306e-41	3.66584e-39	84532	ACSS1	20	25006230	25058980	-1	protein_coding	acyl-CoA synthetase short chain family member 1 [Source:HGNC Symbol;Acc:HGNC:16091]
ENSG00000234817	13.3294	3.17229	0.338463	8.95698	3.33689e-19	4.34148e-18	100507506	AL136309.2	6	4136072	4157385	1	lincRNA
ENSG00000254585	1621.49	3.15647	0.229726	13.5053	1.45483e-41	9.95697e-40	54551	MAGEL2	15	23643544	23647841	-1	protein_coding	MAGE family member L2 [Source:HGNC Symbol;Acc:HGNC:6814]
ENSG00000196972	658.221	3.15467	0.23354	13.0792	4.32847e-39	2.62519e-37	644596	SMIM10L2B	X	135094987	135098634	-1	protein_coding	small integral membrane protein 10 like 2B [Source:HGNC Symbol;Acc:HGNC:34500]
ENSG00000103534	110.862	3.15408	0.362754	8.3054	9.94802e-17	1.0045e-15	79838	TMC5	16	19410496	19499113	1	protein_coding	transmembrane channel like 5 [Source:HGNC Symbol;Acc:HGNC:22999]
ENSG00000075426	3100.81	3.15219	0.314304	9.74916	1.86009e-22	3.27944e-21	2355	FOSL2	2	28392448	28417312	1	protein_coding	FOS like 2, AP-1 transcription factor subunit [Source:HGNC Symbol;Acc:HGNC:3798]
ENSG00000253477	13.6374	3.15081	0.529953	7.72068	1.15708e-14	9.28258e-14	NA	AC012213.1	8	103483398	103501676	-1	antisense_RNA
ENSG00000281832	2.87276	3.14772	0.60113	4.39425	1.11157e-05	2.91746e-05	441177	LINC00602	6	165987551	165989615	1	lincRNA	long intergenic non-protein coding RNA 602 [Source:HGNC Symbol;Acc:HGNC:43917]
ENSG00000088367	7531.32	3.14496	0.229245	13.5079	1.40433e-41	9.64488e-40	2036	EPB41L1	20	36091504	36232799	1	protein_coding	erythrocyte membrane protein band 4.1 like 1 [Source:HGNC Symbol;Acc:HGNC:3378]
ENSG00000165995	786.003	3.13583	0.319879	9.43129	4.05083e-21	6.37746e-20	783	CACNB2	10	18140677	18541869	1	protein_coding	calcium voltage-gated channel auxiliary subunit beta 2 [Source:HGNC Symbol;Acc:HGNC:1402]
ENSG00000114650	6871.79	3.13568	0.123224	25.2382	1.52458e-140	2.0034e-137	22937	SCAP	3	47413694	47477126	-1	protein_coding	SREBF chaperone [Source:HGNC Symbol;Acc:HGNC:30634]
ENSG00000108932	85.7439	3.13493	0.296754	10.2282	1.48226e-24	3.18841e-23	9120	SLC16A6	17	68267026	68291267	-1	protein_coding	solute carrier family 16 member 6 [Source:HGNC Symbol;Acc:HGNC:10927]
ENSG00000171877	568.491	3.13432	0.433624	7.46005	8.64921e-14	6.33066e-13	84978	FRMD5	15	43870761	44195252	-1	protein_coding	FERM domain containing 5 [Source:HGNC Symbol;Acc:HGNC:28214]
ENSG00000163898	128.831	3.13344	0.430161	7.49143	6.81259e-14	5.04254e-13	200879	LIPH	3	185506262	185552613	-1	protein_coding	lipase H [Source:HGNC Symbol;Acc:HGNC:18483]
ENSG00000215559	4.58517	3.13157	0.807835	2.97927	0.00288937	0.00518078	391267	ANKRD20A11P	21	13909574	13980437	-1	transcribed_unprocessed_pseudogene	ankyrin repeat domain 20 family member A11, pseudogene [Source:HGNC Symbol;Acc:HGNC:42024]
ENSG00000143028	263.671	3.13131	0.328251	8.90964	5.11996e-19	6.52778e-18	284612	SYPL2	1	109466628	109482137	1	protein_coding	synaptophysin like 2 [Source:HGNC Symbol;Acc:HGNC:27638]
ENSG00000242104	7.03169	3.13064	0.430431	6.86107	6.83481e-12	4.03961e-11	NA	AC092978.1	3	141660536	141729405	1	transcribed_unitary_pseudogene
ENSG00000260552	26.5617	3.12379	0.361848	8.03685	9.21801e-16	8.40019e-15	101927809	AC023043.1	18	36179996	36187448	-1	antisense_RNA
ENSG00000127530	21.0591	3.12319	0.48861	5.58047	2.39871e-08	9.10125e-08	26664	OR7C1	19	14789260	14835376	-1	protein_coding	olfactory receptor family 7 subfamily C member 1 [Source:HGNC Symbol;Acc:HGNC:8373]
ENSG00000108551	567.634	3.11137	0.431061	6.10205	1.04719e-09	4.72986e-09	51655	RASD1	17	17494437	17496395	-1	protein_coding	ras related dexamethasone induced 1 [Source:HGNC Symbol;Acc:HGNC:15828]
ENSG00000260066	3.03067	3.10893	0.597244	4.78934	1.67328e-06	4.93816e-06	NA	AC112176.1	5	1725149	1728172	1	lincRNA
ENSG00000069482	65.625	3.09864	0.376058	8.10966	5.076e-16	4.76443e-15	51083	GAL	11	68683779	68691175	1	protein_coding	galanin and GMAP prepropeptide [Source:HGNC Symbol;Acc:HGNC:4114]
ENSG00000115540	4272.9	3.09643	0.248559	11.9	1.18395e-32	4.74324e-31	25843	MOB4	2	197515571	197553699	1	protein_coding	MOB family member 4, phocein [Source:HGNC Symbol;Acc:HGNC:17261]
ENSG00000142494	765.269	3.08779	0.451733	6.05708	1.38615e-09	6.17734e-09	55244	SLC47A1	17	19495385	19579034	1	protein_coding	solute carrier family 47 member 1 [Source:HGNC Symbol;Acc:HGNC:25588]
ENSG00000085563	263.132	3.07845	0.340002	9.25452	2.15185e-20	3.16059e-19	5243	ABCB1	7	87503633	87713323	-1	protein_coding	ATP binding cassette subfamily B member 1 [Source:HGNC Symbol;Acc:HGNC:40]
ENSG00000142178	103.263	3.07685	0.711276	3.78529	0.000153529	0.000339146	150094	SIK1	21	43414515	43427128	-1	protein_coding	salt inducible kinase 1 [Source:HGNC Symbol;Acc:HGNC:11142]
ENSG00000226124	36.7437	3.07409	0.285042	10.4511	1.44857e-25	3.34734e-24	348751	FTCDNL1	2	199760544	199851173	-1	protein_coding	formiminotransferase cyclodeaminase N-terminal like [Source:HGNC Symbol;Acc:HGNC:48661]
ENSG00000150787	1391.96	3.07194	0.172271	17.5261	9.0624e-69	2.2053e-66	5805	PTS	11	112226365	112269955	1	protein_coding	6-pyruvoyltetrahydropterin synthase [Source:HGNC Symbol;Acc:HGNC:9689]
ENSG00000274818	60.6202	3.06207	0.218768	13.6702	1.53061e-42	1.11328e-40	NA	AC004825.2	14	70906657	70907111	-1	lincRNA
ENSG00000005486	3411.34	3.06077	0.187786	15.9915	1.46401e-57	2.44551e-55	57414	RHBDD2	7	75842602	75888926	1	protein_coding	rhomboid domain containing 2 [Source:HGNC Symbol;Acc:HGNC:23082]
ENSG00000163072	691.602	3.05536	0.194187	15.5051	3.20589e-54	4.45009e-52	115677	NOSTRIN	2	168786539	168865514	1	protein_coding	nitric oxide synthase trafficking [Source:HGNC Symbol;Acc:HGNC:20203]
ENSG00000169752	67.8798	3.05348	0.214591	13.9659	2.51574e-44	2.03228e-42	145957	NRG4	15	75935969	76059795	-1	protein_coding	neuregulin 4 [Source:HGNC Symbol;Acc:HGNC:29862]
ENSG00000007216	20.544	3.04791	0.44658	6.37287	1.85517e-10	9.20626e-10	9058	SLC13A2	17	28473293	28497781	1	protein_coding	solute carrier family 13 member 2 [Source:HGNC Symbol;Acc:HGNC:10917]
ENSG00000236790	15.221	3.04633	0.371815	7.66221	1.82756e-14	1.43977e-13	NA	LINC00299	2	8007771	8383621	-1	lincRNA	long intergenic non-protein coding RNA 299 [Source:HGNC Symbol;Acc:HGNC:27940]
ENSG00000275223	17.677	3.04018	0.316542	9.23699	2.53534e-20	3.70728e-19	NA	AL121906.2	20	33655701	33656423	-1	lincRNA
ENSG00000233392	30.7199	3.03409	0.448883	6.63858	3.16725e-11	1.7284e-10	200772	AC104809.2	2	240954617	240967451	-1	processed_transcript
ENSG00000229951	5.37405	3.0307	0.499043	5.74092	9.41616e-09	3.77931e-08	403150	FLJ31356	2	28384409	28394672	-1	antisense_RNA	uncharacterized protein FLJ31356 [Source:NCBI gene;Acc:403150]
ENSG00000261340	13.8512	3.01516	0.383922	7.38759	1.49516e-13	1.06586e-12	106456574	LINC01616	11	29980113	29982392	-1	lincRNA	long intergenic non-protein coding RNA 1616 [Source:HGNC Symbol;Acc:HGNC:51900]
ENSG00000165548	242.005	3.0135	0.382264	7.98665	1.3865e-15	1.23662e-14	57156	TMEM63C	14	77116568	77259495	1	protein_coding	transmembrane protein 63C [Source:HGNC Symbol;Acc:HGNC:23787]
ENSG00000155754	68.7108	3.01264	0.216039	13.6746	1.44061e-42	1.0517e-40	151254	C2CD6	2	201487425	201619178	-1	protein_coding	C2 calcium dependent domain containing 6 [Source:HGNC Symbol;Acc:HGNC:14438]
ENSG00000148082	374.675	3.01149	0.331589	9.32406	1.11971e-20	1.6835e-19	53358	SHC3	9	89005771	89178767	-1	protein_coding	SHC adaptor protein 3 [Source:HGNC Symbol;Acc:HGNC:18181]
ENSG00000133063	14.1962	3.01116	0.465077	5.3851	7.24044e-08	2.57518e-07	1118	CHIT1	1	203212827	203273641	-1	protein_coding	chitinase 1 [Source:HGNC Symbol;Acc:HGNC:1936]
ENSG00000113389	5126.15	3.00923	0.254312	11.5174	1.07765e-30	3.70709e-29	4883	NPR3	5	32689070	32791724	1	protein_coding	natriuretic peptide receptor 3 [Source:HGNC Symbol;Acc:HGNC:7945]
ENSG00000262580	289.027	3.00747	0.267528	10.9388	7.52267e-28	2.0855e-26	NA	AC087741.1	17	80200673	80205949	-1	antisense_RNA
ENSG00000156711	1071.11	3.00404	0.235437	12.7837	2.02327e-37	1.09864e-35	5603	MAPK13	6	36127809	36144524	1	protein_coding	mitogen-activated protein kinase 13 [Source:HGNC Symbol;Acc:HGNC:6875]
ENSG00000070729	32.2732	2.99976	0.407294	8.31452	9.21203e-17	9.34153e-16	1258	CNGB1	16	57882340	57971116	-1	protein_coding	cyclic nucleotide gated channel beta 1 [Source:HGNC Symbol;Acc:HGNC:2151]
ENSG00000204851	825.23	2.99929	0.275866	10.8651	1.68983e-27	4.55654e-26	57469	PNMA8B	19	46486906	46496498	-1	protein_coding	paraneoplastic Ma antigen family member 8B [Source:HGNC Symbol;Acc:HGNC:29206]
ENSG00000266304	3.43068	2.99766	0.657018	3.62595	0.000287897	0.00060816	NA	LIVAR	18	70335929	70337310	-1	lincRNA	liver cell viability associated lncRNA [Source:HGNC Symbol;Acc:HGNC:53130]
ENSG00000136999	2450.94	2.99241	0.354163	7.9703	1.58283e-15	1.40032e-14	4856	NOV	8	119416306	119424353	1	protein_coding	nephroblastoma overexpressed [Source:HGNC Symbol;Acc:HGNC:7885]
ENSG00000147912	974.043	2.98655	0.109182	27.1598	1.9389e-162	4.24642e-159	26267	FBXO10	9	37510892	37576349	-1	protein_coding	F-box protein 10 [Source:HGNC Symbol;Acc:HGNC:13589]
ENSG00000135094	6.07545	2.98085	0.522275	5.22255	1.76479e-07	5.96772e-07	10993	SDS	12	113392445	113426301	-1	protein_coding	serine dehydratase [Source:HGNC Symbol;Acc:HGNC:10691]
ENSG00000138413	6638.71	2.97297	0.19156	15.3509	3.4943e-53	4.50171e-51	3417	IDH1	2	208236227	208266074	-1	protein_coding	isocitrate dehydrogenase (NADP(+)) 1, cytosolic [Source:HGNC Symbol;Acc:HGNC:5382]
ENSG00000217442	3.90869	2.97296	0.544976	4.8021	1.57008e-06	4.64821e-06	644186	SYCE3	22	50551112	50562905	-1	protein_coding	synaptonemal complex central element protein 3 [Source:HGNC Symbol;Acc:HGNC:35245]
ENSG00000237595	6.66353	2.9727	0.458528	5.85402	4.79834e-09	1.99452e-08	NA	AL161937.2	20	50162765	50166102	-1	lincRNA
ENSG00000025423	54.2747	2.97022	0.272286	10.5418	5.54298e-26	1.31636e-24	8630	HSD17B6	12	56752161	56787790	1	protein_coding	hydroxysteroid 17-beta dehydrogenase 6 [Source:HGNC Symbol;Acc:HGNC:23316]
ENSG00000163888	175.666	2.96825	0.520499	7.16045	8.04137e-13	5.29227e-12	94032	CAMK2N2	3	184259213	184261463	-1	protein_coding	calcium/calmodulin dependent protein kinase II inhibitor 2 [Source:HGNC Symbol;Acc:HGNC:24197]
ENSG00000163803	358.917	2.96528	0.30841	8.7251	2.65941e-18	3.15781e-17	151056	PLB1	2	28457145	28643788	1	protein_coding	phospholipase B1 [Source:HGNC Symbol;Acc:HGNC:30041]
ENSG00000115919	150.16	2.96022	0.418156	7.43473	1.04784e-13	7.59617e-13	8942	KYNU	2	142877498	143055832	1	protein_coding	kynureninase [Source:HGNC Symbol;Acc:HGNC:6469]
ENSG00000170899	5616.54	2.95734	0.191561	15.181	4.72732e-52	5.68172e-50	2941	GSTA4	6	52977948	52995378	-1	protein_coding	glutathione S-transferase alpha 4 [Source:HGNC Symbol;Acc:HGNC:4629]
ENSG00000128918	7027.52	2.94723	0.38694	7.33203	2.26689e-13	1.59183e-12	8854	ALDH1A2	15	57953424	58497866	-1	protein_coding	aldehyde dehydrogenase 1 family member A2 [Source:HGNC Symbol;Acc:HGNC:15472]
ENSG00000162896	8.61938	2.94607	0.404757	7.027	2.11019e-12	1.31211e-11	5284	PIGR	1	206928518	206946466	-1	protein_coding	polymeric immunoglobulin receptor [Source:HGNC Symbol;Acc:HGNC:8968]
ENSG00000268297	50.0632	2.94388	0.393001	7.29497	2.98733e-13	2.07117e-12	NA	CLEC4GP1	19	7787549	7790621	1	unprocessed_pseudogene	C-type lectin domain family 4 member G pseudogene 1 [Source:HGNC Symbol;Acc:HGNC:33502]
ENSG00000103034	2413.92	2.93983	0.395472	7.53618	4.83947e-14	3.64087e-13	65009	NDRG4	16	58462846	58513628	1	protein_coding	NDRG family member 4 [Source:HGNC Symbol;Acc:HGNC:14466]
ENSG00000118596	926.281	2.93948	0.230337	12.6105	1.84768e-36	9.50902e-35	9194	SLC16A7	12	59596067	59789855	1	protein_coding	solute carrier family 16 member 7 [Source:HGNC Symbol;Acc:HGNC:10928]
ENSG00000129757	6323.34	2.93762	0.176313	16.4263	1.23969e-60	2.32719e-58	1028	CDKN1C	11	2883213	2885881	-1	protein_coding	cyclin dependent kinase inhibitor 1C [Source:HGNC Symbol;Acc:HGNC:1786]
ENSG00000172366	488.748	2.93696	0.26296	10.8285	2.52296e-27	6.74763e-26	84331	MCRIP2	16	636817	648474	1	protein_coding	MAPK regulated corepressor interacting protein 2 [Source:HGNC Symbol;Acc:HGNC:14142]
ENSG00000172366	488.748	2.93696	0.26296	10.8285	2.52296e-27	6.74763e-26	100287175	MCRIP2	16	636817	648474	1	protein_coding	MAPK regulated corepressor interacting protein 2 [Source:HGNC Symbol;Acc:HGNC:14142]
ENSG00000270112	16.624	2.93362	0.307828	9.23871	2.49494e-20	3.65362e-19	NA	AC090241.2	18	46756487	46764408	1	processed_transcript
ENSG00000139832	469.794	2.92754	0.25351	11.1364	8.33807e-29	2.52849e-27	55647	RAB20	13	110523066	110561733	-1	protein_coding	RAB20, member RAS oncogene family [Source:HGNC Symbol;Acc:HGNC:18260]
ENSG00000178607	1173.75	2.92378	0.203118	14.0535	7.32925e-45	6.1738e-43	2081	ERN1	17	64039142	64130819	-1	protein_coding	endoplasmic reticulum to nucleus signaling 1 [Source:HGNC Symbol;Acc:HGNC:3449]
ENSG00000253309	6.0344	2.92167	0.486623	5.62502	1.85485e-08	7.145e-08	647174	SERPINE3	13	51335773	51364735	1	protein_coding	serpin family E member 3 [Source:HGNC Symbol;Acc:HGNC:24774]
ENSG00000101331	645.296	2.91864	0.266906	10.6026	2.8974e-26	7.0857e-25	140706	CCM2L	20	32010450	32032180	1	protein_coding	CCM2 like scaffolding protein [Source:HGNC Symbol;Acc:HGNC:16153]
ENSG00000259867	14.7025	2.91784	0.383179	6.62474	3.47865e-11	1.88996e-10	NA	AC105411.1	16	80155053	80563135	-1	antisense_RNA
ENSG00000115841	400.777	2.90986	0.176587	16.2396	2.64785e-59	4.7447e-57	151393	RMDN2	2	37923187	38067142	1	protein_coding	regulator of microtubule dynamics 2 [Source:HGNC Symbol;Acc:HGNC:26567]
ENSG00000165905	396.885	2.90938	0.370063	8.00771	1.16867e-15	1.05234e-14	120071	LARGE2	11	45921621	45929096	1	protein_coding	LARGE xylosyl- and glucuronyltransferase 2 [Source:HGNC Symbol;Acc:HGNC:16522]
ENSG00000141293	108.023	2.90738	0.286103	9.86359	5.9868e-23	1.10596e-21	8631	SKAP1	17	48133440	48430275	-1	protein_coding	src kinase associated phosphoprotein 1 [Source:HGNC Symbol;Acc:HGNC:15605]
ENSG00000268555	51.6031	2.90594	0.369937	7.5114	5.84973e-14	4.36758e-13	NA	AC123912.4	19	21570822	21587322	-1	lincRNA
ENSG00000058866	105.83	2.9056	0.316198	8.82746	1.07079e-18	1.32328e-17	1608	DGKG	3	186105668	186362237	-1	protein_coding	diacylglycerol kinase gamma [Source:HGNC Symbol;Acc:HGNC:2853]
ENSG00000115541	3728.68	2.90544	0.187728	15.066	2.70953e-51	3.16021e-49	3336	HSPE1	2	197499994	197503457	1	protein_coding	heat shock protein family E (Hsp10) member 1 [Source:HGNC Symbol;Acc:HGNC:5269]
ENSG00000124762	1258.44	2.9051	0.296847	9.10568	8.57285e-20	1.18167e-18	1026	CDKN1A	6	36676460	36687339	1	protein_coding	cyclin dependent kinase inhibitor 1A [Source:HGNC Symbol;Acc:HGNC:1784]
ENSG00000112972	11863.1	2.90365	0.33206	9.00517	2.15325e-19	2.85042e-18	3157	HMGCS1	5	43289395	43313512	-1	protein_coding	3-hydroxy-3-methylglutaryl-CoA synthase 1 [Source:HGNC Symbol;Acc:HGNC:5007]
ENSG00000224846	37.4729	2.90067	0.316151	8.61117	7.23158e-18	8.18734e-17	NA	AL133351.1	6	2989722	2999134	-1	antisense_RNA
ENSG00000233588	10.7859	2.89872	0.435922	6.3865	1.6973e-10	8.46022e-10	NA	CYP51A1P2	13	28722386	28724021	-1	processed_pseudogene	cytochrome P450 family 51 subfamily A member 1 pseudogene 2 [Source:HGNC Symbol;Acc:HGNC:20251]
ENSG00000135406	181.659	2.89343	0.381137	7.90653	2.64665e-15	2.27808e-14	5630	PRPH	12	49293252	49298686	1	protein_coding	peripherin [Source:HGNC Symbol;Acc:HGNC:9461]
ENSG00000139899	170.731	2.89168	0.215893	13.1036	3.14163e-39	1.91717e-37	643866	CBLN3	14	24426532	24430954	-1	protein_coding	cerebellin 3 precursor [Source:HGNC Symbol;Acc:HGNC:20146]
ENSG00000006638	225.483	2.88785	0.244174	11.4885	1.50796e-30	5.08961e-29	6915	TBXA2R	19	3594506	3606840	-1	protein_coding	thromboxane A2 receptor [Source:HGNC Symbol;Acc:HGNC:11608]
ENSG00000230131	6.31149	2.88776	0.450631	5.87441	4.24343e-09	1.77622e-08	NA	AL160290.2	10	123356450	123517708	1	lincRNA
ENSG00000151117	425.586	2.88742	0.184874	15.3498	3.55531e-53	4.55057e-51	144110	TMEM86A	11	18693122	18704785	1	protein_coding	transmembrane protein 86A [Source:HGNC Symbol;Acc:HGNC:26890]
ENSG00000166856	116.83	2.88508	0.373475	7.84067	4.48164e-15	3.77189e-14	11318	GPR182	12	56994446	56998441	1	protein_coding	G protein-coupled receptor 182 [Source:HGNC Symbol;Acc:HGNC:13708]
ENSG00000262528	19.3084	2.88107	0.326432	8.50975	1.74314e-17	1.89933e-16	NA	AL022341.2	16	654611	656194	-1	antisense_RNA
ENSG00000278384	1.61026	2.88083	0.838413	2.89964	0.00373592	0.00658098	NA	AL354822.1	GL000218.1	51867	54893	-1	protein_coding
ENSG00000235631	3.29763	2.88075	0.534663	4.73376	2.20396e-06	6.39328e-06	378925	RNF148	7	122701664	122702967	-1	protein_coding	ring finger protein 148 [Source:HGNC Symbol;Acc:HGNC:22411]
ENSG00000023330	3321.63	2.87802	0.217857	12.776	2.23326e-37	1.20602e-35	211	ALAS1	3	52198086	52214327	1	protein_coding	5'-aminolevulinate synthase 1 [Source:HGNC Symbol;Acc:HGNC:396]
ENSG00000155886	74.7943	2.87681	0.358608	8.32083	8.735e-17	8.87961e-16	25769	SLC24A2	9	19507452	19786928	-1	protein_coding	solute carrier family 24 member 2 [Source:HGNC Symbol;Acc:HGNC:10976]
ENSG00000115290	570.082	2.87361	0.318247	8.86934	7.35803e-19	9.22022e-18	2888	GRB14	2	164492812	164621848	-1	protein_coding	growth factor receptor bound protein 14 [Source:HGNC Symbol;Acc:HGNC:4565]
ENSG00000101986	1185.32	2.87273	0.119694	23.7888	4.36485e-125	4.77975e-122	215	ABCD1	X	153724868	153744762	1	protein_coding	ATP binding cassette subfamily D member 1 [Source:HGNC Symbol;Acc:HGNC:61]
ENSG00000165863	489.454	2.86394	0.19768	14.1786	1.243e-45	1.09397e-43	143379	C10orf82	10	116663696	116670264	-1	protein_coding	chromosome 10 open reading frame 82 [Source:HGNC Symbol;Acc:HGNC:28500]
ENSG00000228594	476.735	2.85959	0.179662	15.7064	1.36728e-55	2.05729e-53	643988	FNDC10	1	1598012	1600096	-1	protein_coding	fibronectin type III domain containing 10 [Source:HGNC Symbol;Acc:HGNC:42951]
ENSG00000005187	1566.55	2.85608	0.343625	7.92399	2.3001e-15	1.99548e-14	6296	ACSM3	16	20610243	20797581	1	protein_coding	acyl-CoA synthetase medium chain family member 3 [Source:HGNC Symbol;Acc:HGNC:10522]
ENSG00000123892	553.518	2.85335	0.249198	11.1588	6.48775e-29	1.9888e-27	23682	RAB38	11	88113242	88175467	-1	protein_coding	RAB38, member RAS oncogene family [Source:HGNC Symbol;Acc:HGNC:9776]
ENSG00000103546	90.6945	2.85071	0.372221	7.83874	4.55084e-15	3.82849e-14	6530	SLC6A2	16	55655604	55706192	1	protein_coding	solute carrier family 6 member 2 [Source:HGNC Symbol;Acc:HGNC:11048]
ENSG00000185909	2605.44	2.85042	0.14419	19.5036	1.02347e-84	3.80634e-82	200942	KLHDC8B	3	49171611	49176486	1	protein_coding	kelch domain containing 8B [Source:HGNC Symbol;Acc:HGNC:28557]
ENSG00000125434	156.521	2.8486	0.178214	15.7548	6.36794e-56	1.00415e-53	399512	SLC25A35	17	8287763	8295343	-1	protein_coding	solute carrier family 25 member 35 [Source:HGNC Symbol;Acc:HGNC:31921]
ENSG00000240929	5.95841	2.84595	0.434117	6.16805	6.91389e-10	3.19081e-09	NA	HIST2H2BB	1	143875171	143904650	-1	transcribed_unprocessed_pseudogene	histone cluster 2 H2B family member b (pseudogene) [Source:HGNC Symbol;Acc:HGNC:20654]
ENSG00000261325	3.59615	2.84566	0.544183	5.61817	1.92995e-08	7.41833e-08	100507534	LINC02192	16	47849314	47887130	-1	lincRNA	long intergenic non-protein coding RNA 2192 [Source:HGNC Symbol;Acc:HGNC:53054]
ENSG00000254109	21.0387	2.8423	0.278947	9.74656	1.90831e-22	3.35546e-21	100128750	RBPMS-AS1	8	30382119	30385401	-1	antisense_RNA	RBPMS antisense RNA 1 [Source:HGNC Symbol;Acc:HGNC:48721]
ENSG00000152642	1747.15	2.83546	0.169946	16.4452	9.07517e-61	1.7367e-58	23171	GPD1L	3	32105689	32168713	1	protein_coding	glycerol-3-phosphate dehydrogenase 1 like [Source:HGNC Symbol;Acc:HGNC:28956]
ENSG00000117971	242.017	2.83526	0.267381	10.3255	5.40465e-25	1.20783e-23	1143	CHRNB4	15	78624119	78727754	-1	protein_coding	cholinergic receptor nicotinic beta 4 subunit [Source:HGNC Symbol;Acc:HGNC:1964]
ENSG00000119973	17.9791	2.82456	0.449565	6.64855	2.95988e-11	1.61927e-10	2834	PRLHR	10	118589989	118595699	-1	protein_coding	prolactin releasing hormone receptor [Source:HGNC Symbol;Acc:HGNC:4464]
ENSG00000259353	11.6997	2.82122	0.361668	7.36535	1.76681e-13	1.25092e-12	NA	AC090515.4	15	58856831	58865063	-1	antisense_RNA
ENSG00000229644	48.9009	2.8203	0.401688	6.78912	1.12821e-11	6.49667e-11	NA	NAMPTP1	10	36521721	36524234	-1	processed_pseudogene	nicotinamide phosphoribosyltransferase pseudogene 1 [Source:HGNC Symbol;Acc:HGNC:17633]
ENSG00000187772	415.134	2.80822	0.289365	9.58335	9.39471e-22	1.56799e-20	389421	LIN28B	6	104936616	105083332	1	protein_coding	lin-28 homolog B [Source:HGNC Symbol;Acc:HGNC:32207]
ENSG00000121064	2320.44	2.80125	0.219781	12.3094	8.0583e-35	3.74616e-33	59342	SCPEP1	17	56978105	57006768	1	protein_coding	serine carboxypeptidase 1 [Source:HGNC Symbol;Acc:HGNC:29507]
ENSG00000251429	5.40229	2.80076	0.468241	5.50679	3.65444e-08	1.35374e-07	NA	AC098679.3	4	158270378	158278676	1	transcribed_processed_pseudogene
ENSG00000271830	7.54178	2.78872	0.488894	6.01004	1.85479e-09	8.14432e-09	NA	AC012213.4	8	103481266	103481619	-1	lincRNA
ENSG00000129991	606.091	2.78175	0.51732	6.53193	6.49275e-11	3.40822e-10	7137	TNNI3	19	55151767	55157773	-1	protein_coding	troponin I3, cardiac type [Source:HGNC Symbol;Acc:HGNC:11947]
ENSG00000165449	3422.36	2.77936	0.207466	13.0587	5.66574e-39	3.39445e-37	220963	SLC16A9	10	59650761	59736002	-1	protein_coding	solute carrier family 16 member 9 [Source:HGNC Symbol;Acc:HGNC:23520]
ENSG00000176485	333.911	2.77907	0.174816	15.5527	1.52605e-54	2.14857e-52	11145	PLA2G16	11	63573195	63616883	-1	protein_coding	phospholipase A2 group XVI [Source:HGNC Symbol;Acc:HGNC:17825]
ENSG00000123689	316.691	2.7765	0.290066	9.13277	6.67698e-20	9.31422e-19	50486	G0S2	1	209675420	209676388	1	protein_coding	G0/G1 switch 2 [Source:HGNC Symbol;Acc:HGNC:30229]
ENSG00000116771	212.471	2.77616	0.383807	7.58182	3.40731e-14	2.60417e-13	79814	AGMAT	1	15572353	15585110	-1	protein_coding	agmatinase [Source:HGNC Symbol;Acc:HGNC:18407]
ENSG00000204044	23.0779	2.77574	0.305236	8.79517	1.42835e-18	1.74114e-17	100128028	SLC12A5-AS1	20	46013500	46022073	-1	antisense_RNA	SLC12A5 and MMP9 antisense RNA 1 [Source:HGNC Symbol;Acc:HGNC:53143]
ENSG00000224945	21.292	2.77564	0.283273	9.50451	2.00992e-21	3.23409e-20	NA	AL353150.1	9	89088604	89109934	-1	sense_intronic
ENSG00000267498	7.93324	2.77124	0.425973	5.84219	5.152e-09	2.13477e-08	105372352	AC007786.1	19	29213235	29215815	1	lincRNA
ENSG00000113763	101.377	2.77093	0.35395	8.24605	1.63715e-16	1.61916e-15	90249	UNC5A	5	176810477	176880895	1	protein_coding	unc-5 netrin receptor A [Source:HGNC Symbol;Acc:HGNC:12567]
ENSG00000141639	967.728	2.77092	0.357397	7.41908	1.17935e-13	8.51195e-13	5596	MAPK4	18	50560078	50731824	1	protein_coding	mitogen-activated protein kinase 4 [Source:HGNC Symbol;Acc:HGNC:6878]
ENSG00000278928	40.5975	2.77042	0.372905	7.31356	2.60164e-13	1.81783e-12	NA	AC136621.1	16	55704119	55706422	1	TEC
ENSG00000237352	5.58109	2.76865	0.438998	5.86512	4.48807e-09	1.87266e-08	NA	LINC01358	1	58933643	59240555	1	lincRNA	long intergenic non-protein coding RNA 1358 [Source:HGNC Symbol;Acc:HGNC:50589]
ENSG00000124839	124.253	2.76593	0.313947	8.63215	6.02106e-18	6.8721e-17	64284	RAB17	2	237574322	237601614	-1	protein_coding	RAB17, member RAS oncogene family [Source:HGNC Symbol;Acc:HGNC:16523]
ENSG00000157150	58.7276	2.7645	0.285614	9.86306	6.01847e-23	1.11077e-21	7079	TIMP4	3	12153051	12159351	-1	protein_coding	TIMP metallopeptidase inhibitor 4 [Source:HGNC Symbol;Acc:HGNC:11823]
ENSG00000275993	203.539	2.76443	0.41885	5.56402	2.63623e-08	9.94693e-08	102724428	CU639417.2	21	6111134	6123739	1	protein_coding
ENSG00000159337	4.16965	2.75467	0.564586	4.3059	1.6631e-05	4.25566e-05	283748	PLA2G4D	15	42067009	42094554	-1	protein_coding	phospholipase A2 group IVD [Source:HGNC Symbol;Acc:HGNC:30038]
ENSG00000198814	590.911	2.75325	0.25709	10.3041	6.75067e-25	1.49341e-23	2710	GK	X	30653359	30731456	1	protein_coding	glycerol kinase [Source:HGNC Symbol;Acc:HGNC:4289]
ENSG00000269028	85.1468	2.75013	0.494408	4.71719	2.39129e-06	6.89809e-06	100462981	MTRNR2L12	3	96617188	96618236	-1	protein_coding	MT-RNR2-like 12 [Source:HGNC Symbol;Acc:HGNC:37169]
ENSG00000166664	35.0292	2.74706	0.33714	7.724	1.12735e-14	9.0675e-14	89832	CHRFAM7A	15	30357766	30393849	-1	protein_coding	CHRNA7 (exons 5-10) and FAM7A (exons A-E) fusion [Source:HGNC Symbol;Acc:HGNC:15781]
ENSG00000275325	14.1046	2.74661	0.375687	7.01081	2.36936e-12	1.46265e-11	NA	PDCD6IPP1	15	22727104	22744918	1	transcribed_unprocessed_pseudogene	PDCD6IP pseudogene 1 [Source:HGNC Symbol;Acc:HGNC:49872]
ENSG00000133800	4184.44	2.74629	0.32151	8.08747	6.09173e-16	5.66387e-15	10894	LYVE1	11	10556966	10611689	-1	protein_coding	lymphatic vessel endothelial hyaluronan receptor 1 [Source:HGNC Symbol;Acc:HGNC:14687]
ENSG00000275897	11.679	2.74545	0.346236	7.54235	4.61587e-14	3.47796e-13	NA	AC021491.4	17	50475819	50478391	1	lincRNA
ENSG00000271303	46.9382	2.74318	0.312216	8.26	1.45673e-16	1.44652e-15	140809	SRXN1	20	646615	653370	-1	protein_coding	sulfiredoxin 1 [Source:HGNC Symbol;Acc:HGNC:16132]
ENSG00000175497	1330.88	2.74291	0.281842	9.65914	4.49617e-22	7.67972e-21	57628	DPP10	2	114442299	115845752	1	protein_coding	dipeptidyl peptidase like 10 [Source:HGNC Symbol;Acc:HGNC:20823]
ENSG00000162873	301.038	2.7418	0.343522	8.39449	4.67932e-17	4.89046e-16	55220	KLHDC8A	1	205336065	205357090	-1	protein_coding	kelch domain containing 8A [Source:HGNC Symbol;Acc:HGNC:25573]
ENSG00000102924	160.511	2.73576	0.461818	8.8803	6.66801e-19	8.39828e-18	869	CBLN1	16	49277917	49281831	-1	protein_coding	cerebellin 1 precursor [Source:HGNC Symbol;Acc:HGNC:1543]
ENSG00000125787	12.5945	2.73257	0.386095	6.47565	9.44067e-11	4.8637e-10	2797	GNRH2	20	3043622	3045747	1	protein_coding	gonadotropin releasing hormone 2 [Source:HGNC Symbol;Acc:HGNC:4420]
ENSG00000244005	929.842	2.72893	0.113949	23.7851	4.75937e-125	4.93747e-122	9054	NFS1	20	35668055	35699359	-1	protein_coding	NFS1, cysteine desulfurase [Source:HGNC Symbol;Acc:HGNC:15910]
ENSG00000197934	4.54275	2.72586	0.483451	5.33494	9.55769e-08	3.33968e-07	100996571	CYYR1-AS1	21	26393635	26569252	1	antisense_RNA	cysteine and tyrosine rich 1 antisense RNA 1 [Source:HGNC Symbol;Acc:HGNC:39560]
ENSG00000161798	182.188	2.72528	0.71419	3.68022	0.00023303	0.0005003	362	AQP5	12	49961870	49965681	1	protein_coding	aquaporin 5 [Source:HGNC Symbol;Acc:HGNC:638]
ENSG00000213462	1226.02	2.7211	0.218033	12.2412	1.87236e-34	8.50373e-33	2086	ERV3-1	7	64990809	65006743	-1	protein_coding	endogenous retrovirus group 3 member 1, envelope [Source:HGNC Symbol;Acc:HGNC:3454]
ENSG00000253616	5.74111	2.71847	0.457371	5.58333	2.3596e-08	8.96668e-08	NA	AC107959.3	8	23071377	23074488	-1	antisense_RNA
ENSG00000063587	2368.91	2.71475	0.123355	21.8676	5.28429e-106	3.71995e-103	10838	ZNF275	X	153334155	153360110	1	protein_coding	zinc finger protein 275 [Source:HGNC Symbol;Acc:HGNC:13069]
ENSG00000063587	2368.91	2.71475	0.123355	21.8676	5.28429e-106	3.71995e-103	105373378	ZNF275	X	153334155	153360110	1	protein_coding	zinc finger protein 275 [Source:HGNC Symbol;Acc:HGNC:13069]
ENSG00000076864	1543.72	2.71389	0.191417	13.9753	2.2052e-44	1.78875e-42	5909	RAP1GAP	1	21596215	21669363	-1	protein_coding	RAP1 GTPase activating protein [Source:HGNC Symbol;Acc:HGNC:9858]
ENSG00000154025	10.6793	2.71094	0.399586	6.23263	4.58656e-10	2.16141e-09	125206	SLC5A10	17	18950345	19022595	1	protein_coding	solute carrier family 5 member 10 [Source:HGNC Symbol;Acc:HGNC:23155]
ENSG00000105695	106.169	2.71031	0.346579	7.48004	7.43004e-14	5.46876e-13	4099	MAG	19	35292125	35313804	1	protein_coding	myelin associated glycoprotein [Source:HGNC Symbol;Acc:HGNC:6783]
ENSG00000163874	133.438	2.70865	0.204417	12.9196	3.49077e-38	2.0357e-36	80149	ZC3H12A	1	37474552	37484379	1	protein_coding	zinc finger CCCH-type containing 12A [Source:HGNC Symbol;Acc:HGNC:26259]
ENSG00000137843	148.301	2.708	0.340767	7.65849	1.88129e-14	1.47974e-13	56924	PAK6	15	40238759	40277487	1	protein_coding	p21 (RAC1) activated kinase 6 [Source:HGNC Symbol;Acc:HGNC:16061]
ENSG00000137843	148.301	2.708	0.340767	7.65849	1.88129e-14	1.47974e-13	106821730	PAK6	15	40238759	40277487	1	protein_coding	p21 (RAC1) activated kinase 6 [Source:HGNC Symbol;Acc:HGNC:16061]
ENSG00000175592	11.6413	2.70377	0.572395	3.67307	0.000239653	0.000513567	8061	FOSL1	11	65892049	65900573	-1	protein_coding	FOS like 1, AP-1 transcription factor subunit [Source:HGNC Symbol;Acc:HGNC:13718]
ENSG00000173535	51.7489	2.69634	0.233046	11.338	8.50339e-30	2.74321e-28	8794	TNFRSF10C	8	23084355	23117437	1	protein_coding	TNF receptor superfamily member 10c [Source:HGNC Symbol;Acc:HGNC:11906]
ENSG00000113303	5.36022	2.69335	0.452683	5.60126	2.12794e-08	8.13652e-08	79908	BTNL8	5	180899077	180950906	1	protein_coding	butyrophilin like 8 [Source:HGNC Symbol;Acc:HGNC:26131]
ENSG00000166961	3.14558	2.69219	0.564165	4.00862	6.10755e-05	0.000143317	219995	MS4A15	11	60756953	60776732	1	protein_coding	membrane spanning 4-domains A15 [Source:HGNC Symbol;Acc:HGNC:28573]
ENSG00000163686	481.431	2.68692	0.183398	14.41	4.47687e-47	4.28366e-45	57406	ABHD6	3	58237506	58295693	1	protein_coding	abhydrolase domain containing 6 [Source:HGNC Symbol;Acc:HGNC:21398]
ENSG00000163251	1112.46	2.6852	0.358554	7.49604	6.5774e-14	4.87558e-13	7855	FZD5	2	207762586	207769563	-1	protein_coding	frizzled class receptor 5 [Source:HGNC Symbol;Acc:HGNC:4043]
ENSG00000196365	4389.25	2.68382	0.100288	26.5986	7.04681e-156	1.26272e-152	9361	LONP1	19	5691834	5720572	-1	protein_coding	lon peptidase 1, mitochondrial [Source:HGNC Symbol;Acc:HGNC:9479]
ENSG00000166558	3.5828	2.68181	0.527979	4.50947	6.49905e-06	1.76621e-05	146167	SLC38A8	16	84009667	84042636	-1	protein_coding	solute carrier family 38 member 8 [Source:HGNC Symbol;Acc:HGNC:32434]
ENSG00000119431	726.324	2.67092	0.148226	17.8013	6.90699e-71	1.86498e-68	81932	HDHD3	9	113373419	113376999	-1	protein_coding	haloacid dehalogenase like hydrolase domain containing 3 [Source:HGNC Symbol;Acc:HGNC:28171]
ENSG00000136688	4.33914	2.66468	0.44857	5.6747	1.3893e-08	5.44452e-08	56300	IL36G	2	112973203	112985665	1	protein_coding	interleukin 36, gamma [Source:HGNC Symbol;Acc:HGNC:15741]
ENSG00000099822	123.823	2.66315	0.358565	7.77057	7.81354e-15	6.41185e-14	610	HCN2	19	589893	617159	1	protein_coding	hyperpolarization activated cyclic nucleotide gated potassium and sodium channel 2 [Source:HGNC Symbol;Acc:HGNC:4846]
ENSG00000079459	6976.1	2.66299	0.230818	11.3402	8.29239e-30	2.67953e-28	2222	FDFT1	8	11795573	11839309	1	protein_coding	farnesyl-diphosphate farnesyltransferase 1 [Source:HGNC Symbol;Acc:HGNC:3629]
ENSG00000232406	4.84909	2.66277	0.472014	5.02917	4.92597e-07	1.56986e-06	NA	AL121895.1	20	36148726	36155760	-1	antisense_RNA
ENSG00000135111	4732.48	2.65802	0.289622	8.77903	1.64887e-18	1.99883e-17	6926	TBX3	12	114670254	114684164	-1	protein_coding	T-box 3 [Source:HGNC Symbol;Acc:HGNC:11602]
ENSG00000163376	226.753	2.65766	0.252646	10.5615	4.49526e-26	1.07271e-24	84541	KBTBD8	3	66998307	67011210	1	protein_coding	kelch repeat and BTB domain containing 8 [Source:HGNC Symbol;Acc:HGNC:30691]
ENSG00000100558	284.973	2.65536	0.382682	6.38259	1.74117e-10	8.66017e-10	26499	PLEK2	14	67386983	67412200	-1	protein_coding	pleckstrin 2 [Source:HGNC Symbol;Acc:HGNC:19238]
ENSG00000119457	4.12165	2.65483	0.634871	2.97533	0.00292668	0.00524435	57864	SLC46A2	9	112878920	112890913	-1	protein_coding	solute carrier family 46 member 2 [Source:HGNC Symbol;Acc:HGNC:16055]
ENSG00000270210	7.32522	2.65122	0.415814	5.96205	2.49096e-09	1.07556e-08	NA	AC104695.2	2	28425945	28426719	1	lincRNA
ENSG00000259285	5.94262	2.6496	0.459009	5.47678	4.33125e-08	1.5848e-07	NA	AC025431.1	15	58065225	58071043	1	antisense_RNA
ENSG00000144893	382.262	2.64897	0.161155	16.3824	2.55234e-60	4.70179e-58	116931	MED12L	3	151085697	151437072	1	protein_coding	mediator complex subunit 12 like [Source:HGNC Symbol;Acc:HGNC:16050]
ENSG00000230615	75.1136	2.64875	0.284937	8.68163	3.90153e-18	4.52904e-17	NA	AL139220.2	1	44030443	44115913	1	lincRNA
ENSG00000079385	215.117	2.64831	0.338641	7.77448	7.57589e-15	6.22192e-14	634	CEACAM1	19	42507304	42561234	-1	protein_coding	carcinoembryonic antigen related cell adhesion molecule 1 [Source:HGNC Symbol;Acc:HGNC:1814]
ENSG00000226206	5.19811	2.64752	0.505786	4.61457	3.93903e-06	1.10444e-05	NA	BX470209.1	9	89799695	89821753	1	lincRNA
ENSG00000230257	8.46053	2.64567	0.433832	5.29594	1.18409e-07	4.09035e-07	58160	NFE4	7	102973437	102988856	1	protein_coding	nuclear factor, erythroid 4 [Source:HGNC Symbol;Acc:HGNC:29902]
ENSG00000173404	168.66	2.64359	0.460738	7.06376	1.62052e-12	1.02313e-11	3642	INSM1	20	20368121	20370949	1	protein_coding	INSM transcriptional repressor 1 [Source:HGNC Symbol;Acc:HGNC:6090]
ENSG00000254656	42.0847	2.63973	0.319684	8.30088	1.0334e-16	1.04084e-15	388015	RTL1	14	100880655	100884847	-1	protein_coding	retrotransposon Gag like 1 [Source:HGNC Symbol;Acc:HGNC:14665]
ENSG00000186510	57.33	2.63896	0.413271	6.18357	6.26669e-10	2.9071e-09	1187	CLCNKA	1	16018875	16034050	1	protein_coding	chloride voltage-gated channel Ka [Source:HGNC Symbol;Acc:HGNC:2026]
ENSG00000182255	146.22	2.63767	0.302683	8.41541	3.91525e-17	4.11373e-16	3739	KCNA4	11	30009741	30017023	-1	protein_coding	potassium voltage-gated channel subfamily A member 4 [Source:HGNC Symbol;Acc:HGNC:6222]
ENSG00000095539	1000.01	2.63545	0.268757	9.98537	1.7664e-23	3.47134e-22	57715	SEMA4G	10	100969518	100985871	1	protein_coding	semaphorin 4G [Source:HGNC Symbol;Acc:HGNC:10735]
ENSG00000099219	2032.35	2.63484	0.165279	15.7123	1.24514e-55	1.90256e-53	79956	ERMP1	9	5765076	5833117	-1	protein_coding	endoplasmic reticulum metallopeptidase 1 [Source:HGNC Symbol;Acc:HGNC:23703]
ENSG00000270177	24.0653	2.63327	0.230216	11.1794	5.14116e-29	1.58587e-27	NA	AC104109.2	5	134226410	134227827	1	lincRNA
ENSG00000271754	26.4945	2.63208	0.275454	9.05194	1.40453e-19	1.89361e-18	NA	AL355802.3	6	43519180	43519724	-1	antisense_RNA
ENSG00000232320	37.8241	2.62663	0.239653	10.6348	2.05303e-26	5.10951e-25	NA	AC009299.2	2	161340816	161341326	-1	processed_pseudogene
ENSG00000182230	44.9439	2.62278	0.416084	6.32339	2.55881e-10	1.24751e-09	202134	FAM153B	5	176060689	176132258	1	protein_coding	family with sequence similarity 153 member B [Source:HGNC Symbol;Acc:HGNC:27323]
ENSG00000182230	44.9439	2.62278	0.416084	6.32339	2.55881e-10	1.24751e-09	100507387	FAM153B	5	176060689	176132258	1	protein_coding	family with sequence similarity 153 member B [Source:HGNC Symbol;Acc:HGNC:27323]
ENSG00000105173	712.92	2.61878	0.226586	11.3784	5.35851e-30	1.7516e-28	898	CCNE1	19	29811898	29824308	1	protein_coding	cyclin E1 [Source:HGNC Symbol;Acc:HGNC:1589]
ENSG00000181215	16.3692	2.61686	0.528011	6.54696	5.87188e-11	3.09467e-10	NA	C4orf50	4	5897373	6018507	-1	protein_coding	chromosome 4 open reading frame 50 [Source:HGNC Symbol;Acc:HGNC:33766]
ENSG00000164509	21.5461	2.61499	0.456936	6.08314	1.17854e-09	5.29283e-09	133396	IL31RA	5	55851379	55922853	1	protein_coding	interleukin 31 receptor A [Source:HGNC Symbol;Acc:HGNC:18969]
ENSG00000260369	5.36171	2.61344	0.413433	5.84912	4.94178e-09	2.05025e-08	NA	AC120024.1	17	80453735	80454729	-1	lincRNA
ENSG00000169427	33.3953	2.6113	0.470092	6.96046	3.39166e-12	2.05701e-11	51305	KCNK9	8	139600838	139703056	-1	protein_coding	potassium two pore domain channel subfamily K member 9 [Source:HGNC Symbol;Acc:HGNC:6283]
ENSG00000251002	6.9917	2.61038	0.402637	6.08222	1.18532e-09	5.32084e-09	NA	AC244502.1	14	22380680	22482959	-1	processed_transcript
ENSG00000186480	2489.98	2.60704	0.264393	9.56251	1.14938e-21	1.90222e-20	3638	INSIG1	7	155297776	155310235	1	protein_coding	insulin induced gene 1 [Source:HGNC Symbol;Acc:HGNC:6083]
ENSG00000198300	16167.5	2.60658	0.272328	9.5332	1.52511e-21	2.4968e-20	5178	PEG3	19	56810083	56840728	-1	protein_coding	paternally expressed 3 [Source:HGNC Symbol;Acc:HGNC:8826]
ENSG00000148154	2598.43	2.60453	0.174693	14.7711	2.24963e-49	2.35864e-47	7357	UGCG	9	111896766	111935369	1	protein_coding	UDP-glucose ceramide glucosyltransferase [Source:HGNC Symbol;Acc:HGNC:12524]
ENSG00000171872	4.40054	2.60296	0.485241	4.62512	3.74376e-06	1.05299e-05	128209	KLF17	1	44118850	44135140	1	protein_coding	Kruppel like factor 17 [Source:HGNC Symbol;Acc:HGNC:18830]
ENSG00000168685	66.5619	2.60293	0.327952	7.56019	4.02494e-14	3.04564e-13	3575	IL7R	5	35852695	35879603	1	protein_coding	interleukin 7 receptor [Source:HGNC Symbol;Acc:HGNC:6024]
ENSG00000121895	23.2597	2.60224	0.352241	7.11302	1.13527e-12	7.31288e-12	80008	TMEM156	4	38966744	39032922	-1	protein_coding	transmembrane protein 156 [Source:HGNC Symbol;Acc:HGNC:26260]
ENSG00000281103	111.194	2.59409	0.45791	5.30816	1.10735e-07	3.84143e-07	100506776	TRG-AS1	7	38341577	38378804	1	antisense_RNA	T-cell receptor gamma locus antisense RNA 1 [Source:HGNC Symbol;Acc:HGNC:48974]
ENSG00000079435	648.53	2.5927	0.173964	14.6222	2.02674e-48	2.01763e-46	3991	LIPE	19	42401507	42427426	-1	protein_coding	lipase E, hormone sensitive type [Source:HGNC Symbol;Acc:HGNC:6621]
ENSG00000163900	1833.73	2.59217	0.0956445	26.9568	4.74878e-160	9.36033e-157	90407	TMEM41A	3	185476496	185499057	-1	protein_coding	transmembrane protein 41A [Source:HGNC Symbol;Acc:HGNC:30544]
ENSG00000274849	4.22535	2.58834	0.455093	5.25832	1.45378e-07	4.96972e-07	NA	AC023043.4	18	36189824	36190272	1	sense_intronic
ENSG00000112576	2027.32	2.57929	0.185567	13.6588	1.78818e-42	1.29584e-40	896	CCND3	6	41934933	42050357	-1	protein_coding	cyclin D3 [Source:HGNC Symbol;Acc:HGNC:1585]
ENSG00000204291	6892.34	2.57834	0.346315	7.0907	1.33435e-12	8.51454e-12	1306	COL15A1	9	98943179	99070792	1	protein_coding	collagen type XV alpha 1 chain [Source:HGNC Symbol;Acc:HGNC:2192]
ENSG00000004799	865.155	2.57697	0.245607	10.1797	2.44265e-24	5.15493e-23	5166	PDK4	7	95583499	95596491	-1	protein_coding	pyruvate dehydrogenase kinase 4 [Source:HGNC Symbol;Acc:HGNC:8812]
ENSG00000130487	6.12345	2.57493	0.487502	4.93145	8.16196e-07	2.5169e-06	113730	KLHDC7B	22	50548033	50551023	1	protein_coding	kelch domain containing 7B [Source:HGNC Symbol;Acc:HGNC:25145]
ENSG00000180398	5966.69	2.57393	0.115565	22.1314	1.5749e-108	1.24171e-105	90411	MCFD2	2	46901870	46941855	-1	protein_coding	multiple coagulation factor deficiency 2 [Source:HGNC Symbol;Acc:HGNC:18451]
ENSG00000120341	14.0223	2.57392	0.39707	5.63158	1.78568e-08	6.89472e-08	89866	SEC16B	1	177923956	177984303	-1	protein_coding	SEC16 homolog B, endoplasmic reticulum export factor [Source:HGNC Symbol;Acc:HGNC:30301]
ENSG00000117152	525.61	2.57346	0.347793	7.52985	5.07999e-14	3.816e-13	5999	RGS4	1	163068775	163076802	1	protein_coding	regulator of G protein signaling 4 [Source:HGNC Symbol;Acc:HGNC:10000]
ENSG00000125912	2579.55	2.57294	0.0980261	26.0911	4.6024e-150	6.97831e-147	56926	NCLN	19	3185563	3209575	1	protein_coding	nicalin [Source:HGNC Symbol;Acc:HGNC:26923]
ENSG00000164125	3664.78	2.56824	0.181932	13.9001	6.32555e-44	4.90878e-42	51313	FAM198B	4	158124474	158173318	-1	protein_coding	family with sequence similarity 198 member B [Source:HGNC Symbol;Acc:HGNC:25312]
ENSG00000154099	48.7637	2.56749	0.345102	7.45981	8.6649e-14	6.33979e-13	123872	DNAAF1	16	84145287	84178767	1	protein_coding	dynein axonemal assembly factor 1 [Source:HGNC Symbol;Acc:HGNC:30539]
ENSG00000188681	3.33019	2.56506	0.76322	2.56327	0.0103693	0.0168498	100132288	TEKT4P2	21	9068361	9129752	-1	transcribed_unprocessed_pseudogene	tektin 4 pseudogene 2 [Source:HGNC Symbol;Acc:HGNC:40046]
ENSG00000188681	3.33019	2.56506	0.76322	2.56327	0.0103693	0.0168498	100233156	TEKT4P2	21	9068361	9129752	-1	transcribed_unprocessed_pseudogene	tektin 4 pseudogene 2 [Source:HGNC Symbol;Acc:HGNC:40046]
ENSG00000258913	27.4821	2.56304	0.257508	9.68716	3.41905e-22	5.89098e-21	145195	C14orf144	14	104223584	104288069	1	lincRNA	chromosome 14 open reading frame 144 [Source:NCBI gene;Acc:145195]
ENSG00000272502	64.2904	2.56282	0.340988	7.50799	6.00418e-14	4.47612e-13	NA	AC104958.2	8	120812219	120813359	1	antisense_RNA
ENSG00000171658	3.20594	2.56231	0.501663	5.03388	4.80657e-07	1.53439e-06	NA	NMRAL2P	3	185959943	185980872	1	transcribed_unprocessed_pseudogene	NmrA like redox sensor 2, pseudogene [Source:HGNC Symbol;Acc:HGNC:52332]
ENSG00000159733	100.734	2.56097	0.181594	13.9222	4.64199e-44	3.65993e-42	57732	ZFYVE28	4	2269582	2418663	-1	protein_coding	zinc finger FYVE-type containing 28 [Source:HGNC Symbol;Acc:HGNC:29334]
ENSG00000118507	933.338	2.56088	0.15336	16.5679	1.18894e-61	2.29757e-59	9465	AKAP7	6	131135666	131283535	1	protein_coding	A-kinase anchoring protein 7 [Source:HGNC Symbol;Acc:HGNC:377]
ENSG00000270412	13.1774	2.55527	0.319288	7.70751	1.28298e-14	1.02342e-13	NA	AL136084.3	9	98943337	98943775	-1	antisense_RNA
ENSG00000269964	59.233	2.55182	0.205678	12.3187	7.18212e-35	3.36263e-33	101928601	MEI4	6	77690658	77926974	1	protein_coding	meiotic double-stranded break formation protein 4 [Source:HGNC Symbol;Acc:HGNC:43638]
ENSG00000236200	36.3085	2.54905	0.258625	9.38476	6.30616e-21	9.71099e-20	NA	KDM4A-AS1	1	43699765	43708138	-1	antisense_RNA	KDM4A antisense RNA 1 [Source:HGNC Symbol;Acc:HGNC:40528]
ENSG00000228672	385.784	2.54787	0.259827	9.4136	4.79411e-21	7.48193e-20	389333	PROB1	5	139390592	139395713	-1	protein_coding	proline rich basic protein 1 [Source:HGNC Symbol;Acc:HGNC:41906]
ENSG00000152936	6.79058	2.54616	0.381812	6.23748	4.44685e-10	2.10196e-09	160492	LMNTD1	12	25409307	25648579	-1	protein_coding	lamin tail domain containing 1 [Source:HGNC Symbol;Acc:HGNC:26683]
ENSG00000196660	245.616	2.54042	0.480688	5.87719	4.173e-09	1.74934e-08	55532	SLC30A10	1	219685427	219958647	-1	protein_coding	solute carrier family 30 member 10 [Source:HGNC Symbol;Acc:HGNC:25355]
ENSG00000206685	3.92901	2.53935	0.567026	4.15102	3.30993e-05	8.11467e-05	NA	RNU6-1189P	X	47087506	47087612	1	snRNA	RNA, U6 small nuclear 1189, pseudogene [Source:HGNC Symbol;Acc:HGNC:48152]
ENSG00000115008	8.30405	2.53611	0.409398	6.00453	1.91887e-09	8.40951e-09	3552	IL1A	2	112773915	112784590	-1	protein_coding	interleukin 1 alpha [Source:HGNC Symbol;Acc:HGNC:5991]
ENSG00000235314	71.5785	2.53603	0.318248	8.09203	5.86788e-16	5.46606e-15	NA	LINC00957	7	44039171	44042306	1	lincRNA	long intergenic non-protein coding RNA 957 [Source:HGNC Symbol;Acc:HGNC:22332]
ENSG00000137825	52.0428	2.53376	0.217348	11.3201	1.04379e-29	3.33454e-28	3706	ITPKA	15	41493393	41503551	1	protein_coding	inositol-trisphosphate 3-kinase A [Source:HGNC Symbol;Acc:HGNC:6178]
ENSG00000249859	128.351	2.53268	0.205573	12.0928	1.15302e-33	4.95145e-32	NA	PVT1	8	127794533	128101253	1	lincRNA	Pvt1 oncogene (non-protein coding) [Source:HGNC Symbol;Acc:HGNC:9709]
ENSG00000213949	4833.38	2.53063	0.237284	10.4626	1.28238e-25	2.97027e-24	3672	ITGA1	5	52787896	52959210	1	protein_coding	integrin subunit alpha 1 [Source:HGNC Symbol;Acc:HGNC:6134]
ENSG00000205413	411.362	2.51783	0.331377	7.66327	1.81259e-14	1.42865e-13	54809	SAMD9	7	93099513	93118023	-1	protein_coding	sterile alpha motif domain containing 9 [Source:HGNC Symbol;Acc:HGNC:1348]
ENSG00000274492	4.9399	2.51537	0.41308	5.80844	6.30582e-09	2.58354e-08	NA	AL121768.1	14	88819608	88822151	-1	lincRNA
ENSG00000110921	954.969	2.51525	0.196342	12.5817	2.66234e-36	1.34557e-34	4598	MVK	12	109573255	109598117	1	protein_coding	mevalonate kinase [Source:HGNC Symbol;Acc:HGNC:7530]
ENSG00000182534	3368.61	2.50998	0.210887	11.5725	5.68288e-31	1.99671e-29	439921	MXRA7	17	76672551	76711016	-1	protein_coding	matrix remodeling associated 7 [Source:HGNC Symbol;Acc:HGNC:7541]
ENSG00000226212	3.75694	2.50859	0.593913	3.55153	0.000382993	0.000793981	NA	TRGV6	7	38340700	38340998	-1	TR_V_pseudogene	T-cell receptor gamma variable 6 (pseudogene) [Source:HGNC Symbol;Acc:HGNC:12292]
ENSG00000198670	32.3413	2.50767	0.48228	5.43026	5.62729e-08	2.02964e-07	4018	LPA	6	160531483	160664259	-1	protein_coding	lipoprotein(a) [Source:HGNC Symbol;Acc:HGNC:6667]
ENSG00000132840	239.85	2.50709	0.389891	6.76708	1.31408e-11	7.52741e-11	23743	BHMT2	5	79069717	79089466	1	protein_coding	betaine--homocysteine S-methyltransferase 2 [Source:HGNC Symbol;Acc:HGNC:1048]
ENSG00000226756	5.42321	2.50661	0.392089	6.11286	9.78632e-10	4.42935e-09	NA	AC007365.1	2	64644612	64646698	1	lincRNA
ENSG00000282933	3.86843	2.50183	0.472687	4.85513	1.2031e-06	3.6183e-06	NA	RHOXF1P3	X	119942834	119992810	1	transcribed_unprocessed_pseudogene	Rhox homeobox family member 1 pseudogene 3 [Source:HGNC Symbol;Acc:HGNC:51612]
ENSG00000164070	672.477	2.50175	0.332031	7.22509	5.00751e-13	3.36297e-12	22824	HSPA4L	4	127781821	127840733	1	protein_coding	heat shock protein family A (Hsp70) member 4 like [Source:HGNC Symbol;Acc:HGNC:17041]
ENSG00000214855	26.8282	2.5006	0.56838	5.81606	6.0252e-09	2.47629e-08	342	APOC1P1	19	44926804	44931386	1	transcribed_unprocessed_pseudogene	apolipoprotein C1 pseudogene 1 [Source:HGNC Symbol;Acc:HGNC:608]
ENSG00000111266	2992.11	2.49958	0.159976	15.4075	1.45811e-53	1.89085e-51	80824	DUSP16	12	12474210	12562383	-1	protein_coding	dual specificity phosphatase 16 [Source:HGNC Symbol;Acc:HGNC:17909]
ENSG00000166573	28.6604	2.49943	0.329641	7.56204	3.96803e-14	3.00822e-13	2587	GALR1	18	77250549	77277896	1	protein_coding	galanin receptor 1 [Source:HGNC Symbol;Acc:HGNC:4132]
ENSG00000245848	765.4	2.49075	0.342601	7.20344	5.87103e-13	3.91224e-12	1050	CEBPA	19	33299934	33302564	-1	protein_coding	CCAAT/enhancer binding protein alpha [Source:HGNC Symbol;Acc:HGNC:1833]
ENSG00000069667	1004.64	2.49044	0.217697	11.2596	2.07619e-29	6.50618e-28	6095	RORA	15	60488284	61229319	-1	protein_coding	RAR related orphan receptor A [Source:HGNC Symbol;Acc:HGNC:10258]
ENSG00000101542	300.163	2.48985	0.284391	8.83364	1.01326e-18	1.25612e-17	28316	CDH20	18	61333582	61555773	1	protein_coding	cadherin 20 [Source:HGNC Symbol;Acc:HGNC:1760]
ENSG00000146166	3.46196	2.48797	0.509966	4.60256	4.17336e-06	1.166e-05	51557	LGSN	6	63275951	63319977	-1	protein_coding	lengsin, lens protein with glutamine synthetase domain [Source:HGNC Symbol;Acc:HGNC:21016]
ENSG00000162645	291.319	2.48585	0.492232	5.52462	3.30201e-08	1.23082e-07	2634	GBP2	1	89106132	89150456	-1	protein_coding	guanylate binding protein 2 [Source:HGNC Symbol;Acc:HGNC:4183]
ENSG00000144959	461.56	2.48494	0.336707	7.24762	4.24149e-13	2.87101e-12	57552	NCEH1	3	172630249	172711218	-1	protein_coding	neutral cholesterol ester hydrolase 1 [Source:HGNC Symbol;Acc:HGNC:29260]
ENSG00000112936	4432	2.48389	0.424991	5.35732	8.44648e-08	2.97726e-07	730	C7	5	40909252	40982939	1	protein_coding	complement C7 [Source:HGNC Symbol;Acc:HGNC:1346]
ENSG00000069702	4718.72	2.47976	0.277043	8.69673	3.41581e-18	4.01006e-17	7049	TGFBR3	1	91680343	91906335	-1	protein_coding	transforming growth factor beta receptor 3 [Source:HGNC Symbol;Acc:HGNC:11774]
ENSG00000162494	35.9201	2.47886	0.452725	4.82051	1.43194e-06	4.25717e-06	126755	LRRC38	1	13474977	13514048	-1	protein_coding	leucine rich repeat containing 38 [Source:HGNC Symbol;Acc:HGNC:27005]
ENSG00000160752	5439.11	2.47859	0.230341	10.4259	1.88864e-25	4.3388e-24	2224	FDPS	1	155308748	155320666	1	protein_coding	farnesyl diphosphate synthase [Source:HGNC Symbol;Acc:HGNC:3631]
ENSG00000146453	7.98535	2.47827	0.473856	5.08491	3.67805e-07	1.19378e-06	154197	PNLDC1	6	159800249	159820704	1	protein_coding	PARN like, ribonuclease domain containing 1 [Source:HGNC Symbol;Acc:HGNC:21185]
ENSG00000104549	5375	2.47466	0.222096	11.0254	2.88202e-28	8.26893e-27	6713	SQLE	8	124998497	125022283	1	protein_coding	squalene epoxidase [Source:HGNC Symbol;Acc:HGNC:11279]
ENSG00000025772	1470.06	2.47458	0.135783	18.0044	1.80085e-72	5.14443e-70	10953	TOMM34	20	44942130	44960486	-1	protein_coding	translocase of outer mitochondrial membrane 34 [Source:HGNC Symbol;Acc:HGNC:15746]
ENSG00000054983	3254.27	2.46978	0.213922	11.1695	5.75073e-29	1.76562e-27	2581	GALC	14	87837820	87993665	-1	protein_coding	galactosylceramidase [Source:HGNC Symbol;Acc:HGNC:4115]
ENSG00000175175	514.792	2.46581	0.423535	7.1061	1.19371e-12	7.67173e-12	22843	PPM1E	17	58755869	58985176	1	protein_coding	protein phosphatase, Mg2+/Mn2+ dependent 1E [Source:HGNC Symbol;Acc:HGNC:19322]
ENSG00000131370	6173.69	2.46254	0.279531	8.33108	8.01066e-17	8.15589e-16	9467	SH3BP5	3	15254853	15341368	-1	protein_coding	SH3 domain binding protein 5 [Source:HGNC Symbol;Acc:HGNC:10827]
ENSG00000278071	5.71908	2.46117	0.40701	5.7526	8.78837e-09	3.53742e-08	NA	AL161669.3	14	103208100	103208876	1	lincRNA
ENSG00000170893	318.786	2.46029	0.416292	6.15035	7.73118e-10	3.54641e-09	7200	TRH	3	129974305	129977938	1	protein_coding	thyrotropin releasing hormone [Source:HGNC Symbol;Acc:HGNC:12298]
ENSG00000265933	4.19499	2.45964	0.529306	4.11778	3.82539e-05	9.27799e-05	400643	LINC00668	18	6919496	6929966	-1	lincRNA	long intergenic non-protein coding RNA 668 [Source:HGNC Symbol;Acc:HGNC:44328]
ENSG00000103005	1734.99	2.45683	0.112871	21.621	1.13887e-103	7.48275e-101	79650	USB1	16	57999546	58021618	1	protein_coding	U6 snRNA biogenesis phosphodiesterase 1 [Source:HGNC Symbol;Acc:HGNC:25792]
ENSG00000136867	176.337	2.45526	0.216133	10.9769	4.9387e-28	1.38277e-26	1318	SLC31A2	9	113150942	113164137	1	protein_coding	solute carrier family 31 member 2 [Source:HGNC Symbol;Acc:HGNC:11017]
ENSG00000262155	22.6194	2.45391	0.305342	8.2161	2.10221e-16	2.05539e-15	283887	LINC02175	16	25066937	25068943	1	lincRNA	long intergenic non-protein coding RNA 2175 [Source:HGNC Symbol;Acc:HGNC:27550]
ENSG00000139211	805.195	2.44821	0.267079	8.84492	9.15908e-19	1.13974e-17	347902	AMIGO2	12	47075707	47079951	-1	protein_coding	adhesion molecule with Ig like domain 2 [Source:HGNC Symbol;Acc:HGNC:24073]
ENSG00000129667	318.554	2.44681	0.241638	9.86374	5.97826e-23	1.10596e-21	79651	RHBDF2	17	76470891	76501790	-1	protein_coding	rhomboid 5 homolog 2 [Source:HGNC Symbol;Acc:HGNC:20788]
ENSG00000261604	8.49165	2.44503	0.440361	5.1203	3.05056e-07	1.00216e-06	NA	AC114947.2	5	43287601	43290839	1	antisense_RNA
ENSG00000273172	7.9865	2.44411	0.341341	6.94759	3.71587e-12	2.24535e-11	NA	LINC02091	17	183824	191587	-1	lincRNA	long intergenic non-protein coding RNA 2091 [Source:HGNC Symbol;Acc:HGNC:52942]
ENSG00000089558	9.65529	2.44254	0.402845	6.25543	3.96416e-10	1.88692e-09	23415	KCNH4	17	42156891	42181278	-1	protein_coding	potassium voltage-gated channel subfamily H member 4 [Source:HGNC Symbol;Acc:HGNC:6253]
ENSG00000155961	221.165	2.44016	0.319115	7.86222	3.7737e-15	3.19628e-14	116442	RAB39B	X	155258241	155264589	-1	protein_coding	RAB39B, member RAS oncogene family [Source:HGNC Symbol;Acc:HGNC:16499]
ENSG00000119326	2665.19	2.43789	0.184083	13.0158	9.95626e-39	5.92894e-37	8727	CTNNAL1	9	108942569	109013529	-1	protein_coding	catenin alpha like 1 [Source:HGNC Symbol;Acc:HGNC:2512]
ENSG00000154265	1098.47	2.43619	0.155155	15.6179	5.50225e-55	7.85905e-53	23461	ABCA5	17	69244311	69327244	-1	protein_coding	ATP binding cassette subfamily A member 5 [Source:HGNC Symbol;Acc:HGNC:35]
ENSG00000138134	321.965	2.43287	0.22508	10.6368	2.00899e-26	5.00622e-25	57559	STAMBPL1	10	88879734	88975153	1	protein_coding	STAM binding protein like 1 [Source:HGNC Symbol;Acc:HGNC:24105]
ENSG00000134193	3.87841	2.43171	0.529976	4.21903	2.45358e-05	6.13037e-05	83998	REG4	1	119794018	119811660	-1	protein_coding	regenerating family member 4 [Source:HGNC Symbol;Acc:HGNC:22977]
ENSG00000166743	23.0885	2.43	0.385639	5.9161	3.29654e-09	1.40049e-08	116285	ACSM1	16	20623237	20698890	-1	protein_coding	acyl-CoA synthetase medium chain family member 1 [Source:HGNC Symbol;Acc:HGNC:18049]
ENSG00000188211	153.796	2.42783	0.318996	7.58784	3.25286e-14	2.48902e-13	374383	NCR3LG1	11	17351726	17377341	1	protein_coding	natural killer cell cytotoxicity receptor 3 ligand 1 [Source:HGNC Symbol;Acc:HGNC:42400]
ENSG00000137819	233.489	2.42732	0.330288	7.38702	1.50152e-13	1.07001e-12	54852	PAQR5	15	69298947	69407780	1	protein_coding	progestin and adipoQ receptor family member 5 [Source:HGNC Symbol;Acc:HGNC:29645]
ENSG00000064601	3514.74	2.41588	0.159593	14.8752	4.77653e-50	5.25979e-48	5476	CTSA	20	45890144	45898820	1	protein_coding	cathepsin A [Source:HGNC Symbol;Acc:HGNC:9251]
ENSG00000165868	1030.59	2.41497	0.278817	8.7307	2.53101e-18	3.02356e-17	259217	HSPA12A	10	116671192	116849741	-1	protein_coding	heat shock protein family A (Hsp70) member 12A [Source:HGNC Symbol;Acc:HGNC:19022]
ENSG00000148200	217.788	2.41444	0.188692	12.6783	7.79622e-37	4.087e-35	2649	NR6A1	9	124517275	124771310	-1	protein_coding	nuclear receptor subfamily 6 group A member 1 [Source:HGNC Symbol;Acc:HGNC:7985]
ENSG00000181045	821.262	2.4139	0.143933	16.5756	1.04562e-61	2.06102e-59	284129	SLC26A11	17	80219699	80253500	1	protein_coding	solute carrier family 26 member 11 [Source:HGNC Symbol;Acc:HGNC:14471]
ENSG00000173809	48.6962	2.41363	0.318401	7.64852	2.03299e-14	1.5965e-13	91646	TDRD12	19	32719753	32829580	1	protein_coding	tudor domain containing 12 [Source:HGNC Symbol;Acc:HGNC:25044]
ENSG00000272323	88.1242	2.40987	0.220554	10.6152	2.53246e-26	6.24747e-25	NA	AC026801.3	5	34837549	34839278	-1	antisense_RNA
ENSG00000127585	104.501	2.40607	0.378436	7.66482	1.79078e-14	1.41248e-13	146330	FBXL16	16	692498	705829	-1	protein_coding	F-box and leucine rich repeat protein 16 [Source:HGNC Symbol;Acc:HGNC:14150]
ENSG00000170419	193.698	2.40452	0.464612	7.93689	2.07315e-15	1.81215e-14	222008	VSTM2A	7	54542325	54571080	1	protein_coding	V-set and transmembrane domain containing 2A [Source:HGNC Symbol;Acc:HGNC:28499]
ENSG00000142609	17.8965	2.40342	0.289128	8.04407	8.69025e-16	7.96343e-15	85452	CFAP74	1	1921951	2003837	-1	protein_coding	cilia and flagella associated protein 74 [Source:HGNC Symbol;Acc:HGNC:29368]
ENSG00000115762	3304.24	2.39843	0.170198	13.948	3.23491e-44	2.58151e-42	55041	PLEKHB2	2	131104847	131353709	1	protein_coding	pleckstrin homology domain containing B2 [Source:HGNC Symbol;Acc:HGNC:19236]
ENSG00000126368	160.623	2.39725	0.178495	13.1663	1.37154e-39	8.60972e-38	9572	NR1D1	17	40092787	40100725	-1	protein_coding	nuclear receptor subfamily 1 group D member 1 [Source:HGNC Symbol;Acc:HGNC:7962]
ENSG00000125124	2029.65	2.39361	0.135405	17.5055	1.30152e-68	3.09088e-66	583	BBS2	16	56466836	56520283	-1	protein_coding	Bardet-Biedl syndrome 2 [Source:HGNC Symbol;Acc:HGNC:967]
ENSG00000160472	6.63517	2.38123	0.385835	5.81855	5.93593e-09	2.44265e-08	147744	TMEM190	19	55376836	55378244	1	protein_coding	transmembrane protein 190 [Source:HGNC Symbol;Acc:HGNC:29632]
ENSG00000198431	4554.41	2.37858	0.162787	14.3875	6.19708e-47	5.8167e-45	7296	TXNRD1	12	104215779	104350305	1	protein_coding	thioredoxin reductase 1 [Source:HGNC Symbol;Acc:HGNC:12437]
ENSG00000163346	3177.8	2.3783	0.123474	19.0666	4.78637e-81	1.59905e-78	57326	PBXIP1	1	154944076	154956123	-1	protein_coding	PBX homeobox interacting protein 1 [Source:HGNC Symbol;Acc:HGNC:21199]
ENSG00000269553	6.19059	2.37785	0.482354	4.49446	6.97467e-06	1.88584e-05	NA	U62631.1	19	35330843	35331920	1	sense_intronic
ENSG00000230882	9.4057	2.3762	0.346676	6.71727	1.85159e-11	1.04217e-10	NA	AC005077.4	7	76071469	76074963	-1	processed_pseudogene
ENSG00000187144	22.7327	2.37512	0.343936	6.28076	3.36921e-10	1.61701e-09	374955	SPATA21	1	16387117	16437424	-1	protein_coding	spermatogenesis associated 21 [Source:HGNC Symbol;Acc:HGNC:28026]
ENSG00000196990	42.4291	2.37383	0.300517	7.73174	1.06088e-14	8.57361e-14	642968	FAM163B	9	133578415	133586197	-1	protein_coding	family with sequence similarity 163 member B [Source:HGNC Symbol;Acc:HGNC:33277]
ENSG00000236780	21.3387	2.36958	0.339414	6.79576	1.07746e-11	6.21352e-11	644838	LINC01829	2	67123357	67215319	-1	lincRNA	long intergenic non-protein coding RNA 1829 [Source:HGNC Symbol;Acc:HGNC:52635]
ENSG00000234390	71.7423	2.36936	0.152727	15.3357	4.41634e-53	5.61616e-51	158572	USP27X-AS1	X	49876724	49879241	-1	lincRNA	USP27X antisense RNA 1 (head to head) [Source:HGNC Symbol;Acc:HGNC:27249]
ENSG00000188906	382.503	2.36434	0.277182	8.69485	3.47289e-18	4.06981e-17	120892	LRRK2	12	40196744	40369285	1	protein_coding	leucine rich repeat kinase 2 [Source:HGNC Symbol;Acc:HGNC:18618]
ENSG00000183837	544.476	2.36198	0.32084	7.7783	7.35062e-15	6.04708e-14	29944	PNMA3	X	153056409	153060467	1	protein_coding	paraneoplastic Ma antigen 3 [Source:HGNC Symbol;Acc:HGNC:18742]
ENSG00000105784	123.733	2.36131	0.434541	7.64608	2.07206e-14	1.62653e-13	154661	RUNDC3B	7	87627548	87832296	1	protein_coding	RUN domain containing 3B [Source:HGNC Symbol;Acc:HGNC:30286]
ENSG00000072210	5393.97	2.35872	0.221349	10.2005	1.97231e-24	4.20282e-23	224	ALDH3A2	17	19648136	19677598	1	protein_coding	aldehyde dehydrogenase 3 family member A2 [Source:HGNC Symbol;Acc:HGNC:403]
ENSG00000143340	66.6031	2.35854	0.27006	8.62599	6.35416e-18	7.24389e-17	148753	FAM163A	1	179743163	179816198	1	protein_coding	family with sequence similarity 163 member A [Source:HGNC Symbol;Acc:HGNC:28274]
ENSG00000233461	63.9172	2.35749	0.247684	9.06517	1.24409e-19	1.69002e-18	NA	AL445524.1	1	231522388	231528556	-1	antisense_RNA
ENSG00000135677	8009.08	2.35656	0.14793	15.6684	2.48671e-55	3.65788e-53	2799	GNS	12	64713445	64759447	-1	protein_coding	glucosamine (N-acetyl)-6-sulfatase [Source:HGNC Symbol;Acc:HGNC:4422]
ENSG00000182162	36.0646	2.3513	0.307764	7.29038	3.09092e-13	2.13473e-12	286530	P2RY8	X	1462572	1537107	-1	protein_coding	purinergic receptor P2Y8 [Source:HGNC Symbol;Acc:HGNC:15524]
ENSG00000257817	7.16742	2.35125	0.414419	5.23276	1.66996e-07	5.66063e-07	NA	AC026765.2	12	114713811	114767957	1	lincRNA
ENSG00000283235	5.81827	2.35001	0.392696	5.74054	9.43742e-09	3.7863e-08	NA	AC139493.2	5	176173345	176199295	-1	processed_transcript
ENSG00000277496	14.3797	2.34993	0.317414	7.03184	2.03828e-12	1.2706e-11	NA	AL357033.4	20	62648961	62650767	-1	antisense_RNA
ENSG00000143768	129.616	2.34972	0.41198	5.10304	3.34244e-07	1.0906e-06	7044	LEFTY2	1	225936598	225941489	-1	protein_coding	left-right determination factor 2 [Source:HGNC Symbol;Acc:HGNC:3122]
ENSG00000176049	1208.54	2.3479	0.413189	5.66325	1.48532e-08	5.78807e-08	9832	JAKMIP2	5	147585439	147782848	-1	protein_coding	janus kinase and microtubule interacting protein 2 [Source:HGNC Symbol;Acc:HGNC:29067]
ENSG00000095794	1098.32	2.34566	0.20821	10.9803	4.75262e-28	1.33446e-26	1390	CREM	10	35126791	35212958	1	protein_coding	cAMP responsive element modulator [Source:HGNC Symbol;Acc:HGNC:2352]
ENSG00000005249	2579.14	2.34401	0.244995	9.62141	6.49346e-22	1.09489e-20	5577	PRKAR2B	7	107044649	107161811	1	protein_coding	protein kinase cAMP-dependent type II regulatory subunit beta [Source:HGNC Symbol;Acc:HGNC:9392]
ENSG00000167749	6.30434	2.34227	0.592056	2.9961	0.00273459	0.00492669	9622	KLK4	19	50906352	50910738	-1	protein_coding	kallikrein related peptidase 4 [Source:HGNC Symbol;Acc:HGNC:6365]
ENSG00000241570	22.4274	2.3411	0.458986	6.03079	1.63162e-09	7.22231e-09	101927832	PAQR9-AS1	3	142960650	143001559	1	antisense_RNA	PAQR9 antisense RNA 1 [Source:HGNC Symbol;Acc:HGNC:50861]
ENSG00000109929	2676.41	2.33636	0.270722	8.53685	1.37931e-17	1.51547e-16	6309	SC5D	11	121292453	121308694	1	protein_coding	sterol-C5-desaturase [Source:HGNC Symbol;Acc:HGNC:10547]
ENSG00000269899	7.61776	2.33625	0.413017	5.51656	3.457e-08	1.28543e-07	NA	AC025857.2	8	11846154	11846391	-1	sense_intronic
ENSG00000113742	2265.05	2.33561	0.306305	7.64428	2.10114e-14	1.64806e-13	80315	CPEB4	5	173888280	173961976	1	protein_coding	cytoplasmic polyadenylation element binding protein 4 [Source:HGNC Symbol;Acc:HGNC:21747]
ENSG00000130303	737.624	2.33537	0.38284	6.14517	7.98769e-10	3.66237e-09	684	BST2	19	17402939	17405648	-1	protein_coding	bone marrow stromal cell antigen 2 [Source:HGNC Symbol;Acc:HGNC:1119]
ENSG00000197580	168.393	2.33345	0.30361	7.33967	2.14117e-13	1.50785e-12	83875	BCO2	11	112175467	112224699	1	protein_coding	beta-carotene oxygenase 2 [Source:HGNC Symbol;Acc:HGNC:18503]
ENSG00000089169	95.7536	2.33231	0.478189	7.95119	1.84731e-15	1.62265e-14	22895	RPH3A	12	112570380	112898881	1	protein_coding	rabphilin 3A [Source:HGNC Symbol;Acc:HGNC:17056]
ENSG00000138623	810.051	2.33155	0.208703	10.9915	4.1981e-28	1.18382e-26	8482	SEMA7A	15	74409289	74434467	-1	protein_coding	semaphorin 7A (John Milton Hagen blood group) [Source:HGNC Symbol;Acc:HGNC:10741]
ENSG00000171724	1599.19	2.32914	0.280214	8.49607	1.96111e-17	2.12978e-16	57687	VAT1L	16	77788530	77980107	1	protein_coding	vesicle amine transport 1 like [Source:HGNC Symbol;Acc:HGNC:29315]
ENSG00000232177	32.1743	2.32579	0.838128	2.49979	0.0124267	0.0199076	NA	MTND4P24	X	126472885	126473281	1	processed_pseudogene	mitochondrially encoded NADH:ubiquinone oxidoreductase core subunit 4 pseudogene 24 [Source:HGNC Symbol;Acc:HGNC:42220]
ENSG00000204936	2.01183	2.32394	0.675973	2.88459	0.00391922	0.00688027	57126	CD177	19	43353659	43363172	1	protein_coding	CD177 molecule [Source:HGNC Symbol;Acc:HGNC:30072]
ENSG00000257242	14.0964	2.32106	0.320729	7.1155	1.11504e-12	7.20138e-12	256021	LINC01619	12	91984976	92142914	-1	processed_transcript	long intergenic non-protein coding RNA 1619 [Source:HGNC Symbol;Acc:HGNC:27409]
ENSG00000164626	439.707	2.32053	0.404136	4.8372	1.3168e-06	3.93743e-06	8645	KCNK5	6	39188973	39229450	-1	protein_coding	potassium two pore domain channel subfamily K member 5 [Source:HGNC Symbol;Acc:HGNC:6280]
ENSG00000151229	543.492	2.32039	0.195656	11.7687	5.65764e-32	2.1487e-30	114134	SLC2A13	12	39755021	40106089	-1	protein_coding	solute carrier family 2 member 13 [Source:HGNC Symbol;Acc:HGNC:15956]
ENSG00000107140	1904.6	2.31505	0.16432	13.8466	1.33362e-43	1.01888e-41	7016	TESK1	9	35605305	35610041	1	protein_coding	testis-specific kinase 1 [Source:HGNC Symbol;Acc:HGNC:11731]
ENSG00000146376	1299.77	2.31479	0.163043	14.0133	1.29228e-44	1.0681e-42	93663	ARHGAP18	6	129576132	129710225	-1	protein_coding	Rho GTPase activating protein 18 [Source:HGNC Symbol;Acc:HGNC:21035]
ENSG00000145198	65.4771	2.31196	0.355462	6.52541	6.78148e-11	3.55599e-10	90113	VWA5B2	3	184230429	184242329	1	protein_coding	von Willebrand factor A domain containing 5B2 [Source:HGNC Symbol;Acc:HGNC:25144]
ENSG00000143801	694.487	2.31132	0.189924	11.8166	3.20445e-32	1.23849e-30	5664	PSEN2	1	226870184	226896105	1	protein_coding	presenilin 2 [Source:HGNC Symbol;Acc:HGNC:9509]
ENSG00000099194	13705.4	2.30807	0.35621	7.16516	7.76961e-13	5.11512e-12	6319	SCD	10	100347124	100364834	1	protein_coding	stearoyl-CoA desaturase [Source:HGNC Symbol;Acc:HGNC:10571]
ENSG00000100147	129.204	2.3077	0.207318	10.8916	1.2644e-27	3.45666e-26	79879	CCDC134	22	41800679	41826299	1	protein_coding	coiled-coil domain containing 134 [Source:HGNC Symbol;Acc:HGNC:26185]
ENSG00000166800	10.9971	2.30734	0.388958	6.08637	1.15502e-09	5.19429e-09	160287	LDHAL6A	11	18455824	18479600	1	protein_coding	lactate dehydrogenase A like 6A [Source:HGNC Symbol;Acc:HGNC:28335]
ENSG00000276476	7.70671	2.30557	0.36208	5.95195	2.64975e-09	1.13988e-08	100506622	LINC00540	13	22040975	22276524	1	lincRNA	long intergenic non-protein coding RNA 540 [Source:NCBI gene;Acc:100506622]
ENSG00000224916	4.17546	2.30478	0.595682	4.1765	2.96035e-05	7.31221e-05	NA	APOC4-APOC2	19	44942238	44949565	1	protein_coding	APOC4-APOC2 readthrough (NMD candidate) [Source:HGNC Symbol;Acc:HGNC:44426]
ENSG00000163492	297.562	2.30417	0.409814	5.64693	1.63336e-08	6.33066e-08	285025	CCDC141	2	178830269	179050086	-1	protein_coding	coiled-coil domain containing 141 [Source:HGNC Symbol;Acc:HGNC:26821]
ENSG00000181523	1160.66	2.30246	0.156618	14.5255	8.35134e-48	8.10903e-46	6448	SGSH	17	80206716	80220923	-1	protein_coding	N-sulfoglucosamine sulfohydrolase [Source:HGNC Symbol;Acc:HGNC:10818]
ENSG00000058335	128.346	2.30221	0.412255	5.72571	1.03e-08	4.1098e-08	5923	RASGRF1	15	78959947	79090773	-1	protein_coding	Ras protein specific guanine nucleotide releasing factor 1 [Source:HGNC Symbol;Acc:HGNC:9875]
ENSG00000248399	3.30765	2.29972	0.489606	4.357	1.31858e-05	3.42522e-05	NA	AL645924.1	4	2463797	2464124	1	sense_intronic
ENSG00000151224	284.437	2.2992	0.551298	7.28576	3.19855e-13	2.20212e-12	4143	MAT1A	10	80271820	80289684	-1	protein_coding	methionine adenosyltransferase 1A [Source:HGNC Symbol;Acc:HGNC:6903]
ENSG00000185518	130.753	2.29681	0.371451	6.20122	5.60287e-10	2.61268e-09	9899	SV2B	15	91099950	91301309	1	protein_coding	synaptic vesicle glycoprotein 2B [Source:HGNC Symbol;Acc:HGNC:16874]
ENSG00000132906	963.109	2.29581	0.240361	9.09537	9.42651e-20	1.29481e-18	842	CASP9	1	15490832	15526534	-1	protein_coding	caspase 9 [Source:HGNC Symbol;Acc:HGNC:1511]
ENSG00000181350	467.027	2.295	0.172625	13.1396	1.95137e-39	1.20575e-37	388341	LRRC75A	17	16441577	16492153	-1	protein_coding	leucine rich repeat containing 75A [Source:HGNC Symbol;Acc:HGNC:32403]
ENSG00000169758	145.472	2.29446	0.292989	7.85249	4.07871e-15	3.44159e-14	123591	TMEM266	15	76059837	76229121	1	protein_coding	transmembrane protein 266 [Source:HGNC Symbol;Acc:HGNC:26763]
ENSG00000177335	159.9	2.29445	0.160186	14.1506	1.85116e-45	1.59337e-43	NA	C8orf31	8	143039209	143059942	1	processed_transcript	chromosome 8 open reading frame 31 [Source:HGNC Symbol;Acc:HGNC:26731]
ENSG00000269976	4.78923	2.29359	0.427245	4.92162	8.58299e-07	2.63684e-06	NA	AC012065.3	2	20586248	20586686	-1	lincRNA
ENSG00000260196	47.7019	2.29278	0.289642	7.71479	1.2118e-14	9.69785e-14	NA	AC124798.1	11	17380649	17383531	1	antisense_RNA
ENSG00000102195	8.27054	2.28776	0.457534	4.52916	5.92178e-06	1.61937e-05	9248	GPR50	X	151176653	151181465	1	protein_coding	G protein-coupled receptor 50 [Source:HGNC Symbol;Acc:HGNC:4506]
ENSG00000197296	665.212	2.28546	0.149934	15.1097	1.39825e-51	1.65035e-49	128486	FITM2	20	44302838	44311169	-1	protein_coding	fat storage inducing transmembrane protein 2 [Source:HGNC Symbol;Acc:HGNC:16135]
ENSG00000188505	28.3686	2.2849	0.381704	5.79044	7.02011e-09	2.86073e-08	342897	NCCRP1	19	39196961	39201884	1	protein_coding	non-specific cytotoxic cell receptor protein 1 homolog (zebrafish) [Source:HGNC Symbol;Acc:HGNC:33739]
ENSG00000274736	10.421	2.28254	0.427353	4.86778	1.12859e-06	3.40877e-06	6368	CCL23	17	36013056	36017968	-1	protein_coding	C-C motif chemokine ligand 23 [Source:HGNC Symbol;Acc:HGNC:10622]
ENSG00000158470	4115.76	2.28173	0.130295	17.3997	8.29032e-68	1.94536e-65	9334	B4GALT5	20	49632945	49713878	-1	protein_coding	beta-1,4-galactosyltransferase 5 [Source:HGNC Symbol;Acc:HGNC:928]
ENSG00000167363	857.58	2.28133	0.24587	8.97227	2.90478e-19	3.80439e-18	64122	FN3K	17	82735575	82751197	1	protein_coding	fructosamine 3 kinase [Source:HGNC Symbol;Acc:HGNC:24822]
ENSG00000173714	200.025	2.27856	0.312867	6.98783	2.79172e-12	1.7084e-11	124857	WFIKKN2	17	50834650	50842348	1	protein_coding	WAP, follistatin/kazal, immunoglobulin, kunitz and netrin domain containing 2 [Source:HGNC Symbol;Acc:HGNC:30916]
ENSG00000102007	1317.25	2.27593	0.297431	7.21609	5.35046e-13	3.58352e-12	5355	PLP2	X	49171926	49175239	1	protein_coding	proteolipid protein 2 [Source:HGNC Symbol;Acc:HGNC:9087]
ENSG00000233670	10.6896	2.27363	0.434396	5.30518	1.12564e-07	3.90283e-07	644139	PIRT	17	10822475	10838445	-1	protein_coding	phosphoinositide interacting regulator of transient receptor potential channels [Source:HGNC Symbol;Acc:HGNC:37239]
ENSG00000117335	5926.1	2.27363	0.153031	14.6647	1.08548e-48	1.09163e-46	4179	CD46	1	207752057	207795513	1	protein_coding	CD46 molecule [Source:HGNC Symbol;Acc:HGNC:6953]
ENSG00000144278	335.423	2.27094	0.294153	7.85058	4.14105e-15	3.4927e-14	114805	GALNT13	2	153871913	154453849	1	protein_coding	polypeptide N-acetylgalactosaminyltransferase 13 [Source:HGNC Symbol;Acc:HGNC:23242]
ENSG00000187688	241.603	2.26635	0.260823	8.24439	1.66e-16	1.64094e-15	51393	TRPV2	17	16415542	16437003	1	protein_coding	transient receptor potential cation channel subfamily V member 2 [Source:HGNC Symbol;Acc:HGNC:18082]
ENSG00000228659	3.2511	2.26413	0.54843	4.54244	5.56073e-06	1.52657e-05	104266960	LINC01201	X	130981590	131058146	-1	antisense_RNA	long intergenic non-protein coding RNA 1201 [Source:HGNC Symbol;Acc:HGNC:49632]
ENSG00000198189	1561.21	2.26199	0.271781	8.13169	4.2335e-16	4.008e-15	51170	HSD17B11	4	87336610	87391386	-1	protein_coding	hydroxysteroid 17-beta dehydrogenase 11 [Source:HGNC Symbol;Acc:HGNC:22960]
ENSG00000198286	76.8798	2.25721	0.289746	7.39291	1.43651e-13	1.02725e-12	84433	CARD11	7	2906141	3043945	-1	protein_coding	caspase recruitment domain family member 11 [Source:HGNC Symbol;Acc:HGNC:16393]
ENSG00000250878	3.93679	2.25426	0.457879	4.43807	9.07697e-06	2.41192e-05	121952	METTL21EP	13	102880099	102896033	1	transcribed_unprocessed_pseudogene	methyltransferase like 21E, pseudogene [Source:HGNC Symbol;Acc:HGNC:41948]
ENSG00000140526	3478.74	2.25423	0.14457	15.5374	1.93663e-54	2.7073e-52	11057	ABHD2	15	89087459	89202360	1	protein_coding	abhydrolase domain containing 2 [Source:HGNC Symbol;Acc:HGNC:18717]
ENSG00000167037	187.89	2.25309	0.227049	10.1772	2.50584e-24	5.27136e-23	129049	SGSM1	22	24806169	24927578	1	protein_coding	small G protein signaling modulator 1 [Source:HGNC Symbol;Acc:HGNC:29410]
ENSG00000165029	1791.93	2.25193	0.232096	9.56175	1.15787e-21	1.91466e-20	19	ABCA1	9	104781002	104928237	-1	protein_coding	ATP binding cassette subfamily A member 1 [Source:HGNC Symbol;Acc:HGNC:29]
ENSG00000185404	189.029	2.25105	0.279214	7.96059	1.71226e-15	1.51008e-14	93349	SP140L	2	230327184	230403732	1	protein_coding	SP140 nuclear body protein like [Source:HGNC Symbol;Acc:HGNC:25105]
ENSG00000165672	6312.36	2.25009	0.192984	11.3923	4.56983e-30	1.49877e-28	10935	PRDX3	10	119167703	119178833	-1	protein_coding	peroxiredoxin 3 [Source:HGNC Symbol;Acc:HGNC:9354]
ENSG00000196376	567.05	2.24956	0.370706	7.11423	1.12536e-12	7.26316e-12	222553	SLC35F1	6	117907526	118317676	1	protein_coding	solute carrier family 35 member F1 [Source:HGNC Symbol;Acc:HGNC:21483]
ENSG00000136305	848.548	2.24863	0.246406	8.93225	4.1741e-19	5.35649e-18	27141	CIDEB	14	24305096	24311430	-1	protein_coding	cell death-inducing DFFA-like effector b [Source:HGNC Symbol;Acc:HGNC:1977]
ENSG00000147255	813.496	2.24562	0.415165	6.82659	8.69561e-12	5.06499e-11	3547	IGSF1	X	131273506	131578899	-1	protein_coding	immunoglobulin superfamily member 1 [Source:HGNC Symbol;Acc:HGNC:5948]
ENSG00000157884	3.89128	2.24495	0.544911	4.04006	5.34379e-05	0.000126509	130106	CIB4	2	26581202	26641368	-1	protein_coding	calcium and integrin binding family member 4 [Source:HGNC Symbol;Acc:HGNC:33703]
ENSG00000189077	770.482	2.24193	0.170441	12.9459	2.47775e-38	1.44923e-36	83862	TMEM120A	7	75986837	75994659	-1	protein_coding	transmembrane protein 120A [Source:HGNC Symbol;Acc:HGNC:21697]
ENSG00000198535	8.00616	2.24019	0.394319	5.69781	1.21357e-08	4.80142e-08	145741	C2CD4A	15	62066977	62070917	1	protein_coding	C2 calcium dependent domain containing 4A [Source:HGNC Symbol;Acc:HGNC:33627]
ENSG00000225083	7.18031	2.23743	0.416053	5.03118	4.87482e-07	1.55532e-06	NA	GRTP1-AS1	13	113351673	113361868	1	antisense_RNA	GRTP1 antisense RNA 1 [Source:HGNC Symbol;Acc:HGNC:39917]
ENSG00000141448	1301.74	2.23646	0.400904	5.25501	1.48018e-07	5.05472e-07	2627	GATA6	18	22169443	22202528	1	protein_coding	GATA binding protein 6 [Source:HGNC Symbol;Acc:HGNC:4174]
ENSG00000167508	1516.58	2.23515	0.264356	8.21686	2.089e-16	2.04349e-15	4597	MVD	16	88651935	88663161	-1	protein_coding	mevalonate diphosphate decarboxylase [Source:HGNC Symbol;Acc:HGNC:7529]
ENSG00000226321	14.4106	2.2272	0.384188	5.48269	4.18915e-08	1.5368e-07	728763	CROCC2	2	240906330	240993311	1	protein_coding	ciliary rootlet coiled-coil, rootletin family member 2 [Source:HGNC Symbol;Acc:HGNC:51677]
ENSG00000107518	955.049	2.22557	0.204626	11.0139	3.27463e-28	9.34099e-27	26033	ATRNL1	10	115093365	115948992	1	protein_coding	attractin like 1 [Source:HGNC Symbol;Acc:HGNC:29063]
ENSG00000251216	5.29325	2.22173	0.517938	4.00304	6.25341e-05	0.000146547	NA	AC106895.2	4	173924207	173990861	-1	lincRNA
ENSG00000132196	263.261	2.21896	0.238826	9.17592	4.47747e-20	6.35847e-19	51478	HSD17B7	1	162790702	162812817	1	protein_coding	hydroxysteroid 17-beta dehydrogenase 7 [Source:HGNC Symbol;Acc:HGNC:5215]
ENSG00000120262	88.328	2.21684	0.237178	9.23807	2.50982e-20	3.67268e-19	80129	CCDC170	6	151494030	151621193	1	protein_coding	coiled-coil domain containing 170 [Source:HGNC Symbol;Acc:HGNC:21177]
ENSG00000203724	59.837	2.21571	0.237399	9.00689	2.11976e-19	2.81554e-18	388722	C1orf53	1	197902647	197907367	1	protein_coding	chromosome 1 open reading frame 53 [Source:HGNC Symbol;Acc:HGNC:30003]
ENSG00000120659	15.3775	2.21474	0.371252	5.77223	7.8231e-09	3.16765e-08	8600	TNFSF11	13	42562736	42608013	1	protein_coding	TNF superfamily member 11 [Source:HGNC Symbol;Acc:HGNC:11926]
ENSG00000230876	4.20921	2.21422	0.429694	4.84854	1.24374e-06	3.73198e-06	285045	LINC00486	2	32825443	32926693	1	lincRNA	long intergenic non-protein coding RNA 486 [Source:HGNC Symbol;Acc:HGNC:42946]
ENSG00000213073	56.3241	2.20826	0.247576	8.56285	1.10109e-17	1.22343e-16	729603	AL353625.1	6	160093082	160096212	1	transcribed_processed_pseudogene
ENSG00000228172	18.3772	2.20777	0.22005	9.84625	7.11492e-23	1.30337e-21	NA	AL020996.1	1	25816749	25820797	-1	antisense_RNA
ENSG00000196126	326.537	2.20722	0.514911	4.58834	4.46785e-06	1.24229e-05	3123	HLA-DRB1	6	32578769	32589848	-1	protein_coding	major histocompatibility complex, class II, DR beta 1 [Source:HGNC Symbol;Acc:HGNC:4948]
ENSG00000012124	371.349	2.20677	0.425518	4.93397	8.05744e-07	2.48742e-06	933	CD22	19	35319261	35347355	1	protein_coding	CD22 molecule [Source:HGNC Symbol;Acc:HGNC:1643]
ENSG00000108556	83.3029	2.2037	0.181302	11.9141	9.9939e-33	4.01201e-31	1145	CHRNE	17	4897774	4903074	-1	protein_coding	cholinergic receptor nicotinic epsilon subunit [Source:HGNC Symbol;Acc:HGNC:1966]
ENSG00000153294	28.1003	2.20367	0.570482	4.09633	4.19742e-05	0.000101094	221393	ADGRF4	6	47685864	47722021	1	protein_coding	adhesion G protein-coupled receptor F4 [Source:HGNC Symbol;Acc:HGNC:19011]
ENSG00000139428	1204.06	2.19978	0.175958	12.2835	1.11119e-34	5.11746e-33	326625	MMAB	12	109553737	109573874	-1	protein_coding	methylmalonic aciduria (cobalamin deficiency) cblB type [Source:HGNC Symbol;Acc:HGNC:19331]
ENSG00000110436	1711.32	2.19775	0.513019	4.19965	2.6733e-05	6.64231e-05	6506	SLC1A2	11	35251206	35420063	-1	protein_coding	solute carrier family 1 member 2 [Source:HGNC Symbol;Acc:HGNC:10940]
ENSG00000204179	98.3893	2.19553	0.21442	10.0744	7.17071e-24	1.45713e-22	26095	PTPN20	10	46911396	47002488	1	protein_coding	protein tyrosine phosphatase, non-receptor type 20 [Source:HGNC Symbol;Acc:HGNC:23423]
ENSG00000162595	244.666	2.19404	0.28158	7.49425	6.66805e-14	4.93741e-13	9077	DIRAS3	1	68045962	68051631	-1	protein_coding	DIRAS family GTPase 3 [Source:HGNC Symbol;Acc:HGNC:687]
ENSG00000110080	1281.04	2.19167	0.166444	12.8963	4.72556e-38	2.73154e-36	6484	ST3GAL4	11	126355640	126440344	1	protein_coding	ST3 beta-galactoside alpha-2,3-sialyltransferase 4 [Source:HGNC Symbol;Acc:HGNC:10864]
ENSG00000163959	54.7208	2.191	0.488889	6.02113	1.73205e-09	7.64112e-09	200931	SLC51A	3	196211487	196243178	1	protein_coding	solute carrier family 51 alpha subunit [Source:HGNC Symbol;Acc:HGNC:29955]
ENSG00000176840	4.95791	2.18972	0.485384	5.06548	4.0738e-07	1.31357e-06	284424	MIR7-3HG	19	4769140	4772533	1	lincRNA	MIR7-3 host gene [Source:HGNC Symbol;Acc:HGNC:30049]
ENSG00000242265	39910.2	2.18836	0.246303	9.0006	2.24493e-19	2.9678e-18	23089	PEG10	7	94656325	94669695	1	protein_coding	paternally expressed 10 [Source:HGNC Symbol;Acc:HGNC:14005]
ENSG00000150893	6633.83	2.18645	0.41455	4.30648	1.65876e-05	4.2462e-05	341640	FREM2	13	38687129	38887131	1	protein_coding	FRAS1 related extracellular matrix protein 2 [Source:HGNC Symbol;Acc:HGNC:25396]
ENSG00000162779	10.4352	2.186	0.413916	5.02546	5.0223e-07	1.59901e-06	126859	AXDND1	1	179365720	179554735	1	protein_coding	axonemal dynein light chain domain containing 1 [Source:HGNC Symbol;Acc:HGNC:26564]
ENSG00000236155	15.7284	2.18082	0.296744	7.19086	6.43835e-13	4.26863e-12	101928303	AL355877.1	1	26209741	26229840	1	transcribed_unprocessed_pseudogene
ENSG00000140939	133.464	2.18051	0.278719	7.56289	3.942e-14	2.98964e-13	8996	NOL3	16	67170154	67175735	1	protein_coding	nucleolar protein 3 [Source:HGNC Symbol;Acc:HGNC:7869]
ENSG00000140678	50.0293	2.17993	0.326423	6.54991	5.75716e-11	3.04021e-10	3687	ITGAX	16	31355134	31382997	1	protein_coding	integrin subunit alpha X [Source:HGNC Symbol;Acc:HGNC:6152]
ENSG00000226644	12.4632	2.17894	0.320129	6.51494	7.27194e-11	3.80104e-10	NA	AL121899.1	20	2207217	2213151	1	lincRNA
ENSG00000180279	2.9772	2.17543	0.510548	3.78115	0.000156106	0.000344261	284365	LINC01869	19	50808874	50818880	1	lincRNA	long intergenic non-protein coding RNA 1869 [Source:HGNC Symbol;Acc:HGNC:25050]
ENSG00000137501	1076.14	2.17433	0.249313	8.58243	9.2889e-18	1.03912e-16	54843	SYTL2	11	85694224	85811159	-1	protein_coding	synaptotagmin like 2 [Source:HGNC Symbol;Acc:HGNC:15585]
ENSG00000168830	17.845	2.17305	0.375417	5.90379	3.5525e-09	1.50264e-08	3354	HTR1E	6	86937306	87016683	1	protein_coding	5-hydroxytryptamine receptor 1E [Source:HGNC Symbol;Acc:HGNC:5291]
ENSG00000168917	185.667	2.17235	0.309017	6.68589	2.29532e-11	1.27409e-10	80723	SLC35G2	3	136818647	136855892	1	protein_coding	solute carrier family 35 member G2 [Source:HGNC Symbol;Acc:HGNC:28480]
ENSG00000143248	2587.47	2.16929	0.297621	7.04659	1.83359e-12	1.14992e-11	8490	RGS5	1	163111121	163321791	-1	protein_coding	regulator of G protein signaling 5 [Source:HGNC Symbol;Acc:HGNC:10001]
ENSG00000176753	17.4603	2.16779	0.329441	6.12669	8.9723e-10	4.0806e-09	NA	C15orf56	15	40250664	40252969	-1	processed_transcript	chromosome 15 open reading frame 56 [Source:HGNC Symbol;Acc:HGNC:33868]
ENSG00000184470	621.39	2.16659	0.140865	15.2178	2.69578e-52	3.3004e-50	10587	TXNRD2	22	19875517	19941992	-1	protein_coding	thioredoxin reductase 2 [Source:HGNC Symbol;Acc:HGNC:18155]
ENSG00000055163	2379.76	2.16651	0.258177	8.57938	9.53833e-18	1.06521e-16	26999	CYFIP2	5	157266079	157395595	1	protein_coding	cytoplasmic FMR1 interacting protein 2 [Source:HGNC Symbol;Acc:HGNC:13760]
ENSG00000116014	8.57537	2.16601	0.408292	5.17119	2.32611e-07	7.74753e-07	84634	KISS1R	19	917287	921015	1	protein_coding	KISS1 receptor [Source:HGNC Symbol;Acc:HGNC:4510]
ENSG00000160867	2003.55	2.16456	0.294905	7.04795	1.81577e-12	1.1391e-11	2264	FGFR4	5	177086886	177098144	1	protein_coding	fibroblast growth factor receptor 4 [Source:HGNC Symbol;Acc:HGNC:3691]
ENSG00000228983	5.23836	2.16433	0.429566	4.57275	4.81357e-06	1.33334e-05	NA	SLC47A1P1	17	19579943	19596058	1	transcribed_unprocessed_pseudogene	solute carrier family 47 member 1 pseudogene 1 [Source:HGNC Symbol;Acc:HGNC:51849]
ENSG00000131471	509.413	2.16396	0.31945	6.46062	1.04274e-10	5.33993e-10	8639	AOC3	17	42851184	42858130	1	protein_coding	amine oxidase, copper containing 3 [Source:HGNC Symbol;Acc:HGNC:550]
ENSG00000160868	3.33755	2.16249	0.59024	3.89566	9.7931e-05	0.000222926	1576	CYP3A4	7	99756960	99784265	-1	protein_coding	cytochrome P450 family 3 subfamily A member 4 [Source:HGNC Symbol;Acc:HGNC:2637]
ENSG00000140479	1279.06	2.16202	0.28704	7.46196	8.52429e-14	6.24386e-13	5046	PCSK6	15	101297142	101525202	-1	protein_coding	proprotein convertase subtilisin/kexin type 6 [Source:HGNC Symbol;Acc:HGNC:8569]
ENSG00000147383	1068.89	2.16112	0.177047	11.9885	4.08335e-33	1.68031e-31	50814	NSDHL	X	152830967	152869729	1	protein_coding	NAD(P) dependent steroid dehydrogenase-like [Source:HGNC Symbol;Acc:HGNC:13398]
ENSG00000274719	10.6331	2.15966	0.367183	5.66204	1.49581e-08	5.82454e-08	NA	AC012653.2	15	57990217	57990636	-1	sense_intronic
ENSG00000132915	10.064	2.15862	0.514005	3.42544	0.000613793	0.0012358	5145	PDE6A	5	149857955	149944793	-1	protein_coding	phosphodiesterase 6A [Source:HGNC Symbol;Acc:HGNC:8785]
ENSG00000100095	516.153	2.15666	0.397183	7.30187	2.83806e-13	1.97392e-12	23544	SEZ6L	22	26169474	26383597	1	protein_coding	seizure related 6 homolog like [Source:HGNC Symbol;Acc:HGNC:10763]
ENSG00000186594	486.344	2.15279	0.243503	8.38047	5.27187e-17	5.48358e-16	84981	MIR22HG	17	1711493	1717174	-1	lincRNA	MIR22 host gene [Source:HGNC Symbol;Acc:HGNC:28219]
ENSG00000162522	2365.65	2.15269	0.167517	12.7917	1.82443e-37	9.93405e-36	57648	KIAA1522	1	32741885	32774970	1	protein_coding	KIAA1522 [Source:HGNC Symbol;Acc:HGNC:29301]
ENSG00000236297	5.91778	2.14921	0.414949	4.95147	7.36565e-07	2.28745e-06	NA	AC048351.1	3	193578812	193593090	-1	transcribed_processed_pseudogene
ENSG00000185950	1932.75	2.14183	0.20768	10.1177	4.6091e-24	9.50314e-23	8660	IRS2	13	109752698	109786568	-1	protein_coding	insulin receptor substrate 2 [Source:HGNC Symbol;Acc:HGNC:6126]
ENSG00000131914	2.06409	2.14038	0.636597	3.0335	0.00241734	0.00440127	79727	LIN28A	1	26410778	26429722	1	protein_coding	lin-28 homolog A [Source:HGNC Symbol;Acc:HGNC:15986]
ENSG00000250654	37.0784	2.13746	0.312657	7.36651	1.75159e-13	1.24059e-12	100240735	AC023794.3	12	54076838	54081903	-1	transcribed_unprocessed_pseudogene
ENSG00000105205	21.5341	2.13563	0.415202	4.68575	2.78933e-06	7.96472e-06	1178	CLC	19	39731250	39738028	-1	protein_coding	Charcot-Leyden crystal galectin [Source:HGNC Symbol;Acc:HGNC:2014]
ENSG00000185689	10.3223	2.13485	0.258429	8.09387	5.77979e-16	5.39675e-15	404220	C6orf201	6	4079209	4130951	1	protein_coding	chromosome 6 open reading frame 201 [Source:HGNC Symbol;Acc:HGNC:21620]
ENSG00000160951	68.2531	2.13348	0.45064	4.35784	1.31351e-05	3.41385e-05	5731	PTGER1	19	14472466	14475362	-1	protein_coding	prostaglandin E receptor 1 [Source:HGNC Symbol;Acc:HGNC:9593]
ENSG00000171105	2906.43	2.13267	0.131847	16.0937	2.82371e-58	4.83983e-56	3643	INSR	19	7112255	7294034	-1	protein_coding	insulin receptor [Source:HGNC Symbol;Acc:HGNC:6091]
ENSG00000197872	629.207	2.13201	0.329354	6.52347	6.87013e-11	3.59865e-10	81553	FAM49A	2	16549459	16666331	-1	protein_coding	family with sequence similarity 49 member A [Source:HGNC Symbol;Acc:HGNC:25373]
ENSG00000180777	11.2309	2.12762	0.503972	4.7055	2.53244e-06	7.28501e-06	374860	ANKRD30B	18	14728272	14852738	1	protein_coding	ankyrin repeat domain 30B [Source:HGNC Symbol;Acc:HGNC:24165]
ENSG00000158186	2262.82	2.12573	0.242497	8.53191	1.43951e-17	1.57898e-16	22808	MRAS	3	138347648	138405534	1	protein_coding	muscle RAS oncogene homolog [Source:HGNC Symbol;Acc:HGNC:7227]
ENSG00000158445	251.875	2.12555	0.347183	7.08642	1.37628e-12	8.76786e-12	3745	KCNB1	20	49293394	49484297	-1	protein_coding	potassium voltage-gated channel subfamily B member 1 [Source:HGNC Symbol;Acc:HGNC:6231]
ENSG00000093010	1633.59	2.12383	0.0998409	21.1583	2.31247e-99	1.34062e-96	1312	COMT	22	19941607	19969975	1	protein_coding	catechol-O-methyltransferase [Source:HGNC Symbol;Acc:HGNC:2228]
ENSG00000112245	6533.8	2.12289	0.279563	7.32002	2.47933e-13	1.73544e-12	7803	PTP4A1	6	63521748	63583587	1	protein_coding	protein tyrosine phosphatase type IVA, member 1 [Source:HGNC Symbol;Acc:HGNC:9634]
ENSG00000187024	203.169	2.12055	0.131374	15.9721	1.99967e-57	3.30107e-55	138428	PTRH1	9	127690348	127724873	-1	protein_coding	peptidyl-tRNA hydrolase 1 homolog [Source:HGNC Symbol;Acc:HGNC:27039]
ENSG00000225098	5.63443	2.11986	0.383069	5.1716	2.32098e-07	7.73174e-07	NA	BCRP1	22	24259929	24263764	-1	unprocessed_pseudogene	breakpoint cluster region pseudogene 1 [Source:HGNC Symbol;Acc:HGNC:39073]
ENSG00000138166	779.615	2.11909	0.313158	6.45395	1.08975e-10	5.56335e-10	1847	DUSP5	10	110497838	110511544	1	protein_coding	dual specificity phosphatase 5 [Source:HGNC Symbol;Acc:HGNC:3071]
ENSG00000162840	2.67497	2.119	0.699918	3.06619	0.00216809	0.00397869	NA	MT2P1	4	68376323	68376505	1	processed_pseudogene	metallothionein 2 pseudogene 1 [Source:HGNC Symbol;Acc:HGNC:7407]
ENSG00000081803	926.283	2.11394	0.252666	8.27595	1.27441e-16	1.27254e-15	93664	CADPS2	7	122318425	122886759	-1	protein_coding	calcium dependent secretion activator 2 [Source:HGNC Symbol;Acc:HGNC:16018]
ENSG00000237624	4.63124	2.11217	0.729785	1.74646	0.0807312	0.110277	NA	OXCT2P1	1	39514956	39516490	1	unprocessed_pseudogene	3-oxoacid CoA-transferase 2 pseudogene 1 [Source:HGNC Symbol;Acc:HGNC:21627]
ENSG00000171174	80.2548	2.11196	0.258637	8.1213	4.6123e-16	4.3499e-15	64080	RBKS	2	27781364	27891098	-1	protein_coding	ribokinase [Source:HGNC Symbol;Acc:HGNC:30325]
ENSG00000124104	712.4	2.1098	0.137575	15.1919	4.00353e-52	4.84132e-50	90203	SNX21	20	45833810	45843275	1	protein_coding	sorting nexin family member 21 [Source:HGNC Symbol;Acc:HGNC:16154]
ENSG00000160285	2868.94	2.10525	0.229367	9.01553	1.95925e-19	2.60585e-18	4047	LSS	21	46188141	46228824	-1	protein_coding	lanosterol synthase [Source:HGNC Symbol;Acc:HGNC:6708]
ENSG00000133794	272.972	2.10483	0.177818	11.6847	1.52564e-31	5.55857e-30	406	ARNTL	11	13276652	13387266	1	protein_coding	aryl hydrocarbon receptor nuclear translocator like [Source:HGNC Symbol;Acc:HGNC:701]
ENSG00000215045	18.5807	2.10411	0.272059	7.57917	3.47777e-14	2.65596e-13	392862	GRID2IP	7	6497462	6551436	-1	protein_coding	Grid2 interacting protein [Source:HGNC Symbol;Acc:HGNC:18464]
ENSG00000177511	147.441	2.10222	0.473109	8.37031	5.74685e-17	5.95564e-16	51046	ST8SIA3	18	57350813	57371731	1	protein_coding	ST8 alpha-N-acetyl-neuraminide alpha-2,8-sialyltransferase 3 [Source:HGNC Symbol;Acc:HGNC:14269]
ENSG00000266066	20.5771	2.09915	0.259717	7.85431	4.01988e-15	3.3963e-14	NA	AC008158.1	17	62136972	62140639	-1	processed_pseudogene
ENSG00000130829	797.129	2.09769	0.48492	5.66092	1.50564e-08	5.86054e-08	1852	DUSP9	X	153642492	153651326	1	protein_coding	dual specificity phosphatase 9 [Source:HGNC Symbol;Acc:HGNC:3076]
ENSG00000258545	6.42071	2.09522	0.435943	4.81867	1.44522e-06	4.29405e-06	101928969	RHOXF1-AS1	X	120036236	120146854	1	antisense_RNA	RHOXF1 antisense RNA 1 [Source:HGNC Symbol;Acc:HGNC:51582]
ENSG00000131389	998.888	2.09217	0.194921	10.5017	8.48459e-26	1.99095e-24	6533	SLC6A6	3	14402576	14489349	1	protein_coding	solute carrier family 6 member 6 [Source:HGNC Symbol;Acc:HGNC:11052]
ENSG00000174010	1028.59	2.09058	0.1699	12.1273	7.56568e-34	3.31394e-32	80311	KLHL15	X	23983720	24027186	-1	protein_coding	kelch like family member 15 [Source:HGNC Symbol;Acc:HGNC:29347]
ENSG00000241357	8.42883	2.09048	0.330951	6.0693	1.28466e-09	5.74453e-09	NA	AC092849.2	7	100435257	100436510	1	antisense_RNA
ENSG00000169193	289.594	2.08981	0.105791	19.6751	3.52349e-86	1.38903e-83	90693	CCDC126	7	23597379	23644708	1	protein_coding	coiled-coil domain containing 126 [Source:HGNC Symbol;Acc:HGNC:22398]
ENSG00000120437	1970.9	2.08362	0.249812	8.24429	1.66144e-16	1.64154e-15	39	ACAT2	6	159760328	159779055	1	protein_coding	acetyl-CoA acetyltransferase 2 [Source:HGNC Symbol;Acc:HGNC:94]
ENSG00000164484	943.1	2.08092	0.325077	6.20312	5.53539e-10	2.58244e-09	114801	TMEM200A	6	130365734	130443063	1	protein_coding	transmembrane protein 200A [Source:HGNC Symbol;Acc:HGNC:21075]
ENSG00000198576	50.0808	2.08088	0.391444	5.12882	2.91562e-07	9.60231e-07	23237	ARC	8	142611044	142614472	-1	protein_coding	activity regulated cytoskeleton associated protein [Source:HGNC Symbol;Acc:HGNC:648]
ENSG00000172738	31.7344	2.0805	0.206852	9.79288	1.20811e-22	2.15503e-21	221468	TMEM217	6	37212180	37258155	-1	protein_coding	transmembrane protein 217 [Source:HGNC Symbol;Acc:HGNC:21238]
ENSG00000171503	1015.03	2.08042	0.22116	9.17987	4.31617e-20	6.13382e-19	2110	ETFDH	4	158672125	158709623	1	protein_coding	electron transfer flavoprotein dehydrogenase [Source:HGNC Symbol;Acc:HGNC:3483]
ENSG00000123684	2522.73	2.07927	0.131891	15.7077	1.34016e-55	2.03199e-53	9926	LPGAT1	1	211743457	211830772	-1	protein_coding	lysophosphatidylglycerol acyltransferase 1 [Source:HGNC Symbol;Acc:HGNC:28985]
ENSG00000099984	4.50659	2.07786	0.495758	3.78046	0.00015654	0.000345102	2953	GSTT2	22	23980058	23983915	1	polymorphic_pseudogene	glutathione S-transferase theta 2 (gene/pseudogene) [Source:HGNC Symbol;Acc:HGNC:4642]
ENSG00000100979	2195.87	2.07598	0.153968	13.3141	1.91558e-40	1.2586e-38	5360	PLTP	20	45898621	45912155	-1	protein_coding	phospholipid transfer protein [Source:HGNC Symbol;Acc:HGNC:9093]
ENSG00000165970	163.873	2.07445	0.56909	7.16623	7.70904e-13	5.07694e-12	9152	SLC6A5	11	20599400	20659285	1	protein_coding	solute carrier family 6 member 5 [Source:HGNC Symbol;Acc:HGNC:11051]
ENSG00000109084	2874.43	2.07141	0.236719	8.54321	1.30547e-17	1.43916e-16	27346	TMEM97	17	28319095	28328685	1	protein_coding	transmembrane protein 97 [Source:HGNC Symbol;Acc:HGNC:28106]
ENSG00000173988	12.4669	2.06498	0.294495	6.8965	5.32988e-12	3.17298e-11	220416	LRRC63	13	46211943	46277366	1	protein_coding	leucine rich repeat containing 63 [Source:HGNC Symbol;Acc:HGNC:34296]
ENSG00000173156	466.893	2.06472	0.292019	6.56713	5.12933e-11	2.72843e-10	29984	RHOD	11	67056818	67072013	1	protein_coding	ras homolog family member D [Source:HGNC Symbol;Acc:HGNC:670]
ENSG00000235910	30.2928	2.06358	0.534388	5.2504	1.51765e-07	5.1746e-07	104326055	APOA1-AS	11	116836117	116855729	1	antisense_RNA	APOA1 antisense RNA [Source:HGNC Symbol;Acc:HGNC:40079]
ENSG00000165646	79.8408	2.06301	0.260555	7.77743	7.40124e-15	6.08619e-14	6571	SLC18A2	10	117241093	117279430	1	protein_coding	solute carrier family 18 member A2 [Source:HGNC Symbol;Acc:HGNC:10935]
ENSG00000171476	353.818	2.05918	0.310452	6.50374	7.83465e-11	4.08218e-10	84525	HOPX	4	56647988	56681899	-1	protein_coding	HOP homeobox [Source:HGNC Symbol;Acc:HGNC:24961]
ENSG00000205707	673.47	2.05786	0.188833	10.673	1.36234e-26	3.44713e-25	144363	ETFRF1	12	25195216	25209645	1	protein_coding	electron transfer flavoprotein regulatory factor 1 [Source:HGNC Symbol;Acc:HGNC:27052]
ENSG00000118137	5398.11	2.05686	0.564025	8.49128	2.04372e-17	2.21583e-16	335	APOA1	11	116835751	116837950	-1	protein_coding	apolipoprotein A1 [Source:HGNC Symbol;Acc:HGNC:600]
ENSG00000068079	140.47	2.0554	0.213956	9.36388	7.6862e-21	1.17262e-19	3430	IFI35	17	43006725	43014456	1	protein_coding	interferon induced protein 35 [Source:HGNC Symbol;Acc:HGNC:5399]
ENSG00000175591	31.2533	2.05516	0.4474	4.65818	3.19023e-06	9.04397e-06	5029	P2RY2	11	73218298	73236352	1	protein_coding	purinergic receptor P2Y2 [Source:HGNC Symbol;Acc:HGNC:8541]
ENSG00000255079	5.04183	2.05445	0.413693	4.45206	8.50497e-06	2.26818e-05	NA	AC104241.2	11	44694863	44696301	-1	lincRNA
ENSG00000076555	1126.12	2.05383	0.212568	9.41993	4.51377e-21	7.06119e-20	32	ACACB	12	109116595	109268226	1	protein_coding	acetyl-CoA carboxylase beta [Source:HGNC Symbol;Acc:HGNC:85]
ENSG00000105835	1250.39	2.05377	0.134639	15.1112	1.3673e-51	1.62354e-49	10135	NAMPT	7	106248285	106286326	-1	protein_coding	nicotinamide phosphoribosyltransferase [Source:HGNC Symbol;Acc:HGNC:30092]
ENSG00000197892	963.226	2.05325	0.157251	12.8933	4.908e-38	2.8287e-36	23303	KIF13B	8	29067279	29263124	-1	protein_coding	kinesin family member 13B [Source:HGNC Symbol;Acc:HGNC:14405]
ENSG00000154229	1537.13	2.0525	0.22374	9.05697	1.34126e-19	1.81079e-18	5578	PRKCA	17	66302636	66810743	1	protein_coding	protein kinase C alpha [Source:HGNC Symbol;Acc:HGNC:9393]
ENSG00000137710	7101.52	2.05162	0.157378	12.8773	6.04027e-38	3.45101e-36	5962	RDX	11	110174880	110296722	-1	protein_coding	radixin [Source:HGNC Symbol;Acc:HGNC:9944]
ENSG00000204531	4.55225	2.05035	0.597288	3.31769	0.00090764	0.0017752	5460	POU5F1	6	31164337	31180731	-1	protein_coding	POU class 5 homeobox 1 [Source:HGNC Symbol;Acc:HGNC:9221]
ENSG00000008300	360.246	2.05027	0.358789	7.02404	2.15548e-12	1.339e-11	1951	CELSR3	3	48636469	48662915	-1	protein_coding	cadherin EGF LAG seven-pass G-type receptor 3 [Source:HGNC Symbol;Acc:HGNC:3230]
ENSG00000239857	150.635	2.04971	0.150581	13.4779	2.10934e-41	1.43866e-39	51608	GET4	7	876552	896436	1	protein_coding	golgi to ER traffic protein 4 [Source:HGNC Symbol;Acc:HGNC:21690]
ENSG00000214652	3.36912	2.04963	0.604398	3.86988	0.000108888	0.000246022	442319	ZNF727	7	64045443	64078549	1	protein_coding	zinc finger protein 727 [Source:HGNC Symbol;Acc:HGNC:22785]
ENSG00000233485	5.30342	2.04781	0.393592	4.91396	8.92537e-07	2.73648e-06	NA	AL031283.2	1	15326680	15343876	-1	antisense_RNA
ENSG00000257913	26.4867	2.0476	0.21489	9.37123	7.1692e-21	1.10056e-19	105369758	DDN-AS1	12	48998367	49019235	1	antisense_RNA	DDN and PRKAG1 antisense RNA 1 [Source:HGNC Symbol;Acc:HGNC:53464]
ENSG00000196932	969.722	2.04674	0.315405	6.29524	3.06926e-10	1.48135e-09	219623	TMEM26	10	61406643	61453450	-1	protein_coding	transmembrane protein 26 [Source:HGNC Symbol;Acc:HGNC:28550]
ENSG00000232767	7.49393	2.04539	0.353949	5.50909	3.60701e-08	1.33693e-07	105378499	AC016825.1	10	116670103	116672739	1	antisense_RNA
ENSG00000184599	10.4859	2.04498	0.33562	5.82947	5.56021e-09	2.29764e-08	284467	FAM19A3	1	112720419	112727235	1	protein_coding	family with sequence similarity 19 member A3, C-C motif chemokine like [Source:HGNC Symbol;Acc:HGNC:21590]
ENSG00000108771	142.478	2.04471	0.20313	9.87411	5.391e-23	1.00437e-21	79132	DHX58	17	42101404	42112733	-1	protein_coding	DExH-box helicase 58 [Source:HGNC Symbol;Acc:HGNC:29517]
ENSG00000118495	3525.79	2.04395	0.217356	9.27443	1.7857e-20	2.64447e-19	5325	PLAGL1	6	143940300	144064599	-1	protein_coding	PLAG1 like zinc finger 1 [Source:HGNC Symbol;Acc:HGNC:9046]
ENSG00000234043	11.3509	2.04191	0.365941	5.1331	2.85002e-07	9.40356e-07	NA	NUDT9P1	10	91152605	91153349	-1	processed_pseudogene	nudix hydrolase 9 pseudogene 1 [Source:HGNC Symbol;Acc:HGNC:28523]
ENSG00000260401	35.0275	2.04049	0.461583	4.46173	8.13e-06	2.17672e-05	NA	AP002761.4	11	73238975	73242335	1	sense_overlapping
ENSG00000201098	2.06373	2.04006	0.764057	1.76335	0.0778419	0.106596	6084	RNY1	7	148987136	148987248	-1	misc_RNA	RNA, Ro-associated Y1 [Source:HGNC Symbol;Acc:HGNC:10242]
ENSG00000188112	249.828	2.03935	0.375592	5.76595	8.11967e-09	3.27965e-08	647024	C6orf132	6	42101118	42142619	-1	protein_coding	chromosome 6 open reading frame 132 [Source:HGNC Symbol;Acc:HGNC:21288]
ENSG00000116096	130.565	2.03713	0.214256	9.26902	1.87871e-20	2.77485e-19	6697	SPR	2	72887360	72892158	1	protein_coding	sepiapterin reductase (7,8-dihydrobiopterin:NADP+ oxidoreductase) [Source:HGNC Symbol;Acc:HGNC:11257]
ENSG00000197147	967.447	2.03606	0.206187	9.70847	2.77484e-22	4.81469e-21	23507	LRRC8B	1	89524836	89597864	1	protein_coding	leucine rich repeat containing 8 family member B [Source:HGNC Symbol;Acc:HGNC:30692]
ENSG00000188089	2.54668	2.03529	0.721729	2.12118	0.0339071	0.0500293	123745	PLA2G4E	15	41981582	42051190	-1	protein_coding	phospholipase A2 group IVE [Source:HGNC Symbol;Acc:HGNC:24791]
ENSG00000186714	33.6986	2.03466	0.316907	6.31262	2.74342e-10	1.33191e-09	493860	CCDC73	11	32602246	32794658	-1	protein_coding	coiled-coil domain containing 73 [Source:HGNC Symbol;Acc:HGNC:23261]
ENSG00000144815	880.675	2.03345	0.184993	10.8677	1.64266e-27	4.4415e-26	91775	NXPE3	3	101779202	101827392	1	protein_coding	neurexophilin and PC-esterase domain family member 3 [Source:HGNC Symbol;Acc:HGNC:28238]
ENSG00000205334	15.0589	2.02956	0.347254	5.66821	1.44293e-08	5.632e-08	100129995	LINC01460	2	27705786	27715732	-1	lincRNA	long intergenic non-protein coding RNA 1460 [Source:HGNC Symbol;Acc:HGNC:50858]
ENSG00000106069	462.38	2.0285	0.255049	8.00109	1.23322e-15	1.10742e-14	1124	CHN2	7	29122274	29514328	1	protein_coding	chimerin 2 [Source:HGNC Symbol;Acc:HGNC:1944]
ENSG00000106069	462.38	2.0285	0.255049	8.00109	1.23322e-15	1.10742e-14	101928168	CHN2	7	29122274	29514328	1	protein_coding	chimerin 2 [Source:HGNC Symbol;Acc:HGNC:1944]
ENSG00000013364	569.324	2.02622	0.189072	10.496	9.01608e-26	2.11064e-24	9961	MVP	16	29820394	29848039	1	protein_coding	major vault protein [Source:HGNC Symbol;Acc:HGNC:7531]
ENSG00000013016	1269.78	2.01819	0.209553	9.39018	5.99004e-21	9.23862e-20	30845	EHD3	2	31234337	31269447	1	protein_coding	EH domain containing 3 [Source:HGNC Symbol;Acc:HGNC:3244]
ENSG00000173114	1401.76	2.01717	0.355513	5.72711	1.02157e-08	4.07944e-08	54674	LRRN3	7	111091006	111125454	1	protein_coding	leucine rich repeat neuronal 3 [Source:HGNC Symbol;Acc:HGNC:17200]
ENSG00000127418	1874.62	2.01714	0.205356	9.52828	1.59904e-21	2.60701e-20	53834	FGFRL1	4	1009936	1026897	1	protein_coding	fibroblast growth factor receptor like 1 [Source:HGNC Symbol;Acc:HGNC:3693]
ENSG00000152092	1295.2	2.01267	0.362466	5.54416	2.95365e-08	1.10831e-07	460	ASTN1	1	176857302	177164973	-1	protein_coding	astrotactin 1 [Source:HGNC Symbol;Acc:HGNC:773]
ENSG00000176933	11.3139	2.01221	0.336323	5.45922	4.78237e-08	1.74146e-07	NA	TOB2P1	6	28217643	28218634	-1	processed_pseudogene	transducer of ERBB2, 2 pseudogene 1 [Source:HGNC Symbol;Acc:HGNC:13986]
ENSG00000247363	9.90986	2.01202	0.28296	6.93675	4.0121e-12	2.42065e-11	100507250	AC090061.1	12	68674371	68687755	-1	lincRNA
ENSG00000178821	44.3027	2.0092	0.226685	8.58794	8.85422e-18	9.91622e-17	339456	TMEM52	1	1917590	1919273	-1	protein_coding	transmembrane protein 52 [Source:HGNC Symbol;Acc:HGNC:27916]
ENSG00000114054	1326.82	2.00714	0.17795	11.116	1.04876e-28	3.13214e-27	5096	PCCB	3	136250306	136337896	1	protein_coding	propionyl-CoA carboxylase beta subunit [Source:HGNC Symbol;Acc:HGNC:8654]
ENSG00000230870	4.95526	2.00709	0.374207	5.11678	3.10798e-07	1.01983e-06	NA	FBXW11P1	21	31627127	31628600	-1	processed_pseudogene	F-box and WD repeat domain containing 11 pseudogene 1 [Source:HGNC Symbol;Acc:HGNC:1145]
ENSG00000123240	1778.96	2.00563	0.19995	9.94824	2.56696e-23	4.94599e-22	10133	OPTN	10	13099449	13138308	1	protein_coding	optineurin [Source:HGNC Symbol;Acc:HGNC:17142]
ENSG00000162777	195.655	2.00518	0.235916	8.39104	4.81852e-17	5.02528e-16	79961	DENND2D	1	111187174	111204535	-1	protein_coding	DENN domain containing 2D [Source:HGNC Symbol;Acc:HGNC:26192]
ENSG00000262410	7.94605	2.00424	0.356949	5.40945	6.32192e-08	2.26649e-07	NA	AC024361.1	17	82745068	82745709	1	sense_intronic
ENSG00000269952	12.3252	2.00416	0.395731	4.71675	2.39637e-06	6.91175e-06	NA	AL117336.2	10	35210416	35210750	1	sense_intronic
ENSG00000228903	61.4116	2.00366	0.2432	8.12675	4.40937e-16	4.1705e-15	NA	RASA4CP	7	44026951	44041892	-1	transcribed_unprocessed_pseudogene	RAS p21 protein activator 4C, pseudogene [Source:HGNC Symbol;Acc:HGNC:44185]
ENSG00000280287	65.701	2.00358	0.174045	11.337	8.60083e-30	2.77011e-28	NA	AC131212.3	12	132550729	132554947	1	TEC
ENSG00000143845	820.932	2.00201	0.21959	8.9997	2.26331e-19	2.99008e-18	55224	ETNK2	1	204131062	204152003	-1	protein_coding	ethanolamine kinase 2 [Source:HGNC Symbol;Acc:HGNC:25575]
ENSG00000165832	1079.27	2.00174	0.107374	18.5989	3.27736e-77	1.00938e-74	142940	TRUB1	10	114938193	114977676	1	protein_coding	TruB pseudouridine synthase family member 1 [Source:HGNC Symbol;Acc:HGNC:16060]
ENSG00000143819	2669.94	2.00135	0.267816	7.13358	9.779e-13	6.37354e-12	2052	EPHX1	1	225810092	225845563	1	protein_coding	epoxide hydrolase 1 [Source:HGNC Symbol;Acc:HGNC:3401]
ENSG00000265660	7.51118	2.00124	0.34831	5.6088	2.03735e-08	7.8144e-08	100616318	MIR4664	8	143733083	143733153	-1	miRNA	microRNA 4664 [Source:HGNC Symbol;Acc:HGNC:41777]
ENSG00000157578	37.5691	1.99244	0.227183	8.50744	1.7781e-17	1.93529e-16	150082	LCA5L	21	39405844	39445805	-1	protein_coding	LCA5L, lebercilin like [Source:HGNC Symbol;Acc:HGNC:1255]
ENSG00000261594	15.2903	1.99165	0.323194	6.00016	1.97127e-09	8.61929e-09	100507050	TPBGL	11	75240905	75243697	1	protein_coding	trophoblast glycoprotein like [Source:HGNC Symbol;Acc:HGNC:44159]
ENSG00000102678	444.281	1.98948	0.415141	4.27423	1.91797e-05	4.86802e-05	2254	FGF9	13	21671383	21704498	1	protein_coding	fibroblast growth factor 9 [Source:HGNC Symbol;Acc:HGNC:3687]
ENSG00000259494	359.101	1.98856	0.133635	14.6997	6.47117e-49	6.64339e-47	26589	MRPL46	15	88459476	88467419	-1	protein_coding	mitochondrial ribosomal protein L46 [Source:HGNC Symbol;Acc:HGNC:1192]
ENSG00000147155	1242.98	1.98765	0.286032	6.782	1.18525e-11	6.80924e-11	10682	EBP	X	48521158	48528716	1	protein_coding	emopamil binding protein (sterol isomerase) [Source:HGNC Symbol;Acc:HGNC:3133]
ENSG00000170085	1042.14	1.98735	0.118919	16.6042	6.50259e-62	1.29467e-59	375484	SIMC1	5	176238367	176345991	1	protein_coding	SUMO interacting motifs containing 1 [Source:HGNC Symbol;Acc:HGNC:24779]
ENSG00000157570	4408.41	1.98436	0.119855	16.4341	1.09057e-60	2.06695e-58	90139	TSPAN18	11	44726465	44932421	1	protein_coding	tetraspanin 18 [Source:HGNC Symbol;Acc:HGNC:20660]
ENSG00000162542	266.382	1.98338	0.243054	7.94527	1.93762e-15	1.69819e-14	255104	TMCO4	1	19682213	19799945	-1	protein_coding	transmembrane and coiled-coil domains 4 [Source:HGNC Symbol;Acc:HGNC:27393]
ENSG00000133636	294.209	1.97963	0.474221	3.67704	0.000235957	0.000506253	4922	NTS	12	85874295	85882992	1	protein_coding	neurotensin [Source:HGNC Symbol;Acc:HGNC:8038]
ENSG00000130427	9.04414	1.97521	0.486747	4.01433	5.96157e-05	0.000140125	2056	EPO	7	100720800	100723700	1	protein_coding	erythropoietin [Source:HGNC Symbol;Acc:HGNC:3415]
ENSG00000272744	23.3081	1.97114	0.253958	7.64049	2.16398e-14	1.69397e-13	NA	AC107214.2	4	183516894	183517527	1	lincRNA
ENSG00000187479	524.468	1.97034	0.293539	6.42768	1.29567e-10	6.56868e-10	387763	C11orf96	11	43925342	43944338	1	protein_coding	chromosome 11 open reading frame 96 [Source:HGNC Symbol;Acc:HGNC:38675]
ENSG00000185808	446.145	1.96884	0.167783	11.4956	1.38765e-30	4.69963e-29	51227	PIGP	21	37059170	37073170	-1	protein_coding	phosphatidylinositol glycan anchor biosynthesis class P [Source:HGNC Symbol;Acc:HGNC:3046]
ENSG00000158467	1167.94	1.96738	0.164618	11.8475	2.21841e-32	8.69327e-31	23382	AHCYL2	7	129225023	129430211	1	protein_coding	adenosylhomocysteinase like 2 [Source:HGNC Symbol;Acc:HGNC:22204]
ENSG00000132640	3628.36	1.96529	0.173437	11.2391	2.61955e-29	8.18287e-28	22903	BTBD3	20	11890723	11926609	1	protein_coding	BTB domain containing 3 [Source:HGNC Symbol;Acc:HGNC:15854]
ENSG00000125505	2056.23	1.96393	0.127344	15.2605	1.40244e-52	1.73858e-50	79143	MBOAT7	19	54173412	54189882	-1	protein_coding	membrane bound O-acyltransferase domain containing 7 [Source:HGNC Symbol;Acc:HGNC:15505]
ENSG00000237667	4.5134	1.9629	0.678647	2.75704	0.0058327	0.00993373	339822	LINC01115	2	779840	868426	-1	lincRNA	long intergenic non-protein coding RNA 1115 [Source:HGNC Symbol;Acc:HGNC:49258]
ENSG00000143641	4962.09	1.96176	0.123792	15.6964	1.60187e-55	2.37401e-53	2590	GALNT2	1	230057990	230282124	1	protein_coding	polypeptide N-acetylgalactosaminyltransferase 2 [Source:HGNC Symbol;Acc:HGNC:4124]
ENSG00000166002	265.831	1.9607	0.177778	10.7966	3.57263e-27	9.49057e-26	56935	SMCO4	11	93478472	93543508	-1	protein_coding	single-pass membrane protein with coiled-coil domains 4 [Source:HGNC Symbol;Acc:HGNC:24810]
ENSG00000116147	120.773	1.95976	0.437393	5.83392	5.41393e-09	2.23954e-08	7143	TNR	1	175315194	175743770	-1	protein_coding	tenascin R [Source:HGNC Symbol;Acc:HGNC:11953]
ENSG00000147586	291.022	1.95952	0.146305	13.1834	1.09294e-39	6.92699e-38	28957	MRPS28	8	79918717	80030289	-1	protein_coding	mitochondrial ribosomal protein S28 [Source:HGNC Symbol;Acc:HGNC:14513]
ENSG00000163932	875.115	1.95732	0.169174	11.3761	5.49946e-30	1.7947e-28	5580	PRKCD	3	53156009	53192717	1	protein_coding	protein kinase C delta [Source:HGNC Symbol;Acc:HGNC:9399]
ENSG00000125967	606.293	1.95646	0.141705	13.6376	2.39412e-42	1.72228e-40	63941	NECAB3	20	33657087	33674463	-1	protein_coding	N-terminal EF-hand calcium binding protein 3 [Source:HGNC Symbol;Acc:HGNC:15851]
ENSG00000115155	38.1784	1.95564	0.265343	7.23265	4.73672e-13	3.18872e-12	9381	OTOF	2	26457203	26558698	-1	protein_coding	otoferlin [Source:HGNC Symbol;Acc:HGNC:8515]
ENSG00000172346	342.721	1.95372	0.284272	6.81982	9.11537e-12	5.2954e-11	27254	CSDC2	22	41560763	41577741	1	protein_coding	cold shock domain containing C2 [Source:HGNC Symbol;Acc:HGNC:30359]
ENSG00000061656	36.7637	1.95338	0.360818	4.92588	8.39815e-07	2.58367e-06	6676	SPAG4	20	35615892	35621049	1	protein_coding	sperm associated antigen 4 [Source:HGNC Symbol;Acc:HGNC:11214]
ENSG00000155850	2169.18	1.95017	0.276883	6.5219	6.94236e-11	3.63455e-10	1836	SLC26A2	5	149960737	149993455	1	protein_coding	solute carrier family 26 member 2 [Source:HGNC Symbol;Acc:HGNC:10994]
ENSG00000179676	10.8895	1.94701	0.531248	3.71817	0.000200673	0.00043524	221241	LINC00305	18	64080009	64149030	-1	lincRNA	long intergenic non-protein coding RNA 305 [Source:HGNC Symbol;Acc:HGNC:28597]
ENSG00000107537	1227.89	1.94688	0.308679	6.21861	5.01578e-10	2.35283e-09	5264	PHYH	10	13277796	13302412	-1	protein_coding	phytanoyl-CoA 2-hydroxylase [Source:HGNC Symbol;Acc:HGNC:8940]
ENSG00000211574	35.8059	1.9452	0.328749	6.09597	1.08776e-09	4.90637e-09	768222	MIR770	14	100852390	100852487	1	miRNA	microRNA 770 [Source:HGNC Symbol;Acc:HGNC:33143]
ENSG00000179148	5.32054	1.93977	0.452509	4.6249	3.74784e-06	1.05398e-05	59344	ALOXE3	17	8095900	8119047	-1	protein_coding	arachidonate lipoxygenase 3 [Source:HGNC Symbol;Acc:HGNC:13743]
ENSG00000103018	3277	1.93755	0.129556	14.7804	1.96057e-49	2.08891e-47	80777	CYB5B	16	69424525	69466266	1	protein_coding	cytochrome b5 type B [Source:HGNC Symbol;Acc:HGNC:24374]
ENSG00000072062	6044.7	1.93607	0.0984133	19.5534	3.85843e-85	1.46257e-82	5566	PRKACA	19	14091688	14118084	-1	protein_coding	protein kinase cAMP-activated catalytic subunit alpha [Source:HGNC Symbol;Acc:HGNC:9380]
ENSG00000271930	32.0299	1.93605	0.427493	4.60933	4.03978e-06	1.13108e-05	NA	AC016877.3	8	98943595	98944098	1	lincRNA
ENSG00000272622	8.89029	1.93595	0.329623	5.63586	1.74192e-08	6.73366e-08	NA	AC010735.2	2	226800146	226811029	1	lincRNA
ENSG00000175164	152.032	1.93025	0.336712	5.58288	2.36572e-08	8.98645e-08	28	ABO	9	133250401	133275214	-1	protein_coding	ABO, alpha 1-3-N-acetylgalactosaminyltransferase and alpha 1-3-galactosyltransferase [Source:HGNC Symbol;Acc:HGNC:79]
ENSG00000166016	891.371	1.92992	0.365318	4.53432	5.77902e-06	1.58297e-05	25841	ABTB2	11	34150988	34358008	-1	protein_coding	ankyrin repeat and BTB domain containing 2 [Source:HGNC Symbol;Acc:HGNC:23842]
ENSG00000178718	331.137	1.92973	0.207979	9.1282	6.96466e-20	9.7018e-19	54913	RPP25	15	74954416	74957464	-1	protein_coding	ribonuclease P and MRP subunit p25 [Source:HGNC Symbol;Acc:HGNC:30361]
ENSG00000164124	136.132	1.92841	0.212167	8.87296	7.1228e-19	8.93682e-18	55314	TMEM144	4	158201604	158255411	1	protein_coding	transmembrane protein 144 [Source:HGNC Symbol;Acc:HGNC:25633]
ENSG00000275266	77.5363	1.92703	0.347511	5.33908	9.34197e-08	3.2701e-07	NA	H19_1	11	1996540	1996610	1	misc_RNA	H19 conserved region 1 [Source:RFAM;Acc:RF01972]
ENSG00000250286	4.65787	1.92564	0.38832	4.70092	2.58993e-06	7.44062e-06	105371824	AC021491.2	17	50537294	50538754	-1	processed_transcript
ENSG00000115590	15.8976	1.92214	0.421653	4.61429	3.94445e-06	1.10565e-05	7850	IL1R2	2	101991844	102028544	1	protein_coding	interleukin 1 receptor type 2 [Source:HGNC Symbol;Acc:HGNC:5994]
ENSG00000136052	229.555	1.92188	0.26327	7.03434	2.00212e-12	1.24846e-11	84102	SLC41A2	12	104802553	104958744	-1	protein_coding	solute carrier family 41 member 2 [Source:HGNC Symbol;Acc:HGNC:31045]
ENSG00000182257	7.84065	1.92181	0.322255	5.65672	1.54296e-08	5.99748e-08	55267	PRR34	22	46049478	46054144	-1	protein_coding	proline rich 34 [Source:HGNC Symbol;Acc:HGNC:25606]
ENSG00000087884	466.284	1.92066	0.155556	12.1406	6.4354e-34	2.83776e-32	28971	AAMDC	11	77821109	77918432	1	protein_coding	adipogenesis associated Mth938 domain containing [Source:HGNC Symbol;Acc:HGNC:30205]
ENSG00000084734	8.22552	1.92054	0.573813	4.27003	1.95447e-05	4.95174e-05	2646	GCKR	2	27496842	27523684	1	protein_coding	glucokinase regulator [Source:HGNC Symbol;Acc:HGNC:4196]
ENSG00000177666	1142.95	1.92048	0.124757	15.2659	1.29003e-52	1.60936e-50	57104	PNPLA2	11	818902	825573	1	protein_coding	patatin like phospholipase domain containing 2 [Source:HGNC Symbol;Acc:HGNC:30802]
ENSG00000178297	19.165	1.91927	0.263111	7.13062	9.9921e-13	6.50443e-12	360200	TMPRSS9	19	2389771	2426239	1	protein_coding	transmembrane protease, serine 9 [Source:HGNC Symbol;Acc:HGNC:30079]
ENSG00000081320	751.609	1.9185	0.189773	9.9537	2.42983e-23	4.70013e-22	9262	STK17B	2	196133566	196176503	-1	protein_coding	serine/threonine kinase 17b [Source:HGNC Symbol;Acc:HGNC:11396]
ENSG00000113013	8445.54	1.91283	0.133176	14.2261	6.30694e-46	5.62516e-44	3313	HSPA9	5	138554882	138575444	-1	protein_coding	heat shock protein family A (Hsp70) member 9 [Source:HGNC Symbol;Acc:HGNC:5244]
ENSG00000157184	838.213	1.9119	0.144727	13.0729	4.70505e-39	2.84483e-37	1376	CPT2	1	53196429	53214197	1	protein_coding	carnitine palmitoyltransferase 2 [Source:HGNC Symbol;Acc:HGNC:2330]
ENSG00000100285	631.237	1.91016	0.136448	13.9009	6.25335e-44	4.89126e-42	4744	NEFH	22	29480230	29491390	1	protein_coding	neurofilament heavy [Source:HGNC Symbol;Acc:HGNC:7737]
ENSG00000067842	48.4125	1.91011	0.39252	5.90695	3.48493e-09	1.47533e-08	492	ATP2B3	X	153517676	153582939	1	protein_coding	ATPase plasma membrane Ca2+ transporting 3 [Source:HGNC Symbol;Acc:HGNC:816]
ENSG00000275763	17.6042	1.90897	0.224769	8.24774	1.61421e-16	1.59808e-15	NA	C18orf65	18	76495521	76498088	1	lincRNA	chromosome 18 open reading frame 65 [Source:HGNC Symbol;Acc:HGNC:51248]
ENSG00000266680	25.4378	1.90863	0.267362	6.97941	2.96414e-12	1.80998e-11	NA	AL135905.2	6	63571005	63572408	-1	antisense_RNA
ENSG00000137124	1329.11	1.90833	0.135981	13.9001	6.32495e-44	4.90878e-42	219	ALDH1B1	9	38392664	38398661	1	protein_coding	aldehyde dehydrogenase 1 family member B1 [Source:HGNC Symbol;Acc:HGNC:407]
ENSG00000147027	1446.49	1.90795	0.150514	12.5826	2.63182e-36	1.33357e-34	83604	TMEM47	X	34627064	34657288	-1	protein_coding	transmembrane protein 47 [Source:HGNC Symbol;Acc:HGNC:18515]
ENSG00000146411	239.723	1.90597	0.215279	8.52184	1.57036e-17	1.71677e-16	154091	SLC2A12	6	133988697	134052636	-1	protein_coding	solute carrier family 2 member 12 [Source:HGNC Symbol;Acc:HGNC:18067]
ENSG00000172183	44.5416	1.90436	0.342295	5.33779	9.40843e-08	3.29103e-07	3669	ISG20	15	88636153	88656483	1	protein_coding	interferon stimulated exonuclease gene 20 [Source:HGNC Symbol;Acc:HGNC:6130]
ENSG00000132837	145.356	1.90366	0.367478	6.02842	1.65573e-09	7.31913e-09	29958	DMGDH	5	78997606	79236038	-1	protein_coding	dimethylglycine dehydrogenase [Source:HGNC Symbol;Acc:HGNC:24475]
ENSG00000109519	944.869	1.90183	0.116157	16.2365	2.7858e-59	4.94692e-57	80273	GRPEL1	4	7058906	7068197	-1	protein_coding	GrpE like 1, mitochondrial [Source:HGNC Symbol;Acc:HGNC:19696]
ENSG00000261634	7.24754	1.9016	0.435485	4.36535	1.2692e-05	3.30304e-05	102723548	AC026992.2	15	69278328	69298763	-1	antisense_RNA
ENSG00000175352	152.356	1.89614	0.345986	5.28357	1.2669e-07	4.36495e-07	56675	NRIP3	11	8980576	9004049	-1	protein_coding	nuclear receptor interacting protein 3 [Source:HGNC Symbol;Acc:HGNC:1167]
ENSG00000103365	3383.05	1.89552	0.092501	20.3829	2.37197e-92	1.16885e-89	23062	GGA2	16	23463542	23521995	-1	protein_coding	golgi associated, gamma adaptin ear containing, ARF binding protein 2 [Source:HGNC Symbol;Acc:HGNC:16064]
ENSG00000235272	5.43473	1.89535	0.791559	2.49371	0.0126414	0.0202203	NA	FAM103A2P	6	166586124	166586477	-1	processed_pseudogene	family with sequence similarity 103 member A2, pseudogene [Source:HGNC Symbol;Acc:HGNC:21234]
ENSG00000112214	10.0676	1.89439	0.377706	4.84303	1.27873e-06	3.83173e-06	9457	FHL5	6	96562548	96616636	1	protein_coding	four and a half LIM domains 5 [Source:HGNC Symbol;Acc:HGNC:17371]
ENSG00000152926	1991.59	1.89359	0.193161	9.68956	3.33965e-22	5.75922e-21	51351	ZNF117	7	64971776	65006684	-1	protein_coding	zinc finger protein 117 [Source:HGNC Symbol;Acc:HGNC:12897]
ENSG00000152926	1991.59	1.89359	0.193161	9.68956	3.33965e-22	5.75922e-21	109504726	ZNF117	7	64971776	65006684	-1	protein_coding	zinc finger protein 117 [Source:HGNC Symbol;Acc:HGNC:12897]
ENSG00000166411	1316.78	1.89302	0.20679	8.96385	3.13528e-19	4.08997e-18	3419	IDH3A	15	78131498	78171949	1	protein_coding	isocitrate dehydrogenase 3 (NAD(+)) alpha [Source:HGNC Symbol;Acc:HGNC:5384]
ENSG00000099869	412.937	1.89156	0.318808	5.56768	2.58157e-08	9.75561e-08	51214	IGF2-AS	11	2140501	2148666	1	antisense_RNA	IGF2 antisense RNA [Source:HGNC Symbol;Acc:HGNC:14062]
ENSG00000280213	8.27698	1.88734	0.346875	5.15545	2.53019e-07	8.39181e-07	100113386	UCKL1-AS1	20	63953384	63956985	1	antisense_RNA	UCKL1 antisense RNA 1 [Source:HGNC Symbol;Acc:HGNC:31967]
ENSG00000251458	4.71028	1.88701	0.47737	3.84873	0.000118732	0.000266765	NA	AC139491.4	5	176124210	176131461	-1	lincRNA
ENSG00000240875	22.7038	1.88686	0.264387	6.94666	3.74036e-12	2.25946e-11	730091	LINC00886	3	156747346	156817062	-1	lincRNA	long intergenic non-protein coding RNA 886 [Source:HGNC Symbol;Acc:HGNC:48572]
ENSG00000153208	592.889	1.88674	0.1844	10.091	6.05392e-24	1.23785e-22	10461	MERTK	2	111898479	112029561	1	protein_coding	MER proto-oncogene, tyrosine kinase [Source:HGNC Symbol;Acc:HGNC:7027]
ENSG00000279138	20.763	1.88658	0.279516	6.54627	5.89921e-11	3.10824e-10	NA	AP002847.1	8	104478539	104480783	-1	TEC
ENSG00000223813	14.8805	1.88637	0.330463	5.60193	2.11984e-08	8.11026e-08	NA	AC007255.1	7	29514225	29563670	-1	antisense_RNA
ENSG00000150594	371.502	1.88618	0.37774	4.68488	2.80125e-06	7.99644e-06	150	ADRA2A	10	111077163	111080907	1	protein_coding	adrenoceptor alpha 2A [Source:HGNC Symbol;Acc:HGNC:281]
ENSG00000108679	1968.43	1.88577	0.230976	8.06278	7.45802e-16	6.86939e-15	3959	LGALS3BP	17	78971238	78980109	-1	protein_coding	galectin 3 binding protein [Source:HGNC Symbol;Acc:HGNC:6564]
ENSG00000226666	9.25834	1.88342	0.368812	4.9597	7.06027e-07	2.19885e-06	NA	HSPA9P1	2	221961737	221963765	1	processed_pseudogene	heat shock protein family A (Hsp70) member 9 pseudogene 1 [Source:HGNC Symbol;Acc:HGNC:24915]
ENSG00000198721	2287.76	1.88161	0.173303	10.6373	1.9977e-26	4.98438e-25	10455	ECI2	6	4115689	4135597	-1	protein_coding	enoyl-CoA delta isomerase 2 [Source:HGNC Symbol;Acc:HGNC:14601]
ENSG00000004776	1167.42	1.88116	0.29211	6.17257	6.71905e-10	3.10526e-09	126393	HSPB6	19	35754569	35758079	-1	protein_coding	heat shock protein family B (small) member 6 [Source:HGNC Symbol;Acc:HGNC:26511]
ENSG00000182636	3958.9	1.87823	0.125947	14.7791	1.99762e-49	2.11694e-47	4692	NDN	15	23685400	23687330	-1	protein_coding	necdin, MAGE family member [Source:HGNC Symbol;Acc:HGNC:7675]
ENSG00000100348	2326.49	1.87591	0.0905661	20.6158	1.98169e-94	1.00157e-91	25828	TXN2	22	36467036	36482030	-1	protein_coding	thioredoxin 2 [Source:HGNC Symbol;Acc:HGNC:17772]
ENSG00000198886	260770	1.87497	0.225216	8.11229	4.96752e-16	4.66914e-15	4538	MT-ND4	MT	10760	12137	1	protein_coding	mitochondrially encoded NADH:ubiquinone oxidoreductase core subunit 4 [Source:HGNC Symbol;Acc:HGNC:7459]
ENSG00000256940	16.7508	1.87468	0.320095	5.25562	1.47523e-07	5.03869e-07	NA	AP001453.2	11	64245964	64248217	1	antisense_RNA
ENSG00000136868	1422.63	1.87413	0.156044	11.8437	2.32051e-32	9.02161e-31	1317	SLC31A1	9	113221562	113264492	1	protein_coding	solute carrier family 31 member 1 [Source:HGNC Symbol;Acc:HGNC:11016]
ENSG00000140320	1193.17	1.87359	0.118776	15.7046	1.40592e-55	2.09939e-53	22893	BAHD1	15	40439721	40468242	1	protein_coding	bromo adjacent homology domain containing 1 [Source:HGNC Symbol;Acc:HGNC:29153]
ENSG00000181788	1427.32	1.87041	0.25156	7.21018	5.58778e-13	3.73232e-12	6478	SIAH2	3	150741127	150763477	-1	protein_coding	siah E3 ubiquitin protein ligase 2 [Source:HGNC Symbol;Acc:HGNC:10858]
ENSG00000182308	7.49986	1.86883	0.321041	5.57238	2.5129e-08	9.5089e-08	285429	DCAF4L1	4	41981696	41986467	1	protein_coding	DDB1 and CUL4 associated factor 4 like 1 [Source:HGNC Symbol;Acc:HGNC:27723]
ENSG00000241886	6.64447	1.86843	0.438305	3.89417	9.85358e-05	0.00022407	NA	AC112496.1	X	30698207	30721932	1	sense_intronic
ENSG00000163347	1221.33	1.86663	0.358737	5.67702	1.37062e-08	5.37532e-08	9076	CLDN1	3	190305701	190322475	-1	protein_coding	claudin 1 [Source:HGNC Symbol;Acc:HGNC:2032]
ENSG00000013293	101.043	1.86636	0.400622	7.04074	1.91219e-12	1.19655e-11	57709	SLC7A14	3	170459584	170586074	-1	protein_coding	solute carrier family 7 member 14 [Source:HGNC Symbol;Acc:HGNC:29326]
ENSG00000158296	227.091	1.86592	0.147967	12.4486	1.42309e-35	6.96045e-34	64849	SLC13A3	20	46557823	46684467	-1	protein_coding	solute carrier family 13 member 3 [Source:HGNC Symbol;Acc:HGNC:14430]
ENSG00000164647	122.363	1.86125	0.361104	5.35065	8.76366e-08	3.0808e-07	26872	STEAP1	7	90154375	90164829	1	protein_coding	STEAP family member 1 [Source:HGNC Symbol;Acc:HGNC:11378]
ENSG00000168556	471.352	1.86087	0.103086	17.9889	2.38161e-72	6.70627e-70	3622	ING2	4	183504994	183511096	1	protein_coding	inhibitor of growth family member 2 [Source:HGNC Symbol;Acc:HGNC:6063]
ENSG00000164211	1267.56	1.85869	0.243642	7.4834	7.24244e-14	5.33666e-13	134429	STARD4	5	111496033	111512590	-1	protein_coding	StAR related lipid transfer domain containing 4 [Source:HGNC Symbol;Acc:HGNC:18058]
ENSG00000133065	1538.61	1.85688	0.118622	15.4993	3.5053e-54	4.79812e-52	254428	SLC41A1	1	205789093	205813748	-1	protein_coding	solute carrier family 41 member 1 [Source:HGNC Symbol;Acc:HGNC:19429]
ENSG00000105928	547.747	1.8564	0.275661	6.3127	2.74202e-10	1.33156e-09	1687	DFNA5	7	24698353	24758113	-1	protein_coding	DFNA5, deafness associated tumor suppressor [Source:HGNC Symbol;Acc:HGNC:2810]
ENSG00000267727	6.20235	1.85349	0.541064	3.52069	0.000430421	0.000885969	NA	AC008738.5	19	33301279	33301940	1	antisense_RNA
ENSG00000177398	3.0286	1.85343	0.520412	3.18247	0.00146024	0.00275936	89766	UMODL1	21	42062959	42143453	1	protein_coding	uromodulin like 1 [Source:HGNC Symbol;Acc:HGNC:12560]
ENSG00000115828	389.071	1.85333	0.29184	5.91175	3.38492e-09	1.43639e-08	25797	QPCT	2	37344574	37373322	1	protein_coding	glutaminyl-peptide cyclotransferase [Source:HGNC Symbol;Acc:HGNC:9753]
ENSG00000181284	68.2536	1.85075	0.220535	8.13203	4.22148e-16	3.99854e-15	284114	TMEM102	17	7435443	7437679	1	protein_coding	transmembrane protein 102 [Source:HGNC Symbol;Acc:HGNC:26722]
ENSG00000204186	815.913	1.85024	0.261977	6.86394	6.69855e-12	3.96264e-11	57683	ZDBF2	2	206274663	206314428	1	protein_coding	zinc finger DBF-type containing 2 [Source:HGNC Symbol;Acc:HGNC:29313]
ENSG00000255346	21.5522	1.85022	0.290501	6.10322	1.0395e-09	4.69621e-09	79400	NOX5	15	68930525	69062743	1	protein_coding	NADPH oxidase 5 [Source:HGNC Symbol;Acc:HGNC:14874]
ENSG00000095203	509.978	1.84982	0.26854	6.96253	3.34228e-12	2.02957e-11	54566	EPB41L4B	9	109171975	109320964	-1	protein_coding	erythrocyte membrane protein band 4.1 like 4B [Source:HGNC Symbol;Acc:HGNC:19818]
ENSG00000123838	28.7073	1.84938	0.522493	4.9311	8.17658e-07	2.52102e-06	722	C4BPA	1	207104262	207144972	1	protein_coding	complement component 4 binding protein alpha [Source:HGNC Symbol;Acc:HGNC:1325]
ENSG00000158006	576.692	1.84881	0.114949	15.9718	2.00968e-57	3.30107e-55	5051	PAFAH2	1	25959767	25998157	-1	protein_coding	platelet activating factor acetylhydrolase 2 [Source:HGNC Symbol;Acc:HGNC:8579]
ENSG00000117298	3671.07	1.84483	0.193271	9.32939	1.06486e-20	1.60592e-19	1889	ECE1	1	21217247	21345504	-1	protein_coding	endothelin converting enzyme 1 [Source:HGNC Symbol;Acc:HGNC:3146]
ENSG00000174928	184.082	1.84428	0.141934	12.8723	6.44861e-38	3.66307e-36	285315	C3orf33	3	155762617	155806351	-1	protein_coding	chromosome 3 open reading frame 33 [Source:HGNC Symbol;Acc:HGNC:26434]
ENSG00000123901	31.0724	1.84371	0.326358	6.07696	1.22484e-09	5.49451e-09	10888	GPR83	11	94377311	94401419	-1	protein_coding	G protein-coupled receptor 83 [Source:HGNC Symbol;Acc:HGNC:4523]
ENSG00000170385	1266.02	1.84323	0.193255	9.45741	3.15668e-21	5.0138e-20	7779	SLC30A1	1	211571568	211578742	-1	protein_coding	solute carrier family 30 member 1 [Source:HGNC Symbol;Acc:HGNC:11012]
ENSG00000258920	34.7208	1.83931	0.191475	9.37849	6.69249e-21	1.02898e-19	400236	FOXN3-AS1	14	89417354	89419793	1	antisense_RNA	FOXN3 antisense RNA 1 [Source:HGNC Symbol;Acc:HGNC:44290]
ENSG00000247626	291.2	1.83852	0.139328	13.0668	5.09831e-39	3.07317e-37	92935	MARS2	2	197705369	197708387	1	protein_coding	methionyl-tRNA synthetase 2, mitochondrial [Source:HGNC Symbol;Acc:HGNC:25133]
ENSG00000103489	1358.91	1.83631	0.246142	7.40791	1.28305e-13	9.22329e-13	64131	XYLT1	16	17101769	17470881	-1	protein_coding	xylosyltransferase 1 [Source:HGNC Symbol;Acc:HGNC:15516]
ENSG00000081087	553.195	1.83468	0.161423	11.2574	2.13074e-29	6.6665e-28	28962	OSTM1	6	108041409	108165854	-1	protein_coding	osteopetrosis associated transmembrane protein 1 [Source:HGNC Symbol;Acc:HGNC:21652]
ENSG00000224407	5.46839	1.83468	0.405355	4.05301	5.05622e-05	0.000120147	NA	AL136988.1	1	230280312	230281893	-1	antisense_RNA
ENSG00000165533	655.382	1.83392	0.0728009	25.1201	2.99923e-139	3.69486e-136	123016	TTC8	14	88824153	88881078	1	protein_coding	tetratricopeptide repeat domain 8 [Source:HGNC Symbol;Acc:HGNC:20087]
ENSG00000144488	87.3474	1.83357	0.301666	5.85944	4.64442e-09	1.9338e-08	339768	ESPNL	2	238100157	238133287	1	protein_coding	espin like [Source:HGNC Symbol;Acc:HGNC:27937]
ENSG00000078589	5.22132	1.83334	0.484512	3.41874	0.000629119	0.00126369	27334	P2RY10	X	78945332	78961954	1	protein_coding	purinergic receptor P2Y10 [Source:HGNC Symbol;Acc:HGNC:19906]
ENSG00000232671	8.16738	1.83228	0.319443	5.44624	5.14458e-08	1.86577e-07	100507670	AL391069.2	1	151280024	151281929	-1	antisense_RNA
ENSG00000178722	6.83824	1.83006	0.425512	4.38818	1.14305e-05	2.99651e-05	285668	C5orf64	5	61637708	61751763	1	processed_transcript	chromosome 5 open reading frame 64 [Source:HGNC Symbol;Acc:HGNC:26744]
ENSG00000084764	554.852	1.83005	0.337751	5.60201	2.11883e-08	8.10799e-08	22924	MAPRE3	2	26970612	27027196	1	protein_coding	microtubule associated protein RP/EB family member 3 [Source:HGNC Symbol;Acc:HGNC:6892]
ENSG00000231359	6.17132	1.82892	0.367608	4.84659	1.25599e-06	3.76758e-06	NA	AC072052.1	7	6490793	6491098	-1	processed_pseudogene
ENSG00000034693	640.102	1.82777	0.159987	11.1779	5.22884e-29	1.6104e-27	8504	PEX3	6	143450807	143490010	1	protein_coding	peroxisomal biogenesis factor 3 [Source:HGNC Symbol;Acc:HGNC:8858]
ENSG00000163833	35.1694	1.82777	0.53025	4.27761	1.88907e-05	4.79776e-05	51725	FBXO40	3	121593119	121630295	1	protein_coding	F-box protein 40 [Source:HGNC Symbol;Acc:HGNC:29816]
ENSG00000105568	10440.3	1.82677	0.152033	11.8174	3.17165e-32	1.22822e-30	5518	PPP2R1A	19	52190039	52229533	1	protein_coding	protein phosphatase 2 scaffold subunit Aalpha [Source:HGNC Symbol;Acc:HGNC:9302]
ENSG00000116675	852.854	1.82667	0.342612	6.01227	1.82941e-09	8.04e-09	9829	DNAJC6	1	65248219	65415869	1	protein_coding	DnaJ heat shock protein family (Hsp40) member C6 [Source:HGNC Symbol;Acc:HGNC:15469]
ENSG00000185010	484.349	1.82603	0.270576	6.44343	1.16801e-10	5.9398e-10	2157	F8	X	154835788	155026940	-1	protein_coding	coagulation factor VIII [Source:HGNC Symbol;Acc:HGNC:3546]
ENSG00000198502	189.178	1.82276	0.608075	3.65019	0.000262045	0.000557432	3127	HLA-DRB5	6	32517343	32530287	-1	protein_coding	major histocompatibility complex, class II, DR beta 5 [Source:HGNC Symbol;Acc:HGNC:4953]
ENSG00000259424	7.66799	1.82275	0.327155	5.40259	6.56835e-08	2.34928e-07	NA	AC118658.1	15	98646951	98647371	-1	antisense_RNA
ENSG00000279765	24.3386	1.8221	0.19804	9.10631	8.52318e-20	1.17647e-18	NA	AC013394.1	15	92883413	92949230	1	protein_coding
ENSG00000169213	841.585	1.8182	0.350839	5.69801	1.21211e-08	4.79661e-08	5865	RAB3B	1	51907956	51990764	-1	protein_coding	RAB3B, member RAS oncogene family [Source:HGNC Symbol;Acc:HGNC:9778]
ENSG00000157224	1275.89	1.8173	0.137004	13.1304	2.20527e-39	1.34994e-37	9069	CLDN12	7	90383721	90513402	1	protein_coding	claudin 12 [Source:HGNC Symbol;Acc:HGNC:2034]
ENSG00000088682	1344.19	1.81694	0.108503	16.6158	5.35895e-62	1.07786e-59	57017	COQ9	16	57447425	57461275	1	protein_coding	coenzyme Q9 [Source:HGNC Symbol;Acc:HGNC:25302]
ENSG00000164303	190.767	1.81289	0.429624	4.73655	2.17392e-06	6.31467e-06	133121	ENPP6	4	184088706	184221230	-1	protein_coding	ectonucleotide pyrophosphatase/phosphodiesterase 6 [Source:HGNC Symbol;Acc:HGNC:23409]
ENSG00000257337	310.015	1.81261	0.177287	9.95622	2.36908e-23	4.59163e-22	283335	AC068888.1	12	53014596	53054438	-1	antisense_RNA
ENSG00000104325	1876.8	1.81134	0.160871	11.0734	1.68846e-28	4.95255e-27	1666	DECR1	8	90001405	90052092	1	protein_coding	2,4-dienoyl-CoA reductase 1 [Source:HGNC Symbol;Acc:HGNC:2753]
ENSG00000215483	11.7245	1.81125	0.249086	7.0908	1.33336e-12	8.51094e-12	400123	LINC00598	13	40079106	40535807	-1	lincRNA	long intergenic non-protein coding RNA 598 [Source:HGNC Symbol;Acc:HGNC:42770]
ENSG00000215483	11.7245	1.81125	0.249086	7.0908	1.33336e-12	8.51094e-12	646982	LINC00598	13	40079106	40535807	-1	lincRNA	long intergenic non-protein coding RNA 598 [Source:HGNC Symbol;Acc:HGNC:42770]
ENSG00000106013	16.3941	1.81122	0.219883	8.14003	3.9518e-16	3.75574e-15	56311	ANKRD7	7	118214669	118496171	1	protein_coding	ankyrin repeat domain 7 [Source:HGNC Symbol;Acc:HGNC:18588]
ENSG00000164483	27.9221	1.80999	0.301316	5.87419	4.24911e-09	1.77822e-08	154075	SAMD3	6	130144315	130365425	-1	protein_coding	sterile alpha motif domain containing 3 [Source:HGNC Symbol;Acc:HGNC:21574]
ENSG00000006210	373.377	1.80941	0.190554	9.43704	3.8344e-21	6.0464e-20	6376	CX3CL1	16	57372458	57385048	1	protein_coding	C-X3-C motif chemokine ligand 1 [Source:HGNC Symbol;Acc:HGNC:10647]
ENSG00000128262	10.0231	1.80904	0.440179	4.15866	3.20128e-05	7.86788e-05	29774	POM121L9P	22	24251828	24265525	1	transcribed_unprocessed_pseudogene	POM121 transmembrane nucleoporin like 9, pseudogene [Source:HGNC Symbol;Acc:HGNC:30080]
ENSG00000136297	6.63985	1.80885	0.480404	4.95401	7.27013e-07	2.25921e-06	221938	MMD2	7	4905989	4959213	-1	protein_coding	monocyte to macrophage differentiation associated 2 [Source:HGNC Symbol;Acc:HGNC:30133]
ENSG00000271367	8.39356	1.80878	0.34246	4.89037	1.00644e-06	3.06141e-06	NA	AL034374.2	6	53350158	53350705	1	lincRNA
ENSG00000117305	775.641	1.80779	0.196178	9.05174	1.4071e-19	1.89579e-18	3155	HMGCL	1	23801885	23838620	-1	protein_coding	3-hydroxymethyl-3-methylglutaryl-CoA lyase [Source:HGNC Symbol;Acc:HGNC:5005]
ENSG00000272476	48.4913	1.80749	0.133876	13.3798	7.93107e-41	5.2993e-39	NA	AL024507.2	6	107957413	107959986	1	antisense_RNA
ENSG00000274031	16.7078	1.80708	0.288994	5.92462	3.13023e-09	1.33492e-08	NA	AC092140.2	16	56465642	56466162	-1	antisense_RNA
ENSG00000282164	89.0634	1.80635	0.333417	5.7593	8.44631e-09	3.40461e-08	359809	PEG13	8	140094894	140100560	-1	sense_intronic	paternally expressed 13 [Source:HGNC Symbol;Acc:HGNC:19969]
ENSG00000111696	441.166	1.80594	0.137835	13.0658	5.16384e-39	3.10319e-37	51559	NT5DC3	12	103770453	103841197	-1	protein_coding	5'-nucleotidase domain containing 3 [Source:HGNC Symbol;Acc:HGNC:30826]
ENSG00000168243	457.53	1.80438	0.337456	6.07366	1.2503e-09	5.60234e-09	2786	GNG4	1	235547687	235650754	-1	protein_coding	G protein subunit gamma 4 [Source:HGNC Symbol;Acc:HGNC:4407]
ENSG00000212907	29171	1.80387	0.222045	7.94019	2.01874e-15	1.76694e-14	4539	MT-ND4L	MT	10470	10766	1	protein_coding	mitochondrially encoded NADH:ubiquinone oxidoreductase core subunit 4L [Source:HGNC Symbol;Acc:HGNC:7460]
ENSG00000132361	1823.35	1.80374	0.168433	10.594	3.17701e-26	7.72159e-25	23277	CLUH	17	2689386	2712663	-1	protein_coding	clustered mitochondria homolog [Source:HGNC Symbol;Acc:HGNC:29094]
ENSG00000081181	293.551	1.80032	0.361268	4.87592	1.08303e-06	3.2802e-06	384	ARG2	14	67619798	67651720	1	protein_coding	arginase 2 [Source:HGNC Symbol;Acc:HGNC:664]
ENSG00000106771	3784.56	1.8003	0.144793	12.3596	4.32266e-35	2.05311e-33	23731	TMEM245	9	109015152	109119945	-1	protein_coding	transmembrane protein 245 [Source:HGNC Symbol;Acc:HGNC:1363]
ENSG00000204219	962.508	1.79887	0.317311	5.44912	5.06191e-08	1.83681e-07	6920	TCEA3	1	23381061	23424740	-1	protein_coding	transcription elongation factor A3 [Source:HGNC Symbol;Acc:HGNC:11615]
ENSG00000232310	5.39775	1.79652	0.407125	4.13662	3.52454e-05	8.59805e-05	NA	AL078590.3	6	134525314	134659836	-1	lincRNA
ENSG00000241322	6.25107	1.79651	0.390834	4.11064	3.94559e-05	9.54719e-05	374286	CDRT1	17	15565483	15619512	-1	protein_coding	CMT1A duplicated region transcript 1 [Source:HGNC Symbol;Acc:HGNC:14379]
ENSG00000224063	8.02533	1.79583	0.335161	4.95777	7.13061e-07	2.219e-06	NA	AC007319.1	2	187003220	187554663	1	antisense_RNA
ENSG00000180772	577.409	1.79485	0.450174	3.8101	0.000138911	0.000309072	186	AGTR2	X	116170722	116174972	1	protein_coding	angiotensin II receptor type 2 [Source:HGNC Symbol;Acc:HGNC:338]
ENSG00000261572	32.7587	1.79459	0.28786	6.12249	9.21251e-10	4.18501e-09	NA	AC097639.1	3	32236688	32238578	-1	sense_intronic
ENSG00000237017	24.3065	1.79375	0.210659	8.35003	6.82486e-17	6.99193e-16	NA	AC245052.4	19	54119511	54125343	-1	antisense_RNA
ENSG00000181031	239.737	1.79305	0.204357	8.61191	7.18521e-18	8.1442e-17	9501	RPH3AL	17	212389	386254	-1	protein_coding	rabphilin 3A like (without C2 domains) [Source:HGNC Symbol;Acc:HGNC:10296]
ENSG00000278891	4.25006	1.79202	0.455823	3.7722	0.000161813	0.000355891	NA	AC105101.1	18	48147634	48150864	-1	TEC
ENSG00000271420	9.25763	1.7913	0.300376	5.70393	1.17077e-08	4.64326e-08	NA	AL109936.2	1	23378380	23379029	-1	lincRNA
ENSG00000012660	3373.26	1.79047	0.156419	11.2817	1.61659e-29	5.11471e-28	60481	ELOVL5	6	53267398	53349179	-1	protein_coding	ELOVL fatty acid elongase 5 [Source:HGNC Symbol;Acc:HGNC:21308]
ENSG00000100100	225.695	1.79041	0.222862	7.86346	3.73667e-15	3.16653e-14	113791	PIK3IP1	22	31281593	31292534	-1	protein_coding	phosphoinositide-3-kinase interacting protein 1 [Source:HGNC Symbol;Acc:HGNC:24942]
ENSG00000224081	108.897	1.78761	0.197562	8.88286	6.51639e-19	8.22309e-18	101928079	SLC44A3-AS1	1	94613814	94855426	-1	transcribed_processed_pseudogene	SLC44A3 antisense RNA 1 [Source:HGNC Symbol;Acc:HGNC:49057]
ENSG00000185000	938.829	1.7857	0.153109	11.4783	1.6967e-30	5.70711e-29	8694	DGAT1	8	144314584	144326910	-1	protein_coding	diacylglycerol O-acyltransferase 1 [Source:HGNC Symbol;Acc:HGNC:2843]
ENSG00000089486	1201.88	1.78518	0.120213	14.7134	5.28427e-49	5.45331e-47	29965	CDIP1	16	4510675	4538828	-1	protein_coding	cell death inducing p53 target 1 [Source:HGNC Symbol;Acc:HGNC:13234]
ENSG00000145248	28.392	1.78499	0.349316	5.40877	6.34602e-08	2.2743e-07	201780	SLC10A4	4	48483343	48489196	1	protein_coding	solute carrier family 10 member 4 [Source:HGNC Symbol;Acc:HGNC:22980]
ENSG00000184672	135.468	1.77953	0.39727	5.01451	5.31698e-07	1.68548e-06	138046	RALYL	8	84182787	84921844	1	protein_coding	RALY RNA binding protein like [Source:HGNC Symbol;Acc:HGNC:27036]
ENSG00000260695	4.88256	1.77935	0.47922	3.60819	0.000308339	0.000648562	NA	AC022164.1	16	65861112	65863784	-1	lincRNA
ENSG00000006453	573.852	1.77865	0.229304	7.60611	2.82462e-14	2.18166e-13	55971	BAIAP2L1	7	98291651	98401068	-1	protein_coding	BAI1 associated protein 2 like 1 [Source:HGNC Symbol;Acc:HGNC:21649]
ENSG00000188997	518.891	1.77843	0.105464	16.737	7.05133e-63	1.4478e-60	283219	KCTD21	11	78171249	78188822	-1	protein_coding	potassium channel tetramerization domain containing 21 [Source:HGNC Symbol;Acc:HGNC:27452]
ENSG00000186470	456.154	1.77826	0.244093	7.03547	1.98587e-12	1.2395e-11	11118	BTN3A2	6	26365159	26378320	1	protein_coding	butyrophilin subfamily 3 member A2 [Source:HGNC Symbol;Acc:HGNC:1139]
ENSG00000040487	455.584	1.77472	0.154652	11.2372	2.67712e-29	8.34947e-28	54896	PQLC2	1	19312326	19329300	1	protein_coding	PQ loop repeat containing 2 [Source:HGNC Symbol;Acc:HGNC:26001]
ENSG00000237125	452.062	1.77395	0.396264	4.20809	2.57542e-05	6.41203e-05	79804	HAND2-AS1	4	173527270	173591324	1	antisense_RNA	HAND2 antisense RNA 1 (head to head) [Source:HGNC Symbol;Acc:HGNC:48872]
ENSG00000214140	40.3325	1.77385	0.28514	5.97824	2.25564e-09	9.80399e-09	768206	PRCD	17	76527586	76553578	1	protein_coding	photoreceptor disc component [Source:HGNC Symbol;Acc:HGNC:32528]
ENSG00000095209	574.035	1.77319	0.194267	8.96487	3.10639e-19	4.05497e-18	55151	TMEM38B	9	105694544	105776612	1	protein_coding	transmembrane protein 38B [Source:HGNC Symbol;Acc:HGNC:25535]
ENSG00000106258	40.3623	1.77051	0.494833	4.2115	2.53684e-05	6.32318e-05	1577	CYP3A5	7	99648194	99679998	-1	protein_coding	cytochrome P450 family 3 subfamily A member 5 [Source:HGNC Symbol;Acc:HGNC:2638]
ENSG00000067177	336.167	1.77049	0.172154	10.0823	6.61476e-24	1.34555e-22	5255	PHKA1	X	72578814	72714319	-1	protein_coding	phosphorylase kinase regulatory subunit alpha 1 [Source:HGNC Symbol;Acc:HGNC:8925]
ENSG00000214827	18.5623	1.76649	0.262231	6.46408	1.01918e-10	5.22608e-10	4515	MTCP1	X	155061622	155147937	-1	protein_coding	mature T-cell proliferation 1 [Source:HGNC Symbol;Acc:HGNC:7423]
ENSG00000076770	2803.33	1.76508	0.320249	5.72855	1.01296e-08	4.04835e-08	55796	MBNL3	X	132369317	132489968	-1	protein_coding	muscleblind like splicing regulator 3 [Source:HGNC Symbol;Acc:HGNC:20564]
ENSG00000138395	30.9017	1.76389	0.321919	5.43272	5.55026e-08	2.00258e-07	65061	CDK15	2	201790461	201895550	1	protein_coding	cyclin dependent kinase 15 [Source:HGNC Symbol;Acc:HGNC:14434]
ENSG00000246526	6.3026	1.76278	0.339003	4.98337	6.24854e-07	1.96123e-06	339988	LINC002481	4	6687448	6690519	-1	lincRNA	long intergenic non-protein coding RNA 2481 [Source:HGNC Symbol;Acc:HGNC:27958]
ENSG00000113494	547.807	1.76267	0.38074	4.96847	6.74825e-07	2.10666e-06	5618	PRLR	5	35048756	35230589	-1	protein_coding	prolactin receptor [Source:HGNC Symbol;Acc:HGNC:9446]
ENSG00000128928	2258.74	1.76265	0.0998578	17.548	6.15847e-69	1.55628e-66	3712	IVD	15	40405795	40435947	1	protein_coding	isovaleryl-CoA dehydrogenase [Source:HGNC Symbol;Acc:HGNC:6186]
ENSG00000267493	13.0415	1.76188	0.250055	6.89216	5.495e-12	3.2693e-11	NA	CIRBP-AS1	19	1267814	1270241	-1	antisense_RNA	CIRBP antisense RNA 1 [Source:HGNC Symbol;Acc:HGNC:28588]
ENSG00000136457	70.0502	1.7616	0.426758	3.59781	0.000320913	0.000673357	1101	CHAD	17	50464496	50468966	-1	protein_coding	chondroadherin [Source:HGNC Symbol;Acc:HGNC:1909]
ENSG00000136783	1101.86	1.76144	0.190844	8.99072	2.45623e-19	3.23411e-18	25934	NIPSNAP3A	9	104747688	104760122	1	protein_coding	nipsnap homolog 3A [Source:HGNC Symbol;Acc:HGNC:23619]
ENSG00000072042	2536.65	1.76141	0.18639	9.30454	1.34578e-20	2.01265e-19	51109	RDH11	14	67676801	67695814	-1	protein_coding	retinol dehydrogenase 11 (all-trans/9-cis/11-cis) [Source:HGNC Symbol;Acc:HGNC:17964]
ENSG00000118515	1249.74	1.76103	0.192857	8.93792	3.96561e-19	5.10306e-18	6446	SGK1	6	134169246	134318112	-1	protein_coding	serum/glucocorticoid regulated kinase 1 [Source:HGNC Symbol;Acc:HGNC:10810]
ENSG00000276023	485.212	1.75978	0.126617	13.7407	5.794e-43	4.35899e-41	11072	DUSP14	17	37489831	37513501	1	protein_coding	dual specificity phosphatase 14 [Source:HGNC Symbol;Acc:HGNC:17007]
ENSG00000166275	915.737	1.75934	0.103012	16.9813	1.13027e-64	2.47541e-62	119032	BORCS7	10	102854223	102864961	1	protein_coding	BLOC-1 related complex subunit 7 [Source:HGNC Symbol;Acc:HGNC:23516]
ENSG00000161011	3502.5	1.75884	0.196474	8.63069	6.09816e-18	6.95607e-17	8878	SQSTM1	5	179806398	179838078	1	protein_coding	sequestosome 1 [Source:HGNC Symbol;Acc:HGNC:11280]
ENSG00000186326	6.04141	1.7563	0.336473	5.074	3.8955e-07	1.2602e-06	388531	RGS9BP	19	32675407	32678300	1	protein_coding	regulator of G protein signaling 9 binding protein [Source:HGNC Symbol;Acc:HGNC:30304]
ENSG00000181264	480.499	1.75598	0.136819	12.737	3.68256e-37	1.95126e-35	219902	TMEM136	11	120325129	120333682	1	protein_coding	transmembrane protein 136 [Source:HGNC Symbol;Acc:HGNC:28280]
ENSG00000141682	86.4124	1.75588	0.285807	6.05789	1.37916e-09	6.14757e-09	5366	PMAIP1	18	59899948	59904306	1	protein_coding	phorbol-12-myristate-13-acetate-induced protein 1 [Source:HGNC Symbol;Acc:HGNC:9108]
ENSG00000247627	675.187	1.75583	0.614507	3.44237	0.000576638	0.00116492	NA	MTND4P12	5	134926660	134928036	-1	processed_pseudogene	mitochondrially encoded NADH:ubiquinone oxidoreductase core subunit 4 pseudogene 12 [Source:HGNC Symbol;Acc:HGNC:42199]
ENSG00000275718	12.1025	1.75474	0.526333	5.16426	2.41397e-07	8.02391e-07	6359	CCL15	17	35996440	36002038	-1	protein_coding	C-C motif chemokine ligand 15 [Source:HGNC Symbol;Acc:HGNC:10613]
ENSG00000163995	112.011	1.75389	0.292569	6.07374	1.24961e-09	5.60053e-09	84448	ABLIM2	4	7965310	8158832	-1	protein_coding	actin binding LIM protein family member 2 [Source:HGNC Symbol;Acc:HGNC:19195]
ENSG00000115084	1495.12	1.75366	0.118093	14.7497	3.08878e-49	3.20436e-47	80255	SLC35F5	2	113705011	113756823	-1	protein_coding	solute carrier family 35 member F5 [Source:HGNC Symbol;Acc:HGNC:23617]
ENSG00000149295	31.2058	1.75298	0.344929	5.96393	2.4624e-09	1.06439e-08	1813	DRD2	11	113409615	113475691	-1	protein_coding	dopamine receptor D2 [Source:HGNC Symbol;Acc:HGNC:3023]
ENSG00000156298	1293.92	1.75184	0.295527	5.86547	4.47862e-09	1.86911e-08	7102	TSPAN7	X	38561370	38688920	1	protein_coding	tetraspanin 7 [Source:HGNC Symbol;Acc:HGNC:11854]
ENSG00000131979	288.448	1.75171	0.351721	5.24219	1.58681e-07	5.3964e-07	2643	GCH1	14	54842008	54902852	-1	protein_coding	GTP cyclohydrolase 1 [Source:HGNC Symbol;Acc:HGNC:4193]
ENSG00000142634	1096.57	1.75081	0.152325	11.3052	1.23654e-29	3.9312e-28	79180	EFHD2	1	15409895	15430343	1	protein_coding	EF-hand domain family member D2 [Source:HGNC Symbol;Acc:HGNC:28670]
ENSG00000125780	9.24725	1.75075	0.375625	4.38803	1.14383e-05	2.99814e-05	7053	TGM3	20	2296001	2341078	1	protein_coding	transglutaminase 3 [Source:HGNC Symbol;Acc:HGNC:11779]
ENSG00000136449	42.6756	1.7498	0.230883	7.3965	1.39824e-13	1.00075e-12	84073	MYCBPAP	17	50508384	50531501	1	protein_coding	MYCBP associated protein [Source:HGNC Symbol;Acc:HGNC:19677]
ENSG00000255145	5.16669	1.74656	0.379776	4.36816	1.253e-05	3.26389e-05	441461	STX17-AS1	9	99886322	99906601	-1	antisense_RNA	STX17 antisense RNA 1 [Source:HGNC Symbol;Acc:HGNC:51174]
ENSG00000106236	329.659	1.74646	0.417218	3.62955	0.00028391	0.000600704	4885	NPTX2	7	98617297	98629868	1	protein_coding	neuronal pentraxin 2 [Source:HGNC Symbol;Acc:HGNC:7953]
ENSG00000210082	292268	1.74634	0.237643	7.10128	1.23608e-12	7.92077e-12	4550	MT-RNR2	MT	1671	3229	1	Mt_rRNA	mitochondrially encoded 16S RNA [Source:HGNC Symbol;Acc:HGNC:7471]
ENSG00000228175	13.0451	1.74453	0.255384	6.64319	3.0696e-11	1.6765e-10	NA	GEMIN8P4	1	89993593	89994321	-1	processed_pseudogene	gem nuclear organelle associated protein 8 pseudogene 4 [Source:HGNC Symbol;Acc:HGNC:37979]
ENSG00000079393	11.8124	1.74366	0.481799	2.71362	0.00665525	0.0112102	51207	DUSP13	10	75094432	75109221	-1	protein_coding	dual specificity phosphatase 13 [Source:HGNC Symbol;Acc:HGNC:19681]
ENSG00000111962	891.789	1.74333	0.190279	9.05532	1.36165e-19	1.83706e-18	10090	UST	6	148747328	149076990	1	protein_coding	uronyl 2-sulfotransferase [Source:HGNC Symbol;Acc:HGNC:17223]
ENSG00000250548	2.86994	1.74138	0.501897	2.66677	0.00765847	0.0127261	101927780	AL355916.1	14	61556313	61570653	-1	lincRNA
ENSG00000167244	89900.5	1.74052	0.339487	5.00086	5.70741e-07	1.80142e-06	3481	IGF2	11	2129112	2141238	-1	protein_coding	insulin like growth factor 2 [Source:HGNC Symbol;Acc:HGNC:5466]
ENSG00000143878	5475.35	1.74051	0.207853	8.11795	4.74117e-16	4.46717e-15	388	RHOB	2	20447074	20449445	1	protein_coding	ras homolog family member B [Source:HGNC Symbol;Acc:HGNC:668]
ENSG00000243323	15.4785	1.73887	0.352673	4.63173	3.62616e-06	1.02151e-05	148713	PTPRVP	1	202168051	202189455	1	transcribed_unitary_pseudogene	protein tyrosine phosphatase, receptor type V, pseudogene [Source:HGNC Symbol;Acc:HGNC:13421]
ENSG00000162746	26.5058	1.73768	0.227402	7.56482	3.88405e-14	2.9491e-13	127943	FCRLB	1	161721563	161728143	1	protein_coding	Fc receptor like B [Source:HGNC Symbol;Acc:HGNC:26431]
ENSG00000268015	5.88687	1.73639	0.398682	4.09981	4.13486e-05	9.96604e-05	NA	AC010320.2	19	52222225	52231294	-1	antisense_RNA
ENSG00000114757	48.7733	1.735	0.450748	5.20626	1.92686e-07	6.49014e-07	51555	PEX5L	3	179794958	180037053	-1	protein_coding	peroxisomal biogenesis factor 5 like [Source:HGNC Symbol;Acc:HGNC:30024]
ENSG00000159461	2521.18	1.73493	0.112429	15.3286	4.9271e-53	6.22552e-51	267	AMFR	16	56361452	56425538	-1	protein_coding	autocrine motility factor receptor [Source:HGNC Symbol;Acc:HGNC:463]
ENSG00000268751	16.0148	1.7341	0.256775	6.66202	2.70096e-11	1.4867e-10	NA	SCGB1B2P	19	34576733	34577701	-1	lincRNA	secretoglobin family 1B member 2, pseudogene [Source:HGNC Symbol;Acc:HGNC:20741]
ENSG00000141425	2078.46	1.7331	0.117592	14.6967	6.76657e-49	6.91067e-47	55197	RPRD1A	18	35984387	36067576	-1	protein_coding	regulation of nuclear pre-mRNA domain containing 1A [Source:HGNC Symbol;Acc:HGNC:25560]
ENSG00000107959	2128.54	1.73226	0.134674	12.7467	3.25321e-37	1.72841e-35	10531	PITRM1	10	3137728	3172841	-1	protein_coding	pitrilysin metallopeptidase 1 [Source:HGNC Symbol;Acc:HGNC:17663]
ENSG00000237380	41.7549	1.73187	0.301222	5.46228	4.70045e-08	1.71385e-07	NA	HOXD-AS2	2	176121611	176137098	-1	antisense_RNA	HOXD cluster antisense RNA 2 [Source:HGNC Symbol;Acc:HGNC:43756]
ENSG00000235641	10.8902	1.73093	0.3358	4.892	9.98148e-07	3.0376e-06	NA	LINC00484	9	91159573	91165658	1	lincRNA	long intergenic non-protein coding RNA 484 [Source:HGNC Symbol;Acc:HGNC:27862]
ENSG00000104435	2661.78	1.72736	0.435805	6.43833	1.20796e-10	6.13818e-10	11075	STMN2	8	79610814	79666175	1	protein_coding	stathmin 2 [Source:HGNC Symbol;Acc:HGNC:10577]
ENSG00000089876	930.554	1.72688	0.119419	14.318	1.68982e-46	1.54204e-44	55760	DHX32	10	125836337	125896436	-1	protein_coding	DEAH-box helicase 32 (putative) [Source:HGNC Symbol;Acc:HGNC:16717]
ENSG00000267328	6.97205	1.72644	0.421103	3.787	0.000152479	0.000336941	NA	AC002398.2	19	35754566	35755490	1	antisense_RNA
ENSG00000150907	1011.13	1.72584	0.14398	11.847	2.22909e-32	8.71779e-31	2308	FOXO1	13	40469953	40666597	-1	protein_coding	forkhead box O1 [Source:HGNC Symbol;Acc:HGNC:3819]
ENSG00000050438	713.586	1.7236	0.371989	5.34457	9.06346e-08	3.17713e-07	9498	SLC4A8	12	51391317	51515763	1	protein_coding	solute carrier family 4 member 8 [Source:HGNC Symbol;Acc:HGNC:11034]
ENSG00000157388	541.651	1.72359	0.24326	6.90109	5.16049e-12	3.07507e-11	776	CACNA1D	3	53328963	53813733	1	protein_coding	calcium voltage-gated channel subunit alpha1 D [Source:HGNC Symbol;Acc:HGNC:1391]
ENSG00000165948	268.341	1.72351	0.123155	13.8661	1.01641e-43	7.82595e-42	122509	IFI27L1	14	94081282	94103846	1	protein_coding	interferon alpha inducible protein 27 like 1 [Source:HGNC Symbol;Acc:HGNC:19754]
ENSG00000257588	3.76497	1.72226	0.753642	1.77182	0.0764246	0.104859	101927318	AC025154.2	12	49951512	49962924	-1	antisense_RNA
ENSG00000131080	71.2197	1.72199	0.251803	6.60638	3.93835e-11	2.12449e-10	60401	EDA2R	X	66595637	66639298	-1	protein_coding	ectodysplasin A2 receptor [Source:HGNC Symbol;Acc:HGNC:17756]
ENSG00000108176	188.142	1.72155	0.239888	7.04237	1.88996e-12	1.18339e-11	56521	DNAJC12	10	67796665	67838166	-1	protein_coding	DnaJ heat shock protein family (Hsp40) member C12 [Source:HGNC Symbol;Acc:HGNC:28908]
ENSG00000153029	117.487	1.71791	0.290707	5.93676	2.90705e-09	1.24432e-08	3140	MR1	1	181033425	181061938	1	protein_coding	major histocompatibility complex, class I-related [Source:HGNC Symbol;Acc:HGNC:4975]
ENSG00000139645	2125.24	1.71785	0.113513	15.0539	3.25557e-51	3.77474e-49	283373	ANKRD52	12	56237807	56258391	-1	protein_coding	ankyrin repeat domain 52 [Source:HGNC Symbol;Acc:HGNC:26614]
ENSG00000114439	2718.7	1.71778	0.0886658	19.318	3.78656e-83	1.3328e-80	56987	BBX	3	107522936	107811324	1	protein_coding	BBX, HMG-box containing [Source:HGNC Symbol;Acc:HGNC:14422]
ENSG00000234362	8.91994	1.71761	0.370305	4.46632	7.95752e-06	2.13315e-05	101929723	LINC01914	2	41931599	41933723	-1	lincRNA	long intergenic non-protein coding RNA 1914 [Source:HGNC Symbol;Acc:HGNC:52733]
ENSG00000130600	26852.3	1.71672	0.330743	5.04608	4.50965e-07	1.4456e-06	283120	H19	11	1995163	2001470	-1	processed_transcript	H19, imprinted maternally expressed transcript (non-protein coding) [Source:HGNC Symbol;Acc:HGNC:4713]
ENSG00000130600	26852.3	1.71672	0.330743	5.04608	4.50965e-07	1.4456e-06	102724852	H19	11	1995163	2001470	-1	processed_transcript	H19, imprinted maternally expressed transcript (non-protein coding) [Source:HGNC Symbol;Acc:HGNC:4713]
ENSG00000242193	225.401	1.71657	0.204199	8.22372	1.97294e-16	1.93284e-15	730102	AL359075.1	1	178006136	178037950	-1	transcribed_unitary_pseudogene
ENSG00000105355	2082.96	1.71426	0.143143	11.8001	3.89886e-32	1.50099e-30	10226	PLIN3	19	4838341	4867768	-1	protein_coding	perilipin 3 [Source:HGNC Symbol;Acc:HGNC:16893]
ENSG00000136111	2504.94	1.71375	0.184049	9.14744	5.82962e-20	8.17266e-19	9882	TBC1D4	13	75284665	75482114	-1	protein_coding	TBC1 domain family member 4 [Source:HGNC Symbol;Acc:HGNC:19165]
ENSG00000272518	9.57148	1.7119	0.250311	6.66912	2.57341e-11	1.41847e-10	NA	AC036214.2	8	79956465	79957381	-1	sense_intronic
ENSG00000160401	18.0842	1.71164	0.336268	5.20578	1.93181e-07	6.50405e-07	286207	CFAP157	9	127706989	127716002	1	protein_coding	cilia and flagella associated protein 157 [Source:HGNC Symbol;Acc:HGNC:27843]
ENSG00000236349	5.34772	1.70997	0.356712	4.59016	4.429e-06	1.23218e-05	NA	SUCLG2P2	12	94548241	94549536	1	processed_pseudogene	succinate-CoA ligase GDP-forming beta subunit pseudogene 2 [Source:HGNC Symbol;Acc:HGNC:43997]
ENSG00000248596	6.85498	1.70976	0.365988	4.45537	8.37492e-06	2.23673e-05	NA	AC139491.2	5	176143085	176185155	-1	processed_transcript
ENSG00000254986	577.293	1.70897	0.122232	13.9072	5.73065e-44	4.50027e-42	10072	DPP3	11	66480013	66509657	1	protein_coding	dipeptidyl peptidase 3 [Source:HGNC Symbol;Acc:HGNC:3008]
ENSG00000174948	29.9537	1.70836	0.509427	3.44241	0.000576564	0.00116489	344758	GPR149	3	154337672	154429715	-1	protein_coding	G protein-coupled receptor 149 [Source:HGNC Symbol;Acc:HGNC:23627]
ENSG00000153363	138.218	1.7081	0.148934	11.3279	9.55063e-30	3.06102e-28	NA	LINC00467	1	211382803	211435333	1	lincRNA	long intergenic non-protein coding RNA 467 [Source:HGNC Symbol;Acc:HGNC:28227]
ENSG00000114487	3.94878	1.70775	0.447999	3.8436	0.000121244	0.000271917	27136	MORC1	3	108958239	109118142	-1	protein_coding	MORC family CW-type zinc finger 1 [Source:HGNC Symbol;Acc:HGNC:7198]
ENSG00000270872	11.8485	1.7064	0.283258	5.88508	3.9786e-09	1.67413e-08	NA	SRGAP2D	1	143975087	144068350	1	unprocessed_pseudogene	SLIT-ROBO Rho GTPase activating protein 2D (pseudogene) [Source:HGNC Symbol;Acc:HGNC:43932]
ENSG00000132801	212.446	1.70347	0.121947	13.8622	1.07299e-43	8.22942e-42	140831	ZSWIM3	20	45857617	45879122	1	protein_coding	zinc finger SWIM-type containing 3 [Source:HGNC Symbol;Acc:HGNC:16157]
ENSG00000164061	334.088	1.70328	0.383569	5.49543	3.89762e-08	1.43707e-07	8927	BSN	3	49554489	49671545	1	protein_coding	bassoon presynaptic cytomatrix protein [Source:HGNC Symbol;Acc:HGNC:1117]
ENSG00000244476	6.7583	1.70281	0.575032	2.78779	0.00530688	0.0091055	405754	ERVFRD-1	6	11102489	11111732	-1	protein_coding	endogenous retrovirus group FRD member 1, envelope [Source:HGNC Symbol;Acc:HGNC:33823]
ENSG00000266441	8.75066	1.70098	0.364397	4.27108	1.94531e-05	4.9298e-05	NA	AP005205.2	18	6728821	6729862	-1	antisense_RNA
ENSG00000229344	15.3323	1.70074	0.349076	4.71546	2.41161e-06	6.95062e-06	NA	MTCO2P12	1	632757	633438	1	unprocessed_pseudogene	mitochondrially encoded cytochrome c oxidase II pseudogene 12 [Source:HGNC Symbol;Acc:HGNC:52028]
ENSG00000257605	5.20875	1.69999	0.40053	3.67799	0.000235081	0.000504484	NA	AC073611.1	12	53298655	53300314	-1	antisense_RNA
ENSG00000248923	20.0052	1.69964	0.579739	3.0445	0.00233067	0.00425645	NA	MTND5P11	5	134924648	134926459	-1	processed_pseudogene	mitochondrially encoded NADH:ubiquinone oxidoreductase core subunit 5 pseudogene 11 [Source:HGNC Symbol;Acc:HGNC:42273]
ENSG00000145920	164.263	1.69854	0.469751	6.38839	1.6764e-10	8.36758e-10	10814	CPLX2	5	175796310	175884020	1	protein_coding	complexin 2 [Source:HGNC Symbol;Acc:HGNC:2310]
ENSG00000179935	21.5065	1.69787	0.404895	4.58374	4.56723e-06	1.26902e-05	NA	LINC00652	20	18786065	18794335	-1	lincRNA	long intergenic non-protein coding RNA 652 [Source:HGNC Symbol;Acc:HGNC:25003]
ENSG00000170634	256.082	1.6964	0.184035	9.0734	1.15364e-19	1.57149e-18	98	ACYP2	2	53970838	54305300	1	protein_coding	acylphosphatase 2 [Source:HGNC Symbol;Acc:HGNC:180]
ENSG00000105810	5204.01	1.69603	0.145307	11.6216	3.20133e-31	1.14314e-29	1021	CDK6	7	92604921	92836594	-1	protein_coding	cyclin dependent kinase 6 [Source:HGNC Symbol;Acc:HGNC:1777]
ENSG00000115520	520.198	1.69542	0.154718	10.777	4.42105e-27	1.16346e-25	80219	COQ10B	2	197453423	197475308	1	protein_coding	coenzyme Q10B [Source:HGNC Symbol;Acc:HGNC:25819]
ENSG00000070061	2701.38	1.69511	0.192626	8.60499	7.63219e-18	8.62604e-17	8518	ELP1	9	108867517	108934116	-1	protein_coding	elongator complex protein 1 [Source:HGNC Symbol;Acc:HGNC:5959]
ENSG00000115138	213.372	1.69448	0.248457	6.45645	1.07188e-10	5.48062e-10	5443	POMC	2	25160853	25168903	-1	protein_coding	proopiomelanocortin [Source:HGNC Symbol;Acc:HGNC:9201]
ENSG00000205744	53.0585	1.69403	0.256827	6.55902	5.41637e-11	2.87029e-10	79958	DENND1C	19	6467207	6482557	-1	protein_coding	DENN domain containing 1C [Source:HGNC Symbol;Acc:HGNC:26225]
ENSG00000111816	130.389	1.69373	0.269003	6.24792	4.15961e-10	1.97281e-09	2444	FRK	6	115931149	116060758	-1	protein_coding	fyn related Src family tyrosine kinase [Source:HGNC Symbol;Acc:HGNC:3955]
ENSG00000273259	5.96462	1.69117	0.533686	3.6602	0.000252022	0.000538026	NA	AL049839.2	14	94592058	94624646	1	protein_coding
ENSG00000138029	3800.94	1.69112	0.168753	9.82457	8.82495e-23	1.59732e-21	3032	HADHB	2	26243170	26290468	1	protein_coding	hydroxyacyl-CoA dehydrogenase/3-ketoacyl-CoA thiolase/enoyl-CoA hydratase (trifunctional protein), beta subunit [Source:HGNC Symbol;Acc:HGNC:4803]
ENSG00000138613	764.371	1.69089	0.0900467	18.6927	5.67425e-78	1.77532e-75	83464	APH1B	15	63276018	63309126	1	protein_coding	aph-1 homolog B, gamma-secretase subunit [Source:HGNC Symbol;Acc:HGNC:24080]
ENSG00000163377	34.171	1.69023	0.440676	4.26628	1.98755e-05	5.02974e-05	151647	FAM19A4	3	68731766	68953297	-1	protein_coding	family with sequence similarity 19 member A4, C-C motif chemokine like [Source:HGNC Symbol;Acc:HGNC:21591]
ENSG00000255847	3.74623	1.68845	0.506818	2.88971	0.00385599	0.00677591	NA	AP003717.1	11	73963657	73970287	-1	antisense_RNA
ENSG00000205611	50.9962	1.68843	0.44126	3.71335	0.000204532	0.000443026	NA	LINC01597	20	30278906	30288479	-1	lincRNA	long intergenic non-protein coding RNA 1597 [Source:HGNC Symbol;Acc:HGNC:51594]
ENSG00000115902	1054.12	1.68833	0.269868	6.11978	9.37035e-10	4.25378e-09	6509	SLC1A4	2	64988477	65023865	1	protein_coding	solute carrier family 1 member 4 [Source:HGNC Symbol;Acc:HGNC:10942]
ENSG00000104219	741.486	1.68487	0.164837	10.2721	9.41226e-25	2.06598e-23	51201	ZDHHC2	8	17156029	17224799	1	protein_coding	zinc finger DHHC-type containing 2 [Source:HGNC Symbol;Acc:HGNC:18469]
ENSG00000266010	161.294	1.68435	0.41983	3.87899	0.000104891	0.000237561	100128893	GATA6-AS1	18	22166898	22168968	-1	lincRNA	GATA6 antisense RNA 1 (head to head) [Source:HGNC Symbol;Acc:HGNC:48840]
ENSG00000198855	168.138	1.68161	0.182529	8.96566	3.08436e-19	4.02888e-18	11153	FICD	12	108515185	108525837	1	protein_coding	FIC domain containing [Source:HGNC Symbol;Acc:HGNC:18416]
ENSG00000070371	349.503	1.681	0.194577	8.40138	4.41272e-17	4.61918e-16	8218	CLTCL1	22	19179473	19291716	-1	protein_coding	clathrin heavy chain like 1 [Source:HGNC Symbol;Acc:HGNC:2093]
ENSG00000231625	5.60085	1.67961	0.39909	3.68128	0.000232065	0.000498337	NA	AC115989.1	17	19615789	19633825	1	transcribed_unprocessed_pseudogene
ENSG00000158813	508.41	1.67901	0.197813	8.29286	1.10554e-16	1.11067e-15	1896	EDA	X	69616067	70039469	1	protein_coding	ectodysplasin A [Source:HGNC Symbol;Acc:HGNC:3157]
ENSG00000188848	118.456	1.67822	0.403423	5.69913	1.20423e-08	4.77044e-08	389206	BEND4	4	42110938	42152878	-1	protein_coding	BEN domain containing 4 [Source:HGNC Symbol;Acc:HGNC:23815]
ENSG00000163221	7.3013	1.67801	0.546996	2.89098	0.00384038	0.0067521	6283	S100A12	1	153373706	153375649	-1	protein_coding	S100 calcium binding protein A12 [Source:HGNC Symbol;Acc:HGNC:10489]
ENSG00000160221	24.562	1.67749	0.714149	2.8866	0.00389435	0.00684026	8209	C21orf33	21	44133605	44145723	1	protein_coding	chromosome 21 open reading frame 33 [Source:HGNC Symbol;Acc:HGNC:1273]
ENSG00000160221	24.562	1.67749	0.714149	2.8866	0.00389435	0.00684026	102724023	C21orf33	21	44133605	44145723	1	protein_coding	chromosome 21 open reading frame 33 [Source:HGNC Symbol;Acc:HGNC:1273]
ENSG00000244094	4.84677	1.67617	0.49477	3.35498	0.000793701	0.00156823	6705	SPRR2F	1	153112114	153113515	-1	protein_coding	small proline rich protein 2F [Source:HGNC Symbol;Acc:HGNC:11266]
ENSG00000245522	9.70194	1.67604	0.289027	5.63035	1.79849e-08	6.93741e-08	440028	AC026250.1	11	9754770	9759533	-1	lincRNA
ENSG00000132357	147.253	1.67528	0.219163	7.45404	9.05281e-14	6.61379e-13	84674	CARD6	5	40841184	40860175	1	protein_coding	caspase recruitment domain family member 6 [Source:HGNC Symbol;Acc:HGNC:16394]
ENSG00000274386	21.3263	1.67527	0.207451	7.93176	2.1606e-15	1.88025e-14	100129924	TMEM269	1	42785007	42816619	1	protein_coding	transmembrane protein 269 [Source:HGNC Symbol;Acc:HGNC:52381]
ENSG00000078804	861.149	1.67437	0.256555	6.40281	1.52544e-10	7.64894e-10	58476	TP53INP2	20	34704290	34713439	1	protein_coding	tumor protein p53 inducible nuclear protein 2 [Source:HGNC Symbol;Acc:HGNC:16104]
ENSG00000173599	969.438	1.67333	0.257542	6.33147	2.42834e-10	1.1886e-09	5091	PC	11	66848233	66958376	-1	protein_coding	pyruvate carboxylase [Source:HGNC Symbol;Acc:HGNC:8636]
ENSG00000119471	1961.44	1.67246	0.149977	11.0164	3.18617e-28	9.10184e-27	84263	HSDL2	9	112379937	112472410	1	protein_coding	hydroxysteroid dehydrogenase like 2 [Source:HGNC Symbol;Acc:HGNC:18572]
ENSG00000122592	378.649	1.67108	0.329692	5.0405	4.64327e-07	1.48598e-06	3204	HOXA7	7	27153716	27157936	-1	protein_coding	homeobox A7 [Source:HGNC Symbol;Acc:HGNC:5108]
ENSG00000257576	12.428	1.67098	0.276807	5.94558	2.75481e-09	1.18249e-08	NA	HSPD1P4	12	56511002	56512703	1	processed_pseudogene	heat shock protein family D (Hsp60) member 1 pseudogene 4 [Source:HGNC Symbol;Acc:HGNC:35146]
ENSG00000170571	348.126	1.67023	0.247495	6.4778	9.30703e-11	4.80238e-10	133418	EMB	5	50396192	50443248	-1	protein_coding	embigin [Source:HGNC Symbol;Acc:HGNC:30465]
ENSG00000108784	505.077	1.6699	0.117268	14.121	2.821e-45	2.40713e-43	4669	NAGLU	17	42536172	42544449	1	protein_coding	N-acetyl-alpha-glucosaminidase [Source:HGNC Symbol;Acc:HGNC:7632]
ENSG00000174032	459.49	1.66955	0.159556	10.2954	7.39164e-25	1.62972e-23	253512	SLC25A30	13	45393316	45418455	-1	protein_coding	solute carrier family 25 member 30 [Source:HGNC Symbol;Acc:HGNC:27371]
ENSG00000147100	1586.79	1.6663	0.105324	15.7606	5.81052e-56	9.23639e-54	6567	SLC16A2	X	74421461	74533917	1	protein_coding	solute carrier family 16 member 2 [Source:HGNC Symbol;Acc:HGNC:10923]
ENSG00000008735	256.809	1.66627	0.370259	5.36181	8.23904e-08	2.90779e-07	23542	MAPK8IP2	22	50600685	50613981	1	protein_coding	mitogen-activated protein kinase 8 interacting protein 2 [Source:HGNC Symbol;Acc:HGNC:6883]
ENSG00000159388	1804.71	1.66554	0.254653	6.32518	2.52934e-10	1.23467e-09	7832	BTG2	1	203305491	203309602	1	protein_coding	BTG anti-proliferation factor 2 [Source:HGNC Symbol;Acc:HGNC:1131]
ENSG00000165164	12.0092	1.66413	0.349426	5.16741	2.37359e-07	7.89767e-07	286464	CFAP47	X	35919734	36385319	1	protein_coding	cilia and flagella associated protein 47 [Source:HGNC Symbol;Acc:HGNC:26708]
ENSG00000108828	4173.48	1.66056	0.161928	10.0913	6.03544e-24	1.23535e-22	10493	VAT1	17	43014605	43025123	-1	protein_coding	vesicle amine transport 1 [Source:HGNC Symbol;Acc:HGNC:16919]
ENSG00000182749	632.596	1.66036	0.105558	15.644	3.65132e-55	5.3312e-53	164091	PAQR7	1	25861210	25871253	-1	protein_coding	progestin and adipoQ receptor family member 7 [Source:HGNC Symbol;Acc:HGNC:23146]
ENSG00000225630	2346.83	1.66024	0.243014	6.51375	7.32994e-11	3.82933e-10	NA	MTND2P28	1	629640	630683	1	unprocessed_pseudogene	mitochondrially encoded NADH:ubiquinone oxidoreductase core subunit 2 pseudogene 28 [Source:HGNC Symbol;Acc:HGNC:42129]
ENSG00000145808	384.466	1.65689	0.361496	4.45306	8.46565e-06	2.25953e-05	171019	ADAMTS19	5	129460265	129738683	1	protein_coding	ADAM metallopeptidase with thrombospondin type 1 motif 19 [Source:HGNC Symbol;Acc:HGNC:17111]
ENSG00000143367	275.522	1.65603	0.18013	9.27809	1.72551e-20	2.5611e-19	7286	TUFT1	1	151540305	151583583	1	protein_coding	tuftelin 1 [Source:HGNC Symbol;Acc:HGNC:12422]
ENSG00000164741	4116.14	1.65585	0.185984	8.71729	2.84949e-18	3.36931e-17	10395	DLC1	8	13083361	13604610	-1	protein_coding	DLC1 Rho GTPase activating protein [Source:HGNC Symbol;Acc:HGNC:2897]
ENSG00000104691	320.747	1.65573	0.148709	10.9739	5.10037e-28	1.42601e-26	7993	UBXN8	8	30732247	30767006	1	protein_coding	UBX domain protein 8 [Source:HGNC Symbol;Acc:HGNC:30307]
ENSG00000122585	55.2287	1.65565	0.36548	4.7304	2.24077e-06	6.49242e-06	4852	NPY	7	24284163	24291865	1	protein_coding	neuropeptide Y [Source:HGNC Symbol;Acc:HGNC:7955]
ENSG00000228057	30.9254	1.6556	0.213318	7.59475	3.0838e-14	2.36793e-13	NA	SEC63P1	1	97545701	97546958	1	processed_pseudogene	SEC63 homolog, protein translocation regulator pseudogene 1 [Source:HGNC Symbol;Acc:HGNC:41953]
ENSG00000274253	23.9481	1.65319	0.35037	5.06276	4.13234e-07	1.3318e-06	283683	AC138649.1	15	22757857	22778741	1	sense_overlapping
ENSG00000042445	633.708	1.65141	0.192759	8.43721	3.24996e-17	3.44408e-16	54884	RETSAT	2	85342088	85354620	-1	protein_coding	retinol saturase [Source:HGNC Symbol;Acc:HGNC:25991]
ENSG00000133138	274.17	1.64553	0.255759	6.27605	3.47274e-10	1.66386e-09	54885	TBC1D8B	X	106802680	106876145	1	protein_coding	TBC1 domain family member 8B [Source:HGNC Symbol;Acc:HGNC:24715]
ENSG00000272851	9.07638	1.64553	0.421631	3.68397	0.000229631	0.000493379	NA	AC096772.1	2	207753872	207754435	-1	antisense_RNA
ENSG00000143036	281.419	1.64404	0.302814	5.4459	5.15442e-08	1.869e-07	126969	SLC44A3	1	94820342	94895246	1	protein_coding	solute carrier family 44 member 3 [Source:HGNC Symbol;Acc:HGNC:28689]
ENSG00000166401	98.1499	1.64279	0.204323	7.98133	1.44765e-15	1.28824e-14	5271	SERPINB8	18	63969925	64019779	1	protein_coding	serpin family B member 8 [Source:HGNC Symbol;Acc:HGNC:8952]
ENSG00000145708	127.091	1.64118	0.42686	4.53302	5.81469e-06	1.59163e-05	1393	CRHBP	5	76952713	76981158	1	protein_coding	corticotropin releasing hormone binding protein [Source:HGNC Symbol;Acc:HGNC:2356]
ENSG00000085063	3251.69	1.64104	0.102794	15.8577	1.24295e-56	2.02477e-54	966	CD59	11	33698261	33736445	-1	protein_coding	CD59 molecule (CD59 blood group) [Source:HGNC Symbol;Acc:HGNC:1689]
ENSG00000164342	106.933	1.63761	0.299491	5.46301	4.68134e-08	1.70719e-07	7098	TLR3	4	186069152	186088069	1	protein_coding	toll like receptor 3 [Source:HGNC Symbol;Acc:HGNC:11849]
ENSG00000124006	5440.39	1.63623	0.121575	13.3312	1.5247e-40	1.00513e-38	23363	OBSL1	2	219550729	219571859	-1	protein_coding	obscurin like 1 [Source:HGNC Symbol;Acc:HGNC:29092]
ENSG00000147488	93.9203	1.63429	0.525877	6.67485	2.47481e-11	1.36795e-10	9705	ST18	8	52110839	52460959	-1	protein_coding	ST18, C2H2C-type zinc finger [Source:HGNC Symbol;Acc:HGNC:18695]
ENSG00000091622	622.94	1.63411	0.212255	7.61676	2.60124e-14	2.01703e-13	83394	PITPNM3	17	6451264	6556494	-1	protein_coding	PITPNM family member 3 [Source:HGNC Symbol;Acc:HGNC:21043]
ENSG00000132002	3459.95	1.63337	0.107876	15.0399	4.02365e-51	4.63803e-49	3337	DNAJB1	19	14514770	14529770	-1	protein_coding	DnaJ heat shock protein family (Hsp40) member B1 [Source:HGNC Symbol;Acc:HGNC:5270]
ENSG00000021355	460.067	1.63224	0.213445	7.41708	1.19734e-13	8.62919e-13	1992	SERPINB1	6	2832332	2842006	-1	protein_coding	serpin family B member 1 [Source:HGNC Symbol;Acc:HGNC:3311]
ENSG00000167971	297.72	1.6304	0.353265	5.00368	5.62454e-07	1.7764e-06	57524	CASKIN1	16	2177180	2196525	-1	protein_coding	CASK interacting protein 1 [Source:HGNC Symbol;Acc:HGNC:20879]
ENSG00000143891	654.207	1.6282	0.205879	7.7444	9.60343e-15	7.79626e-14	130589	GALM	2	38665910	38741237	1	protein_coding	galactose mutarotase [Source:HGNC Symbol;Acc:HGNC:24063]
ENSG00000149084	1708.35	1.62736	0.167769	9.62414	6.32316e-22	1.068e-20	51144	HSD17B12	11	43680558	43856617	1	protein_coding	hydroxysteroid 17-beta dehydrogenase 12 [Source:HGNC Symbol;Acc:HGNC:18646]
ENSG00000165471	126.83	1.62642	0.624833	7.61889	2.55862e-14	1.98555e-13	4153	MBL2	10	52765380	52771700	-1	protein_coding	mannose binding lectin 2 [Source:HGNC Symbol;Acc:HGNC:6922]
ENSG00000198840	32886.2	1.62622	0.217745	7.23845	4.53855e-13	3.06054e-12	4537	MT-ND3	MT	10059	10404	1	protein_coding	mitochondrially encoded NADH:ubiquinone oxidoreductase core subunit 3 [Source:HGNC Symbol;Acc:HGNC:7458]
ENSG00000180758	189.021	1.6259	0.283932	5.51316	3.52444e-08	1.30854e-07	80045	GPR157	1	9100305	9129170	-1	protein_coding	G protein-coupled receptor 157 [Source:HGNC Symbol;Acc:HGNC:23687]
ENSG00000160345	86.3705	1.62581	0.184497	8.70441	3.19218e-18	3.75873e-17	138162	C9orf116	9	135495181	135501734	-1	protein_coding	chromosome 9 open reading frame 116 [Source:HGNC Symbol;Acc:HGNC:28435]
ENSG00000105939	1280.26	1.62578	0.23001	6.95986	3.40618e-12	2.06519e-11	56829	ZC3HAV1	7	139043520	139109719	-1	protein_coding	zinc finger CCCH-type containing, antiviral 1 [Source:HGNC Symbol;Acc:HGNC:23721]
ENSG00000140443	4673.06	1.62527	0.155924	10.3502	4.17505e-25	9.38363e-24	3480	IGF1R	15	98648971	98964530	1	protein_coding	insulin like growth factor 1 receptor [Source:HGNC Symbol;Acc:HGNC:5465]
ENSG00000064012	279.732	1.62527	0.223269	7.10806	1.17684e-12	7.56826e-12	841	CASP8	2	201233443	201287711	1	protein_coding	caspase 8 [Source:HGNC Symbol;Acc:HGNC:1509]
ENSG00000102034	530.884	1.62467	0.260137	6.11587	9.6029e-10	4.34933e-09	2000	ELF4	X	130064874	130110716	-1	protein_coding	E74 like ETS transcription factor 4 [Source:HGNC Symbol;Acc:HGNC:3319]
ENSG00000183044	2484.24	1.62452	0.265041	6.28395	3.30084e-10	1.58535e-09	18	ABAT	16	8674565	8784575	1	protein_coding	4-aminobutyrate aminotransferase [Source:HGNC Symbol;Acc:HGNC:23]
ENSG00000153936	2225.2	1.62428	0.0845595	19.1492	9.82753e-82	3.39843e-79	9653	HS2ST1	1	86914648	87109998	1	protein_coding	heparan sulfate 2-O-sulfotransferase 1 [Source:HGNC Symbol;Acc:HGNC:5193]
ENSG00000240253	10.9792	1.62253	0.462392	4.471	7.78539e-06	2.09042e-05	NA	FAR2P3	2	130690133	130718831	1	transcribed_unprocessed_pseudogene	fatty acyl-CoA reductase 2 pseudogene 3 [Source:HGNC Symbol;Acc:HGNC:49285]
ENSG00000167925	311.16	1.62108	0.143464	11.1299	8.97263e-29	2.71674e-27	84514	GHDC	17	42188799	42194532	-1	protein_coding	GH3 domain containing [Source:HGNC Symbol;Acc:HGNC:24438]
ENSG00000170579	352.173	1.62061	0.299664	5.51462	3.49544e-08	1.29924e-07	9229	DLGAP1	18	3496032	4455335	-1	protein_coding	DLG associated protein 1 [Source:HGNC Symbol;Acc:HGNC:2905]
ENSG00000171219	226.838	1.61864	0.279943	5.69838	1.20949e-08	4.78772e-08	55561	CDC42BPG	11	64823387	64844569	-1	protein_coding	CDC42 binding protein kinase gamma [Source:HGNC Symbol;Acc:HGNC:29829]
ENSG00000148842	601.78	1.61697	0.210501	7.7325	1.05451e-14	8.52564e-14	54805	CNNM2	10	102918293	103090221	1	protein_coding	cyclin and CBS domain divalent metal cation transport mediator 2 [Source:HGNC Symbol;Acc:HGNC:103]
ENSG00000091140	2359.66	1.6168	0.152424	10.4774	1.09657e-25	2.54888e-24	1738	DLD	7	107890970	107931730	1	protein_coding	dihydrolipoamide dehydrogenase [Source:HGNC Symbol;Acc:HGNC:2898]
ENSG00000150471	2706.05	1.61578	0.320533	5.1097	3.22672e-07	1.05598e-06	23284	ADGRL3	4	61201258	62078335	1	protein_coding	adhesion G protein-coupled receptor L3 [Source:HGNC Symbol;Acc:HGNC:20974]
ENSG00000240211	11.3523	1.61506	0.256684	6.07528	1.23769e-09	5.54836e-09	NA	AC092849.1	7	100436204	100438504	1	antisense_RNA
ENSG00000184719	129.898	1.61377	0.129885	12.3077	8.2309e-35	3.80843e-33	55328	RNLS	10	88273864	88584530	-1	protein_coding	renalase, FAD dependent amine oxidase [Source:HGNC Symbol;Acc:HGNC:25641]
ENSG00000227536	9.48745	1.6132	0.299752	5.2657	1.39658e-07	4.78913e-07	NA	SOCS5P4	X	71043214	71045470	-1	processed_pseudogene	suppressor of cytokine signaling 5 pseudogene 4 [Source:HGNC Symbol;Acc:HGNC:44600]
ENSG00000103356	1059.92	1.61237	0.0806906	19.9206	2.6951e-88	1.15485e-85	124454	EARS2	16	23522014	23557731	-1	protein_coding	glutamyl-tRNA synthetase 2, mitochondrial [Source:HGNC Symbol;Acc:HGNC:29419]
ENSG00000227825	90.2065	1.61226	0.215129	7.28453	3.22794e-13	2.22158e-12	121456	SLC9A7P1	12	98453835	98457145	-1	transcribed_processed_pseudogene	solute carrier family 9 member 7 pseudogene 1 [Source:HGNC Symbol;Acc:HGNC:32679]
ENSG00000103222	1667.68	1.61003	0.128794	12.3736	3.6321e-35	1.72929e-33	4363	ABCC1	16	15949577	16143074	1	protein_coding	ATP binding cassette subfamily C member 1 [Source:HGNC Symbol;Acc:HGNC:51]
ENSG00000239839	3.04786	1.60992	0.726776	1.7909	0.0733087	0.100977	1668	DEFA3	8	7015869	7018301	-1	protein_coding	defensin alpha 3 [Source:HGNC Symbol;Acc:HGNC:2762]
ENSG00000180694	952.961	1.60951	0.0990319	16.1911	5.82812e-59	1.01662e-56	169200	TMEM64	8	90621995	90791632	-1	protein_coding	transmembrane protein 64 [Source:HGNC Symbol;Acc:HGNC:25441]
ENSG00000101180	8.71307	1.60864	0.549178	5.93225	2.98817e-09	1.27638e-08	11255	HRH3	20	62214970	62220267	-1	protein_coding	histamine receptor H3 [Source:HGNC Symbol;Acc:HGNC:5184]
ENSG00000102098	531.248	1.60777	0.134597	11.8461	2.2541e-32	8.79812e-31	10389	SCML2	X	18239314	18354727	-1	protein_coding	sex comb on midleg like 2 (Drosophila) [Source:HGNC Symbol;Acc:HGNC:10581]
ENSG00000268278	6.1109	1.60621	0.387152	4.03126	5.5478e-05	0.000131118	NA	AC123912.3	19	21637974	21656300	1	unprocessed_pseudogene
ENSG00000161267	414.211	1.60597	0.277074	5.86944	4.37278e-09	1.82649e-08	622	BDH1	3	197509783	197573323	-1	protein_coding	3-hydroxybutyrate dehydrogenase 1 [Source:HGNC Symbol;Acc:HGNC:1027]
ENSG00000248527	6879.78	1.60551	0.195594	8.02377	1.02547e-15	9.30195e-15	NA	MTATP6P1	1	633696	634376	1	unprocessed_pseudogene	mitochondrially encoded ATP synthase 6 pseudogene 1 [Source:HGNC Symbol;Acc:HGNC:44575]
ENSG00000198870	42.3581	1.60545	0.215198	7.30989	2.6736e-13	1.86546e-12	169436	STKLD1	9	133376367	133406096	1	protein_coding	serine/threonine kinase like domain containing 1 [Source:HGNC Symbol;Acc:HGNC:28669]
ENSG00000280063	31.8893	1.6049	0.277255	5.57935	2.41417e-08	9.15284e-08	NA	AC012676.5	16	4346694	4348648	-1	TEC
ENSG00000211448	28.4641	1.60406	0.424965	3.31718	0.000909295	0.00177809	1734	DIO2	14	80197527	80387757	-1	protein_coding	iodothyronine deiodinase 2 [Source:HGNC Symbol;Acc:HGNC:2884]
ENSG00000113163	1704.27	1.60248	0.0960292	16.6407	3.53619e-62	7.18576e-60	10087	COL4A3BP	5	75368486	75512138	-1	protein_coding	collagen type IV alpha 3 binding protein [Source:HGNC Symbol;Acc:HGNC:2205]
ENSG00000127870	844.96	1.60228	0.2043	7.6086	2.7708e-14	2.14261e-13	6049	RNF6	13	26132115	26222493	-1	protein_coding	ring finger protein 6 [Source:HGNC Symbol;Acc:HGNC:10069]
ENSG00000267077	4.38019	1.60089	0.430735	3.85642	0.00011506	0.000259046	NA	AC020663.2	16	4795265	4796532	-1	antisense_RNA
ENSG00000163040	130.226	1.59826	0.252285	6.29475	3.07898e-10	1.48531e-09	90557	CCDC74A	2	131527675	131533666	1	protein_coding	coiled-coil domain containing 74A [Source:HGNC Symbol;Acc:HGNC:25197]
ENSG00000257599	4.39981	1.59743	0.442979	3.36277	0.00077164	0.00152832	101055625	OVCH1-AS1	12	29389289	29487488	1	antisense_RNA	OVCH1 antisense RNA 1 [Source:HGNC Symbol;Acc:HGNC:44484]
ENSG00000106537	1663.15	1.597	0.221278	7.17724	7.11324e-13	4.705e-12	27075	TSPAN13	7	16753535	16784536	1	protein_coding	tetraspanin 13 [Source:HGNC Symbol;Acc:HGNC:21643]
ENSG00000100564	370.431	1.59621	0.135411	11.6548	2.16833e-31	7.79928e-30	5283	PIGH	14	67581955	67600287	-1	protein_coding	phosphatidylinositol glycan anchor biosynthesis class H [Source:HGNC Symbol;Acc:HGNC:8964]
ENSG00000160606	60.8846	1.59483	0.272785	5.69912	1.20429e-08	4.77044e-08	116238	TLCD1	17	28724348	28727935	-1	protein_coding	TLC domain containing 1 [Source:HGNC Symbol;Acc:HGNC:25177]
ENSG00000166405	188.654	1.59331	0.331174	5.16767	2.37033e-07	7.88816e-07	79608	RIC3	11	8106093	8169055	-1	protein_coding	RIC3 acetylcholine receptor chaperone [Source:HGNC Symbol;Acc:HGNC:30338]
ENSG00000278817	10.3461	1.59302	0.397614	3.66329	0.000248995	0.000532142	102724770	AC007325.4	KI270734.1	131494	137392	1	protein_coding
ENSG00000232648	7.85217	1.59297	0.30449	5.09869	3.42012e-07	1.11484e-06	NA	AC107214.1	4	183494938	183504494	-1	antisense_RNA
ENSG00000272342	6.47374	1.5923	0.827022	1.47017	0.141516	0.18331	339822	LINC01115	2	739588	740164	-1	lincRNA	long intergenic non-protein coding RNA 1115 [Source:NCBI gene;Acc:339822]
ENSG00000183439	39.2684	1.59227	0.260692	5.72158	1.05536e-08	4.20587e-08	391712	TRIM61	4	164954446	164977668	-1	protein_coding	tripartite motif containing 61 [Source:HGNC Symbol;Acc:HGNC:24339]
ENSG00000198899	82365.9	1.5919	0.237497	6.51436	7.29994e-11	3.81467e-10	4508	MT-ATP6	MT	8527	9207	1	protein_coding	mitochondrially encoded ATP synthase 6 [Source:HGNC Symbol;Acc:HGNC:7414]
ENSG00000170962	1210.21	1.59168	0.311137	5.06663	4.04915e-07	1.30648e-06	80310	PDGFD	11	103907186	104164379	-1	protein_coding	platelet derived growth factor D [Source:HGNC Symbol;Acc:HGNC:30620]
ENSG00000135828	288.138	1.5914	0.141778	11.0994	1.26314e-28	3.73841e-27	6041	RNASEL	1	182573634	182589256	-1	protein_coding	ribonuclease L [Source:HGNC Symbol;Acc:HGNC:10050]
ENSG00000145246	1028.6	1.59062	0.153808	10.2084	1.8189e-24	3.88853e-23	57205	ATP10D	4	47485288	47593486	1	protein_coding	ATPase phospholipid transporting 10D (putative) [Source:HGNC Symbol;Acc:HGNC:13549]
ENSG00000176909	227.857	1.59002	0.163709	9.52792	1.60471e-21	2.61193e-20	284358	MAMSTR	19	48712742	48719721	-1	protein_coding	MEF2 activating motif and SAP domain containing transcriptional regulator [Source:HGNC Symbol;Acc:HGNC:26689]
ENSG00000152332	1546.76	1.58961	0.163699	9.64491	5.16584e-22	8.78549e-21	127933	UHMK1	1	162497251	162529629	1	protein_coding	U2AF homology motif kinase 1 [Source:HGNC Symbol;Acc:HGNC:19683]
ENSG00000047634	495.173	1.58955	0.210048	7.50902	5.95714e-14	4.44272e-13	6322	SCML1	X	17737449	17754988	1	protein_coding	sex comb on midleg like 1 (Drosophila) [Source:HGNC Symbol;Acc:HGNC:10580]
ENSG00000169021	1542.08	1.58857	0.147799	10.5888	3.35934e-26	8.12465e-25	7386	UQCRFS1	19	29205321	29213541	-1	protein_coding	ubiquinol-cytochrome c reductase, Rieske iron-sulfur polypeptide 1 [Source:HGNC Symbol;Acc:HGNC:12587]
ENSG00000160539	151.935	1.58742	0.287889	5.33388	9.61346e-08	3.35739e-07	84814	PLPP7	9	131289694	131309262	1	protein_coding	phospholipid phosphatase 7 (inactive) [Source:HGNC Symbol;Acc:HGNC:28174]
ENSG00000162129	410.592	1.58728	0.162068	9.75054	1.83496e-22	3.23804e-21	81570	CLPB	11	72292425	72434680	-1	protein_coding	ClpB homolog, mitochondrial AAA ATPase chaperonin [Source:HGNC Symbol;Acc:HGNC:30664]
ENSG00000203780	74.1893	1.5859	0.152433	10.269	9.71671e-25	2.13043e-23	92565	FANK1	10	125896539	126009592	1	protein_coding	fibronectin type III and ankyrin repeat domains 1 [Source:HGNC Symbol;Acc:HGNC:23527]
ENSG00000102524	43.9562	1.58507	0.261518	5.78463	7.26737e-09	2.95477e-08	10673	TNFSF13B	13	108251240	108308484	1	protein_coding	TNF superfamily member 13b [Source:HGNC Symbol;Acc:HGNC:11929]
ENSG00000198763	64309.1	1.5837	0.224705	6.78969	1.12376e-11	6.47292e-11	4536	MT-ND2	MT	4470	5511	1	protein_coding	mitochondrially encoded NADH:ubiquinone oxidoreductase core subunit 2 [Source:HGNC Symbol;Acc:HGNC:7456]
ENSG00000169895	1586.42	1.58234	0.143429	10.8949	1.21872e-27	3.33643e-26	94056	SYAP1	X	16719632	16765336	1	protein_coding	synapse associated protein 1 [Source:HGNC Symbol;Acc:HGNC:16273]
ENSG00000198744	17.1253	1.58212	0.273757	5.66374	1.48106e-08	5.77284e-08	NA	MTCO3P12	1	634376	634922	1	unprocessed_pseudogene	mitochondrially encoded cytochrome c oxidase III pseudogene 12 [Source:HGNC Symbol;Acc:HGNC:52042]
ENSG00000088992	274.038	1.58178	0.277543	5.58589	2.32502e-08	8.84547e-08	54997	TESC	12	117038923	117099479	-1	protein_coding	tescalcin [Source:HGNC Symbol;Acc:HGNC:26065]
ENSG00000101210	1442.27	1.58022	0.489141	4.62273	3.78724e-06	1.064e-05	1917	EEF1A2	20	63488013	63499315	-1	protein_coding	eukaryotic translation elongation factor 1 alpha 2 [Source:HGNC Symbol;Acc:HGNC:3192]
ENSG00000107897	983.146	1.57695	0.151409	10.3498	4.19299e-25	9.41322e-24	91452	ACBD5	10	27195214	27242130	-1	protein_coding	acyl-CoA binding domain containing 5 [Source:HGNC Symbol;Acc:HGNC:23338]
ENSG00000196208	943.18	1.57676	0.245087	6.23142	4.62218e-10	2.17701e-09	9687	GREB1	2	11482341	11642788	1	protein_coding	growth regulation by estrogen in breast cancer 1 [Source:HGNC Symbol;Acc:HGNC:24885]
ENSG00000090530	1984.4	1.57487	0.268738	5.67971	1.34923e-08	5.29775e-08	55214	P3H2	3	189956728	190122437	-1	protein_coding	prolyl 3-hydroxylase 2 [Source:HGNC Symbol;Acc:HGNC:19317]
ENSG00000012232	2560.87	1.57486	0.147412	10.649	1.76333e-26	4.4164e-25	2137	EXTL3	8	28600469	28755599	1	protein_coding	exostosin like glycosyltransferase 3 [Source:HGNC Symbol;Acc:HGNC:3518]
ENSG00000170743	189.882	1.57418	0.341711	4.91252	8.99142e-07	2.75415e-06	143425	SYT9	11	7238778	7469042	1	protein_coding	synaptotagmin 9 [Source:HGNC Symbol;Acc:HGNC:19265]
ENSG00000274627	87.9519	1.57403	0.198564	7.82045	5.26342e-15	4.39793e-14	NA	AC092123.2	16	89516797	89522217	1	sense_intronic
ENSG00000228203	78.4632	1.57267	0.248786	6.15609	7.45617e-10	3.43064e-09	386597	RNF144A-AS1	2	6912277	6918709	-1	processed_transcript	RNF144A antisense RNA 1 [Source:HGNC Symbol;Acc:HGNC:30963]
ENSG00000167654	386.711	1.57176	0.481207	7.31138	2.64409e-13	1.84552e-12	85300	ATCAY	19	3879864	3928079	1	protein_coding	ATCAY, caytaxin [Source:HGNC Symbol;Acc:HGNC:779]
ENSG00000106341	8.46499	1.57139	0.424013	3.72856	0.000192578	0.000418836	10842	PPP1R17	7	31686715	31708455	1	protein_coding	protein phosphatase 1 regulatory subunit 17 [Source:HGNC Symbol;Acc:HGNC:16973]
ENSG00000147642	137.938	1.57132	0.369668	5.42188	5.89771e-08	2.12406e-07	55638	SYBU	8	109573978	109691791	-1	protein_coding	syntabulin [Source:HGNC Symbol;Acc:HGNC:26011]
ENSG00000274070	129.21	1.57069	0.22077	7.15707	8.24167e-13	5.41686e-12	729438	CASTOR2	7	74964818	75024798	1	protein_coding	cytosolic arginine sensor for mTORC1 subunit 2 [Source:HGNC Symbol;Acc:HGNC:37073]
ENSG00000224383	78.4307	1.57063	0.195397	7.88213	3.21855e-15	2.74874e-14	92340	PRR29	17	63998351	64004304	1	protein_coding	proline rich 29 [Source:HGNC Symbol;Acc:HGNC:25673]
ENSG00000164438	23.7936	1.5691	0.545192	5.52692	3.25908e-08	1.2162e-07	30012	TLX3	5	171309284	171312134	1	protein_coding	T-cell leukemia homeobox 3 [Source:HGNC Symbol;Acc:HGNC:13532]
ENSG00000153233	39.0616	1.56898	0.397616	4.71425	2.42597e-06	6.99097e-06	5801	PTPRR	12	70638073	70920843	-1	protein_coding	protein tyrosine phosphatase, receptor type R [Source:HGNC Symbol;Acc:HGNC:9680]
ENSG00000157514	2715.38	1.56857	0.138728	11.148	7.32048e-29	2.23365e-27	1831	TSC22D3	X	107713221	107777342	-1	protein_coding	TSC22 domain family member 3 [Source:HGNC Symbol;Acc:HGNC:3051]
ENSG00000139668	1075.85	1.56795	0.136317	11.4143	3.54715e-30	1.1689e-28	115825	WDFY2	13	51584455	51767707	1	protein_coding	WD repeat and FYVE domain containing 2 [Source:HGNC Symbol;Acc:HGNC:20482]
ENSG00000156869	169.526	1.566	0.282233	5.6169	1.94413e-08	7.46995e-08	391059	FRRS1	1	99708703	99766631	-1	protein_coding	ferric chelate reductase 1 [Source:HGNC Symbol;Acc:HGNC:27622]
ENSG00000128487	995.183	1.56534	0.202504	7.70215	1.338e-14	1.06602e-13	92521	SPECC1	17	20009344	20319026	1	protein_coding	sperm antigen with calponin homology and coiled-coil domains 1 [Source:HGNC Symbol;Acc:HGNC:30615]
ENSG00000268433	6.84185	1.5652	0.503579	3.13696	0.00170707	0.00318939	NA	MTDHP3	19	21677550	21678221	-1	processed_pseudogene	metadherin pseudogene 3 [Source:HGNC Symbol;Acc:HGNC:52359]
ENSG00000131748	1109.82	1.56442	0.106461	14.5728	4.18232e-48	4.08108e-46	10948	STARD3	17	39637065	39663484	1	protein_coding	StAR related lipid transfer domain containing 3 [Source:HGNC Symbol;Acc:HGNC:17579]
ENSG00000197301	17.7633	1.56111	0.289667	5.39701	6.77612e-08	2.41876e-07	100129940	AC090673.1	12	65851340	65882167	-1	antisense_RNA
ENSG00000233554	12.0147	1.56107	0.24291	6.2755	3.48514e-10	1.66899e-09	NA	B4GALT1-AS1	9	33166975	33179983	1	antisense_RNA	B4GALT1 antisense RNA 1 [Source:HGNC Symbol;Acc:HGNC:49910]
ENSG00000163013	209.184	1.55923	0.322035	5.12235	3.01753e-07	9.92136e-07	150726	FBXO41	2	73254682	73284431	-1	protein_coding	F-box protein 41 [Source:HGNC Symbol;Acc:HGNC:29409]
ENSG00000016402	57.8911	1.55893	0.327993	4.57889	4.67457e-06	1.29739e-05	53832	IL20RA	6	136999971	137045180	-1	protein_coding	interleukin 20 receptor subunit alpha [Source:HGNC Symbol;Acc:HGNC:6003]
ENSG00000112893	1653.5	1.55887	0.174309	8.80132	1.35218e-18	1.6534e-17	4124	MAN2A1	5	109689366	109869625	1	protein_coding	mannosidase alpha class 2A member 1 [Source:HGNC Symbol;Acc:HGNC:6824]
ENSG00000023572	155.876	1.55881	0.148778	10.2989	7.12452e-25	1.57258e-23	51022	GLRX2	1	193096468	193106114	-1	protein_coding	glutaredoxin 2 [Source:HGNC Symbol;Acc:HGNC:16065]
ENSG00000253102	4.19775	1.55816	0.392533	3.52055	0.00043065	0.000886348	NA	AC004707.1	17	50396438	50397888	1	antisense_RNA
ENSG00000203797	16.5653	1.55746	0.513159	3.62694	0.000286804	0.000606111	8528	DDO	6	110391771	110415562	-1	protein_coding	D-aspartate oxidase [Source:HGNC Symbol;Acc:HGNC:2727]
ENSG00000251348	6.29606	1.55598	0.381006	3.99553	6.45492e-05	0.000150875	NA	HSPD1P11	5	95768999	95770700	1	processed_pseudogene	heat shock protein family D (Hsp60) member 1 pseudogene 11 [Source:HGNC Symbol;Acc:HGNC:35142]
ENSG00000196352	813.183	1.55504	0.221561	6.9736	3.08934e-12	1.88352e-11	1604	CD55	1	207321508	207386804	1	protein_coding	CD55 molecule (Cromer blood group) [Source:HGNC Symbol;Acc:HGNC:2665]
ENSG00000225234	6.72154	1.55503	0.479532	3.06249	0.002195	0.00402359	NA	TRAPPC12-AS1	2	3481242	3482409	-1	antisense_RNA	TRAPPC12 antisense RNA 1 [Source:HGNC Symbol;Acc:HGNC:41046]
ENSG00000231908	8.57323	1.55431	0.266396	5.5656	2.61256e-08	9.86517e-08	100507475	IDH1-AS1	2	208255247	208256181	1	antisense_RNA	IDH1 antisense RNA 1 [Source:HGNC Symbol;Acc:HGNC:40292]
ENSG00000116704	769.167	1.55422	0.18164	8.48796	2.10291e-17	2.27624e-16	23169	SLC35D1	1	66999332	67054099	-1	protein_coding	solute carrier family 35 member D1 [Source:HGNC Symbol;Acc:HGNC:20800]
ENSG00000173918	341.611	1.55116	0.359715	4.13115	3.6096e-05	8.8001e-05	114897	C1QTNF1	17	79022814	79049788	1	protein_coding	C1q and TNF related 1 [Source:HGNC Symbol;Acc:HGNC:14324]
ENSG00000248098	49.4083	1.55051	0.193059	7.8357	4.66241e-15	3.91567e-14	593	BCKDHA	19	41397460	41425005	1	protein_coding	branched chain keto acid dehydrogenase E1, alpha polypeptide [Source:HGNC Symbol;Acc:HGNC:986]
ENSG00000124198	1473.25	1.55039	0.150244	10.19	2.19798e-24	4.65353e-23	10564	ARFGEF2	20	48921890	49036693	1	protein_coding	ADP ribosylation factor guanine nucleotide exchange factor 2 [Source:HGNC Symbol;Acc:HGNC:15853]
ENSG00000164081	592.712	1.55018	0.106091	14.5186	9.2318e-48	8.92e-46	51368	TEX264	3	51662693	51704323	1	protein_coding	testis expressed 264 [Source:HGNC Symbol;Acc:HGNC:30247]
ENSG00000171798	328.231	1.54962	0.256089	6.07596	1.23245e-09	5.5274e-09	85442	KNDC1	10	133160447	133226412	1	protein_coding	kinase non-catalytic C-lobe domain containing 1 [Source:HGNC Symbol;Acc:HGNC:29374]
ENSG00000230623	10.8396	1.54879	0.461746	4.21787	2.46623e-05	6.16042e-05	NA	AC104461.1	1	200333193	200478293	1	lincRNA
ENSG00000073067	145.669	1.54794	0.441728	4.25575	2.08348e-05	5.25428e-05	54905	CYP2W1	7	983199	989640	1	protein_coding	cytochrome P450 family 2 subfamily W member 1 [Source:HGNC Symbol;Acc:HGNC:20243]
ENSG00000147853	2227.05	1.54661	0.116305	13.2033	8.39878e-40	5.35755e-38	50808	AK3	9	4709559	4742043	-1	protein_coding	adenylate kinase 3 [Source:HGNC Symbol;Acc:HGNC:17376]
ENSG00000117410	1488.66	1.54517	0.193033	7.78195	7.14123e-15	5.88219e-14	533	ATP6V0B	1	43974487	43978295	1	protein_coding	ATPase H+ transporting V0 subunit b [Source:HGNC Symbol;Acc:HGNC:861]
ENSG00000213965	419.071	1.54489	0.106902	14.3652	8.5553e-47	7.91707e-45	390916	NUDT19	19	32691961	32713796	1	protein_coding	nudix hydrolase 19 [Source:HGNC Symbol;Acc:HGNC:32036]
ENSG00000103642	396.091	1.54369	0.140792	10.8703	1.5972e-27	4.33641e-26	114294	LACTB	15	63121800	63142061	1	protein_coding	lactamase beta [Source:HGNC Symbol;Acc:HGNC:16468]
ENSG00000214944	387.496	1.54262	0.249557	6.33592	2.35923e-10	1.15765e-09	64283	ARHGEF28	5	73626158	73941993	1	protein_coding	Rho guanine nucleotide exchange factor 28 [Source:HGNC Symbol;Acc:HGNC:30322]
ENSG00000149577	1061.48	1.54086	0.105016	14.5939	3.07027e-48	3.01085e-46	51092	SIDT2	11	117178733	117197445	1	protein_coding	SID1 transmembrane family member 2 [Source:HGNC Symbol;Acc:HGNC:24272]
ENSG00000131791	1279.72	1.53964	0.151924	10.0965	5.72483e-24	1.17422e-22	5565	PRKAB2	1	147155106	147172550	-1	protein_coding	protein kinase AMP-activated non-catalytic subunit beta 2 [Source:HGNC Symbol;Acc:HGNC:9379]
ENSG00000163687	104.956	1.53913	0.493123	3.53669	0.000405179	0.000837596	1776	DNASE1L3	3	58192257	58214697	-1	protein_coding	deoxyribonuclease 1 like 3 [Source:HGNC Symbol;Acc:HGNC:2959]
ENSG00000179869	18.4384	1.5389	0.235431	6.57121	4.99069e-11	2.65797e-10	154664	ABCA13	7	48171458	48647496	1	protein_coding	ATP binding cassette subfamily A member 13 [Source:HGNC Symbol;Acc:HGNC:14638]
ENSG00000138448	2843.56	1.53789	0.188291	7.99918	1.25254e-15	1.12171e-14	3685	ITGAV	2	186590065	186680901	1	protein_coding	integrin subunit alpha V [Source:HGNC Symbol;Acc:HGNC:6150]
ENSG00000198873	1516.1	1.53712	0.132883	11.4142	3.55219e-30	1.1689e-28	2869	GRK5	10	119207589	119459742	1	protein_coding	G protein-coupled receptor kinase 5 [Source:HGNC Symbol;Acc:HGNC:4544]
ENSG00000172164	828.134	1.53687	0.278735	5.51913	3.4069e-08	1.26752e-07	6641	SNTB1	8	120535745	120813273	-1	protein_coding	syntrophin beta 1 [Source:HGNC Symbol;Acc:HGNC:11168]
ENSG00000134824	5317.52	1.53441	0.208799	7.25475	4.02407e-13	2.73607e-12	9415	FADS2	11	61792980	61867354	1	protein_coding	fatty acid desaturase 2 [Source:HGNC Symbol;Acc:HGNC:3575]
ENSG00000169814	293.207	1.53184	0.173676	8.74839	2.16413e-18	2.59946e-17	686	BTD	3	15601341	15645822	1	protein_coding	biotinidase [Source:HGNC Symbol;Acc:HGNC:1122]
ENSG00000258940	12.7435	1.53165	0.245307	6.02451	1.69618e-09	7.48622e-09	100288846	AL132639.2	14	39265703	39267061	-1	antisense_RNA
ENSG00000130270	69.3194	1.52782	0.270985	5.48256	4.19225e-08	1.53765e-07	148229	ATP8B3	19	1782075	1812276	-1	protein_coding	ATPase phospholipid transporting 8B3 [Source:HGNC Symbol;Acc:HGNC:13535]
ENSG00000254154	16.9796	1.52725	0.378905	3.70822	0.000208719	0.000451301	NA	AL359075.2	1	177928788	178038007	-1	processed_transcript
ENSG00000117245	133.906	1.52688	0.278056	5.19278	2.07181e-07	6.94999e-07	57576	KIF17	1	20664014	20718017	-1	protein_coding	kinesin family member 17 [Source:HGNC Symbol;Acc:HGNC:19167]
ENSG00000198003	32.4233	1.52657	0.282863	5.17563	2.27145e-07	7.57699e-07	115948	CCDC151	19	11420604	11435782	-1	protein_coding	coiled-coil domain containing 151 [Source:HGNC Symbol;Acc:HGNC:28303]
ENSG00000184828	414.06	1.52652	0.334056	4.97073	6.67008e-07	2.08424e-06	201501	ZBTB7C	18	48026673	48410752	-1	protein_coding	zinc finger and BTB domain containing 7C [Source:HGNC Symbol;Acc:HGNC:31700]
ENSG00000166340	2133.82	1.52648	0.158353	9.54227	1.39743e-21	2.29423e-20	1200	TPP1	11	6612763	6619461	-1	protein_coding	tripeptidyl peptidase 1 [Source:HGNC Symbol;Acc:HGNC:2073]
ENSG00000171126	14.4567	1.52482	0.425013	3.34335	0.000827741	0.00163189	170850	KCNG3	2	42442017	42494097	-1	protein_coding	potassium voltage-gated channel modifier subfamily G member 3 [Source:HGNC Symbol;Acc:HGNC:18306]
ENSG00000144648	43.875	1.52462	0.297204	5.16565	2.39607e-07	7.96843e-07	1238	ACKR2	3	42804752	42887974	1	protein_coding	atypical chemokine receptor 2 [Source:HGNC Symbol;Acc:HGNC:1565]
ENSG00000108946	8232.23	1.52455	0.10715	14.1639	1.53355e-45	1.33751e-43	5573	PRKAR1A	17	68511780	68551319	1	protein_coding	protein kinase cAMP-dependent type I regulatory subunit alpha [Source:HGNC Symbol;Acc:HGNC:9388]
ENSG00000211459	36417.2	1.52235	0.210971	7.08448	1.39564e-12	8.88263e-12	4549	MT-RNR1	MT	648	1601	1	Mt_rRNA	mitochondrially encoded 12S RNA [Source:HGNC Symbol;Acc:HGNC:7470]
ENSG00000138593	2309.45	1.52226	0.17011	8.87606	6.92714e-19	8.69687e-18	9728	SECISBP2L	15	48988476	49046563	-1	protein_coding	SECIS binding protein 2 like [Source:HGNC Symbol;Acc:HGNC:28997]
ENSG00000112561	203.799	1.52139	0.260538	5.55026	2.85242e-08	1.07195e-07	7942	TFEB	6	41683978	41736259	-1	protein_coding	transcription factor EB [Source:HGNC Symbol;Acc:HGNC:11753]
ENSG00000164830	1408.02	1.51994	0.125896	11.9874	4.13878e-33	1.69604e-31	55074	OXR1	8	106359476	106752694	1	protein_coding	oxidation resistance 1 [Source:HGNC Symbol;Acc:HGNC:15822]
ENSG00000125388	298.079	1.51985	0.173248	8.67076	4.29258e-18	4.97062e-17	2868	GRK4	4	2963608	3040747	1	protein_coding	G protein-coupled receptor kinase 4 [Source:HGNC Symbol;Acc:HGNC:4543]
ENSG00000078579	19.6732	1.51968	0.462712	3.79884	0.000145375	0.000322364	26281	FGF20	8	16992169	17002181	-1	protein_coding	fibroblast growth factor 20 [Source:HGNC Symbol;Acc:HGNC:3677]
ENSG00000186940	19.7758	1.51955	0.331368	3.99863	6.37108e-05	0.000149057	NA	CHCHD2P9	9	79391304	79391759	1	processed_pseudogene	coiled-coil-helix-coiled-coil-helix domain containing 2 pseudogene 9 [Source:HGNC Symbol;Acc:HGNC:23676]
ENSG00000111666	822.469	1.51898	0.218955	6.83559	8.16697e-12	4.77824e-11	56994	CHPT1	12	101696947	101744140	1	protein_coding	choline phosphotransferase 1 [Source:HGNC Symbol;Acc:HGNC:17852]
ENSG00000186815	873.784	1.51881	0.128821	11.6905	1.42575e-31	5.23334e-30	53373	TPCN1	12	113221050	113298585	1	protein_coding	two pore segment channel 1 [Source:HGNC Symbol;Acc:HGNC:18182]
ENSG00000243811	44.1056	1.51804	0.223566	6.60569	3.95681e-11	2.13386e-10	140564	APOBEC3D	22	39021113	39033276	1	protein_coding	apolipoprotein B mRNA editing enzyme catalytic subunit 3D [Source:HGNC Symbol;Acc:HGNC:17354]
ENSG00000235823	175.995	1.51642	0.132187	11.3746	5.59383e-30	1.82248e-28	NA	OLMALINC	10	100373513	100454043	1	lincRNA	oligodendrocyte maturation-associated long intergenic non-coding RNA [Source:HGNC Symbol;Acc:HGNC:28060]
ENSG00000272142	80.099	1.51574	0.16836	8.91349	4.94497e-19	6.31693e-18	NA	AL359643.3	6	5029972	5043449	1	lincRNA
ENSG00000200795	2.67695	1.51564	0.773168	1.43315	0.151814	0.195238	26835	RNU4-1	12	120293097	120293237	-1	snRNA	RNA, U4 small nuclear 1 [Source:HGNC Symbol;Acc:HGNC:10192]
ENSG00000272941	8.55019	1.51564	0.386019	3.7569	0.000172028	0.000376552	NA	AC083862.2	7	135168403	135169547	1	antisense_RNA
ENSG00000005020	810.382	1.51312	0.18998	7.93985	2.02428e-15	1.771e-14	8935	SKAP2	7	26667062	26995239	-1	protein_coding	src kinase associated phosphoprotein 2 [Source:HGNC Symbol;Acc:HGNC:15687]
ENSG00000118369	248.842	1.51268	0.148544	10.0702	7.47923e-24	1.5167e-22	57558	USP35	11	78188812	78214711	1	protein_coding	ubiquitin specific peptidase 35 [Source:HGNC Symbol;Acc:HGNC:20061]
ENSG00000133805	222.294	1.51078	0.189818	7.74575	9.50157e-15	7.72809e-14	272	AMPD3	11	10308313	10507579	1	protein_coding	adenosine monophosphate deaminase 3 [Source:HGNC Symbol;Acc:HGNC:470]
ENSG00000258643	6.67902	1.51022	0.32147	4.62138	3.81203e-06	1.0702e-05	100529063	BCL2L2-PABPN1	14	23306835	23325369	1	protein_coding	BCL2L2-PABPN1 readthrough [Source:HGNC Symbol;Acc:HGNC:42959]
ENSG00000223459	50.7921	1.50837	0.229455	6.59581	4.22936e-11	2.26905e-10	NA	TCAF1P1	7	143598040	143604839	1	unprocessed_pseudogene	TRPM8 channel associated factor 1 pseudogene 1 [Source:HGNC Symbol;Acc:HGNC:33604]
ENSG00000272733	15.5667	1.50832	0.320978	4.31958	1.56326e-05	4.02211e-05	NA	AP000345.2	22	23580880	23583859	-1	lincRNA
ENSG00000172209	79.0675	1.50828	0.481453	4.38126	1.17993e-05	3.08579e-05	2845	GPR22	7	107470018	107475659	1	protein_coding	G protein-coupled receptor 22 [Source:HGNC Symbol;Acc:HGNC:4477]
ENSG00000159399	650.724	1.50827	0.226001	6.57771	4.77752e-11	2.54926e-10	3099	HK2	2	74833981	74893359	1	protein_coding	hexokinase 2 [Source:HGNC Symbol;Acc:HGNC:4923]
ENSG00000197818	429.908	1.50771	0.116806	12.8042	1.55381e-37	8.57902e-36	23315	SLC9A8	20	49812713	49892242	1	protein_coding	solute carrier family 9 member A8 [Source:HGNC Symbol;Acc:HGNC:20728]
ENSG00000271105	8.63135	1.50758	0.361784	4.53181	5.84802e-06	1.60053e-05	NA	AC133552.5	16	25069570	25070109	1	processed_pseudogene
ENSG00000263426	3.05175	1.50634	0.520382	2.41117	0.0159014	0.0249707	NA	RN7SL471P	6	28977475	28977773	1	misc_RNA	RNA, 7SL, cytoplasmic 471, pseudogene [Source:HGNC Symbol;Acc:HGNC:46487]
ENSG00000123104	884.412	1.5058	0.189311	7.93231	2.1511e-15	1.87363e-14	3709	ITPR2	12	26336515	26833198	-1	protein_coding	inositol 1,4,5-trisphosphate receptor type 2 [Source:HGNC Symbol;Acc:HGNC:6181]
ENSG00000261377	49.6447	1.50563	0.23186	6.46095	1.04047e-10	5.32971e-10	NA	PDCD6IPP2	15	28789664	28859007	1	transcribed_unprocessed_pseudogene	PDCD6IP pseudogene 2 [Source:HGNC Symbol;Acc:HGNC:49873]
ENSG00000245025	34.0943	1.50533	0.240265	6.07836	1.21419e-09	5.44796e-09	107986927	AC107959.1	8	22984596	23019335	-1	antisense_RNA
ENSG00000100439	1110.61	1.50445	0.144063	10.2763	9.01513e-25	1.98102e-23	63874	ABHD4	14	22598237	22613215	1	protein_coding	abhydrolase domain containing 4 [Source:HGNC Symbol;Acc:HGNC:20154]
ENSG00000103485	2200.16	1.50429	0.204776	7.16766	7.62884e-13	5.02748e-12	23475	QPRT	16	29679008	29698699	1	protein_coding	quinolinate phosphoribosyltransferase [Source:HGNC Symbol;Acc:HGNC:9755]
ENSG00000103485	2200.16	1.50429	0.204776	7.16766	7.62884e-13	5.02748e-12	105369247	QPRT	16	29679008	29698699	1	protein_coding	quinolinate phosphoribosyltransferase [Source:HGNC Symbol;Acc:HGNC:9755]
ENSG00000114200	834.897	1.50319	0.203979	7.2217	5.13429e-13	3.44342e-12	590	BCHE	3	165772904	165837472	-1	protein_coding	butyrylcholinesterase [Source:HGNC Symbol;Acc:HGNC:983]
ENSG00000234323	14.9282	1.50122	0.324243	4.36871	1.24982e-05	3.25648e-05	100996590	LINC01505	9	105993310	106740875	1	lincRNA	long intergenic non-protein coding RNA 1505 [Source:HGNC Symbol;Acc:HGNC:51186]
ENSG00000174912	14.46	1.50071	0.244336	5.98737	2.1326e-09	9.29992e-09	NA	METTL15P1	3	156713884	156714928	-1	processed_pseudogene	methyltransferase like 15 pseudogene 1 [Source:HGNC Symbol;Acc:HGNC:31926]
ENSG00000100075	1602.31	1.50051	0.131667	11.2797	1.65393e-29	5.22444e-28	6576	SLC25A1	22	19175575	19178830	-1	protein_coding	solute carrier family 25 member 1 [Source:HGNC Symbol;Acc:HGNC:10979]
ENSG00000167034	56.1794	1.50035	0.305481	4.68855	2.75148e-06	7.86804e-06	4824	NKX3-1	8	23678693	23682927	-1	protein_coding	NK3 homeobox 1 [Source:HGNC Symbol;Acc:HGNC:7838]
ENSG00000091428	215.922	1.49978	0.301454	5.04977	4.42332e-07	1.41977e-06	11069	RAPGEF4	2	172735274	173052893	1	protein_coding	Rap guanine nucleotide exchange factor 4 [Source:HGNC Symbol;Acc:HGNC:16626]
ENSG00000163132	151.055	1.49975	0.297316	4.90667	9.26348e-07	2.82957e-06	4487	MSX1	4	4859666	4863936	1	protein_coding	msh homeobox 1 [Source:HGNC Symbol;Acc:HGNC:7391]
ENSG00000168004	65.1766	1.49965	0.235397	6.18944	6.03769e-10	2.80549e-09	117245	HRASLS5	11	63461404	63491194	-1	protein_coding	HRAS like suppressor family member 5 [Source:HGNC Symbol;Acc:HGNC:24978]
ENSG00000198888	92726.8	1.49853	0.220254	6.54735	5.8568e-11	3.08755e-10	4535	MT-ND1	MT	3307	4262	1	protein_coding	mitochondrially encoded NADH:ubiquinone oxidoreductase core subunit 1 [Source:HGNC Symbol;Acc:HGNC:7455]
ENSG00000187266	417.538	1.49824	0.31453	4.71812	2.3804e-06	6.87072e-06	2057	EPOR	19	11377205	11384342	-1	protein_coding	erythropoietin receptor [Source:HGNC Symbol;Acc:HGNC:3416]
ENSG00000085871	621.54	1.49772	0.259387	5.67362	1.39814e-08	5.47562e-08	4258	MGST2	4	139665768	139740745	1	protein_coding	microsomal glutathione S-transferase 2 [Source:HGNC Symbol;Acc:HGNC:7063]
ENSG00000171101	4.60337	1.49696	0.498911	2.77367	0.00554284	0.00948393	284367	SIGLEC17P	19	51167328	51173524	1	transcribed_unprocessed_pseudogene	sialic acid binding Ig like lectin 17, pseudogene [Source:HGNC Symbol;Acc:HGNC:15604]
ENSG00000157693	446.755	1.49696	0.183158	8.14007	3.95047e-16	3.75574e-15	203197	TMEM268	9	114611206	114646422	1	protein_coding	transmembrane protein 268 [Source:HGNC Symbol;Acc:HGNC:24513]
ENSG00000112357	183.813	1.49688	0.133093	11.1126	1.08916e-28	3.24788e-27	5191	PEX7	6	136822564	136913937	1	protein_coding	peroxisomal biogenesis factor 7 [Source:HGNC Symbol;Acc:HGNC:8860]
ENSG00000275963	5.43085	1.49672	0.42918	3.18375	0.0014538	0.00274798	NA	AC008115.4	12	12648939	12649713	1	lincRNA
ENSG00000114115	2432.97	1.49605	0.171803	8.57143	1.02206e-17	1.13946e-16	5947	RBP1	3	139517434	139539829	-1	protein_coding	retinol binding protein 1 [Source:HGNC Symbol;Acc:HGNC:9919]
ENSG00000185168	14.118	1.4958	0.398102	3.57736	0.000347085	0.0007248	NA	LINC00482	17	81303771	81309248	-1	lincRNA	long intergenic non-protein coding RNA 482 [Source:HGNC Symbol;Acc:HGNC:26816]
ENSG00000198911	5023.84	1.49555	0.139985	10.6379	1.98583e-26	4.96105e-25	6721	SREBF2	22	41833079	41907308	1	protein_coding	sterol regulatory element binding transcription factor 2 [Source:HGNC Symbol;Acc:HGNC:11290]
ENSG00000117868	1936.63	1.49379	0.103255	14.3967	5.43054e-47	5.17108e-45	57488	ESYT2	7	158730995	158830253	-1	protein_coding	extended synaptotagmin 2 [Source:HGNC Symbol;Acc:HGNC:22211]
ENSG00000198712	71674.8	1.49323	0.202754	7.21121	5.54567e-13	3.7067e-12	4513	MT-CO2	MT	7586	8269	1	protein_coding	mitochondrially encoded cytochrome c oxidase II [Source:HGNC Symbol;Acc:HGNC:7421]
ENSG00000183605	593.954	1.49302	0.157216	9.33417	1.01791e-20	1.53747e-19	119559	SFXN4	10	119140767	119165667	-1	protein_coding	sideroflexin 4 [Source:HGNC Symbol;Acc:HGNC:16088]
ENSG00000102054	4798.19	1.49296	0.130038	11.3111	1.15627e-29	3.68791e-28	5931	RBBP7	X	16839283	16870414	-1	protein_coding	RB binding protein 7, chromatin remodeling factor [Source:HGNC Symbol;Acc:HGNC:9890]
ENSG00000103160	1591.78	1.49268	0.199025	7.48186	7.32767e-14	5.39745e-13	83693	HSDL1	16	84122146	84145192	-1	protein_coding	hydroxysteroid dehydrogenase like 1 [Source:HGNC Symbol;Acc:HGNC:16475]
ENSG00000166634	2.63956	1.49236	0.711296	2.00053	0.0454432	0.0653008	89777	SERPINB12	18	63556160	63567011	1	protein_coding	serpin family B member 12 [Source:HGNC Symbol;Acc:HGNC:14220]
ENSG00000121570	295.742	1.49169	0.261266	5.49146	3.98633e-08	1.46786e-07	55211	DPPA4	3	109326141	109337572	-1	protein_coding	developmental pluripotency associated 4 [Source:HGNC Symbol;Acc:HGNC:19200]
ENSG00000279117	904.287	1.49153	0.226349	6.40844	1.47012e-10	7.38659e-10	NA	AP001972.5	11	75260129	75262466	-1	TEC
ENSG00000149972	443.005	1.49141	0.402238	3.9317	8.43486e-05	0.000193866	53942	CNTN5	11	99020953	100358885	1	protein_coding	contactin 5 [Source:HGNC Symbol;Acc:HGNC:2175]
ENSG00000134575	1234.42	1.49096	0.105088	14.0951	4.06948e-45	3.44264e-43	53	ACP2	11	47239302	47248906	-1	protein_coding	acid phosphatase 2, lysosomal [Source:HGNC Symbol;Acc:HGNC:123]
ENSG00000137252	26.2344	1.49078	0.427204	3.38524	0.000711155	0.00141663	3062	HCRTR2	6	55106460	55282620	1	protein_coding	hypocretin receptor 2 [Source:HGNC Symbol;Acc:HGNC:4849]
ENSG00000134955	129.202	1.4905	0.264548	5.34818	8.88422e-08	3.11984e-07	219855	SLC37A2	11	125063067	125090312	1	protein_coding	solute carrier family 37 member 2 [Source:HGNC Symbol;Acc:HGNC:20644]
ENSG00000104361	453.117	1.4904	0.182148	8.01764	1.07796e-15	9.74666e-15	79815	NIPAL2	8	98189833	98294393	-1	protein_coding	NIPA like domain containing 2 [Source:HGNC Symbol;Acc:HGNC:25854]
ENSG00000278619	106.008	1.48797	0.166584	8.78499	1.56381e-18	1.89804e-17	79922	MRM1	17	36601572	36608971	1	protein_coding	mitochondrial rRNA methyltransferase 1 [Source:HGNC Symbol;Acc:HGNC:26202]
ENSG00000149476	552.582	1.4876	0.111871	13.1796	1.15079e-39	7.2613e-38	26007	TKFC	11	61333210	61353295	1	protein_coding	triokinase and FMN cyclase [Source:HGNC Symbol;Acc:HGNC:24552]
ENSG00000124787	232.955	1.48658	0.087018	16.9969	8.65814e-65	1.91753e-62	10799	RPP40	6	4994732	5004063	-1	protein_coding	ribonuclease P/MRP subunit p40 [Source:HGNC Symbol;Acc:HGNC:20992]
ENSG00000143149	2012.19	1.48596	0.09782	15.099	1.64363e-51	1.92843e-49	223	ALDH9A1	1	165662216	165698863	-1	protein_coding	aldehyde dehydrogenase 9 family member A1 [Source:HGNC Symbol;Acc:HGNC:412]
ENSG00000121653	777.51	1.48567	0.282911	5.36763	7.97786e-08	2.82217e-07	9479	MAPK8IP1	11	45885651	45906465	1	protein_coding	mitogen-activated protein kinase 8 interacting protein 1 [Source:HGNC Symbol;Acc:HGNC:6882]
ENSG00000239389	6.11418	1.48447	0.461906	4.08814	4.34845e-05	0.000104489	56136	PCDHA13	5	140882208	141012344	1	protein_coding	protocadherin alpha 13 [Source:HGNC Symbol;Acc:HGNC:8667]
ENSG00000073417	758.858	1.48294	0.145587	10.0872	6.2927e-24	1.28401e-22	5151	PDE8A	15	84980440	85139145	1	protein_coding	phosphodiesterase 8A [Source:HGNC Symbol;Acc:HGNC:8793]
ENSG00000141337	104.073	1.48246	0.151388	9.65871	4.51518e-22	7.70552e-21	22901	ARSG	17	68259182	68422731	1	protein_coding	arylsulfatase G [Source:HGNC Symbol;Acc:HGNC:24102]
ENSG00000132972	3.28547	1.48228	0.7075	2.79619	0.00517088	0.00888684	56163	RNF17	13	24764152	24879921	1	protein_coding	ring finger protein 17 [Source:HGNC Symbol;Acc:HGNC:10060]
ENSG00000205352	532.937	1.48078	0.12136	12.0782	1.37653e-33	5.87291e-32	54458	PRR13	12	53441605	53446645	1	protein_coding	proline rich 13 [Source:HGNC Symbol;Acc:HGNC:24528]
ENSG00000148090	393.931	1.47882	0.114584	12.8254	1.1824e-37	6.56518e-36	549	AUH	9	91213815	91361913	-1	protein_coding	AU RNA binding methylglutaconyl-CoA hydratase [Source:HGNC Symbol;Acc:HGNC:890]
ENSG00000185090	145.672	1.47845	0.297738	5.7311	9.97843e-09	3.99198e-08	149175	MANEAL	1	37793802	37801137	1	protein_coding	mannosidase endo-alpha like [Source:HGNC Symbol;Acc:HGNC:26452]
ENSG00000146700	145.496	1.47817	0.260453	5.52519	3.29123e-08	1.22727e-07	136853	SSC4D	7	76389334	76409695	-1	protein_coding	scavenger receptor cysteine rich family member with 4 domains [Source:HGNC Symbol;Acc:HGNC:14461]
ENSG00000272078	8.95385	1.47752	0.383397	3.75819	0.000171146	0.000374788	NA	AL139423.1	1	10639241	10654333	1	antisense_RNA
ENSG00000146122	2318.16	1.4775	0.246914	5.82911	5.57247e-09	2.30222e-08	23500	DAAM2	6	39792298	39904877	1	protein_coding	dishevelled associated activator of morphogenesis 2 [Source:HGNC Symbol;Acc:HGNC:18143]
ENSG00000249715	26.1507	1.47588	0.247667	5.87169	4.31375e-09	1.80298e-08	90342	FER1L5	2	96642737	96704887	1	protein_coding	fer-1 like family member 5 [Source:HGNC Symbol;Acc:HGNC:19044]
ENSG00000137486	899.425	1.47569	0.210383	6.92167	4.46333e-12	2.67488e-11	408	ARRB1	11	75264182	75351705	-1	protein_coding	arrestin beta 1 [Source:HGNC Symbol;Acc:HGNC:711]
ENSG00000164466	1659.44	1.47397	0.150645	9.69834	3.06436e-22	5.2948e-21	94081	SFXN1	5	175477062	175529742	1	protein_coding	sideroflexin 1 [Source:HGNC Symbol;Acc:HGNC:16085]
ENSG00000163075	98.8552	1.4718	0.306131	4.83608	1.32422e-06	3.95682e-06	200373	CFAP221	2	119544432	119662251	1	protein_coding	cilia and flagella associated protein 221 [Source:HGNC Symbol;Acc:HGNC:33720]
ENSG00000278540	2933.38	1.47165	0.132199	11.1395	8.05563e-29	2.4466e-27	31	ACACA	17	37084988	37406818	-1	protein_coding	acetyl-CoA carboxylase alpha [Source:HGNC Symbol;Acc:HGNC:84]
ENSG00000089220	7582.58	1.47107	0.178373	8.08781	6.07483e-16	5.65082e-15	5037	PEBP1	12	118135858	118145584	1	protein_coding	phosphatidylethanolamine binding protein 1 [Source:HGNC Symbol;Acc:HGNC:8630]
ENSG00000140450	854.526	1.47068	0.197749	7.27096	3.56934e-13	2.44374e-12	91947	ARRDC4	15	97960698	97973838	1	protein_coding	arrestin domain containing 4 [Source:HGNC Symbol;Acc:HGNC:28087]
ENSG00000182791	9.44056	1.47046	0.301561	4.73633	2.17621e-06	6.3193e-06	55231	CCDC87	11	66590176	66593083	-1	protein_coding	coiled-coil domain containing 87 [Source:HGNC Symbol;Acc:HGNC:25579]
ENSG00000135824	117.883	1.46972	0.514431	6.1179	9.4814e-10	4.30023e-09	85397	RGS8	1	182641816	182684576	-1	protein_coding	regulator of G protein signaling 8 [Source:HGNC Symbol;Acc:HGNC:16810]
ENSG00000203999	23.5853	1.46829	0.288212	4.86003	1.17371e-06	3.53757e-06	284751	LINC01270	20	50292720	50314922	1	lincRNA	long intergenic non-protein coding RNA 1270 [Source:HGNC Symbol;Acc:HGNC:27658]
ENSG00000101473	316.492	1.46722	0.144097	10.0509	9.10624e-24	1.83156e-22	10005	ACOT8	20	45841721	45857406	-1	protein_coding	acyl-CoA thioesterase 8 [Source:HGNC Symbol;Acc:HGNC:15919]
ENSG00000123358	473.689	1.4666	0.392523	3.43853	0.000584876	0.00117999	3164	NR4A1	12	52022832	52059507	1	protein_coding	nuclear receptor subfamily 4 group A member 1 [Source:HGNC Symbol;Acc:HGNC:7980]
ENSG00000198727	113252	1.46438	0.199291	7.1505	8.64597e-13	5.67502e-12	4519	MT-CYB	MT	14747	15887	1	protein_coding	mitochondrially encoded cytochrome b [Source:HGNC Symbol;Acc:HGNC:7427]
ENSG00000184068	28.0459	1.46416	0.312674	4.51419	6.35586e-06	1.73015e-05	NA	AL021453.1	22	41831215	41834665	-1	antisense_RNA
ENSG00000157703	13.5915	1.46389	0.274971	5.1793	2.22717e-07	7.44443e-07	136306	SVOPL	7	138594285	138701352	-1	protein_coding	SVOP like [Source:HGNC Symbol;Acc:HGNC:27034]
ENSG00000120049	96.2755	1.46355	0.267048	5.44943	5.05312e-08	1.83395e-07	30819	KCNIP2	10	101825974	101843920	-1	protein_coding	potassium voltage-gated channel interacting protein 2 [Source:HGNC Symbol;Acc:HGNC:15522]
ENSG00000068366	2583.65	1.46321	0.395473	4.90353	9.41275e-07	2.8725e-06	2182	ACSL4	X	109624244	109733403	-1	protein_coding	acyl-CoA synthetase long chain family member 4 [Source:HGNC Symbol;Acc:HGNC:3571]
ENSG00000118503	360.038	1.46285	0.281924	4.95126	7.37362e-07	2.28956e-06	7128	TNFAIP3	6	137867188	137883312	1	protein_coding	TNF alpha induced protein 3 [Source:HGNC Symbol;Acc:HGNC:11896]
ENSG00000260186	2.64038	1.46264	0.494576	2.44336	0.0145512	0.0230192	NA	LINC02137	16	58421326	58462470	1	lincRNA	long intergenic non-protein coding RNA 2137 [Source:HGNC Symbol;Acc:HGNC:52997]
ENSG00000257086	22.8353	1.46142	0.231632	6.31561	2.69099e-10	1.30807e-09	NA	AP001453.3	11	64246939	64249494	-1	lincRNA
ENSG00000168065	17.7722	1.46083	0.428702	3.20085	0.00137023	0.00259774	55867	SLC22A11	11	64555626	64572875	1	protein_coding	solute carrier family 22 member 11 [Source:HGNC Symbol;Acc:HGNC:18120]
ENSG00000228253	19928.5	1.46035	0.255984	5.60625	2.06756e-08	7.92428e-08	4509	MT-ATP8	MT	8366	8572	1	protein_coding	mitochondrially encoded ATP synthase 8 [Source:HGNC Symbol;Acc:HGNC:7415]
ENSG00000110435	867.941	1.45959	0.158835	9.05739	1.33606e-19	1.805e-18	8050	PDHX	11	34915829	35020591	1	protein_coding	pyruvate dehydrogenase complex component X [Source:HGNC Symbol;Acc:HGNC:21350]
ENSG00000233452	24.0957	1.45912	0.321136	4.33753	1.44095e-05	3.72381e-05	NA	STXBP5-AS1	6	146841901	147204614	-1	antisense_RNA	STXBP5 antisense RNA 1 [Source:HGNC Symbol;Acc:HGNC:44183]
ENSG00000131069	1147.44	1.45784	0.268433	5.29089	1.21725e-07	4.20269e-07	55902	ACSS2	20	34872146	34927962	1	protein_coding	acyl-CoA synthetase short chain family member 2 [Source:HGNC Symbol;Acc:HGNC:15814]
ENSG00000248441	70.4186	1.45776	0.273151	5.39609	6.81088e-08	2.43029e-07	400456	LINC01197	15	95209099	95327129	-1	lincRNA	long intergenic non-protein coding RNA 1197 [Source:HGNC Symbol;Acc:HGNC:49597]
ENSG00000248441	70.4186	1.45776	0.273151	5.39609	6.81088e-08	2.43029e-07	105370994	LINC01197	15	95209099	95327129	-1	lincRNA	long intergenic non-protein coding RNA 1197 [Source:HGNC Symbol;Acc:HGNC:49597]
ENSG00000143653	1622.89	1.45693	0.126282	11.4198	3.33142e-30	1.09993e-28	51097	SCCPDH	1	246724047	246768137	1	protein_coding	saccharopine dehydrogenase (putative) [Source:HGNC Symbol;Acc:HGNC:24275]
ENSG00000150995	1482.73	1.45666	0.288271	4.69005	2.73139e-06	7.82308e-06	3708	ITPR1	3	4493348	4847840	1	protein_coding	inositol 1,4,5-trisphosphate receptor type 1 [Source:HGNC Symbol;Acc:HGNC:6180]
ENSG00000254810	6.28884	1.45579	0.321468	4.41724	9.9969e-06	2.64105e-05	NA	AP001189.3	11	76654169	76656712	-1	lincRNA
ENSG00000265478	6.22808	1.45564	0.301536	4.6241	3.76228e-06	1.05774e-05	NA	AC107982.3	17	18809956	18810940	1	lincRNA
ENSG00000152700	1182.19	1.45544	0.188072	7.5678	3.79587e-14	2.88547e-13	51128	SAR1B	5	134601144	134649271	-1	protein_coding	secretion associated Ras related GTPase 1B [Source:HGNC Symbol;Acc:HGNC:10535]
ENSG00000162144	590.051	1.45365	0.127147	11.3028	1.27111e-29	4.03459e-28	220002	CYB561A3	11	61348745	61362299	-1	protein_coding	cytochrome b561 family member A3 [Source:HGNC Symbol;Acc:HGNC:23014]
ENSG00000143882	37.7859	1.45337	0.286376	4.75067	2.02741e-06	5.92386e-06	245973	ATP6V1C2	2	10721649	10785110	1	protein_coding	ATPase H+ transporting V1 subunit C2 [Source:HGNC Symbol;Acc:HGNC:18264]
ENSG00000217930	75.4204	1.45312	0.145005	9.86844	5.70432e-23	1.05973e-21	51025	PAM16	16	4331549	4355607	-1	protein_coding	presequence translocase associated motor 16 homolog [Source:HGNC Symbol;Acc:HGNC:29679]
ENSG00000114480	545.62	1.45286	0.151429	9.4593	3.10009e-21	4.93585e-20	2632	GBE1	3	81489699	81762161	-1	protein_coding	1,4-alpha-glucan branching enzyme 1 [Source:HGNC Symbol;Acc:HGNC:4180]
ENSG00000256185	6.83108	1.45196	0.319279	4.40171	1.07399e-05	2.82411e-05	NA	AC055720.2	12	26335864	26336950	-1	3prime_overlapping_ncRNA
ENSG00000177548	480.473	1.45143	0.146184	9.79785	1.15008e-22	2.0571e-21	79874	RABEP2	16	28904421	28936526	-1	protein_coding	rabaptin, RAB GTPase binding effector protein 2 [Source:HGNC Symbol;Acc:HGNC:24817]
ENSG00000256464	5.10652	1.45088	0.327291	4.12825	3.65539e-05	8.89853e-05	NA	YWHABP2	11	18490243	18490955	-1	processed_pseudogene	tyrosine 3-monooxygenase/tryptophan 5-monooxygenase activation protein beta pseudogene 2 [Source:HGNC Symbol;Acc:HGNC:50295]
ENSG00000074696	4665.06	1.45082	0.106354	13.5734	5.75856e-42	4.05382e-40	51495	HACD3	15	65530418	65578352	1	protein_coding	3-hydroxyacyl-CoA dehydratase 3 [Source:HGNC Symbol;Acc:HGNC:24175]
ENSG00000237233	6.93428	1.44976	0.343831	3.96334	7.39089e-05	0.00017137	NA	TMEM26-AS1	10	61452639	61481956	1	antisense_RNA	TMEM26 antisense RNA 1 [Source:HGNC Symbol;Acc:HGNC:51209]
ENSG00000198804	263418	1.44967	0.217154	6.49935	8.0666e-11	4.19527e-10	4512	MT-CO1	MT	5904	7445	1	protein_coding	mitochondrially encoded cytochrome c oxidase I [Source:HGNC Symbol;Acc:HGNC:7419]
ENSG00000096070	1752.31	1.4496	0.110381	13.1414	1.90771e-39	1.18248e-37	27154	BRPF3	6	36196744	36232790	1	protein_coding	bromodomain and PHD finger containing 3 [Source:HGNC Symbol;Acc:HGNC:14256]
ENSG00000139112	1431.59	1.44831	0.262863	5.20577	1.93198e-07	6.50405e-07	23710	GABARAPL1	12	10212458	10223130	1	protein_coding	GABA type A receptor associated protein like 1 [Source:HGNC Symbol;Acc:HGNC:4068]
ENSG00000224597	645.461	1.44809	0.162219	8.77576	1.69751e-18	2.054e-17	102724316	SVIL-AS1	10	29409402	29487745	1	antisense_RNA	SVIL antisense RNA 1 [Source:HGNC Symbol;Acc:HGNC:51219]
ENSG00000166974	2743.28	1.44786	0.215646	6.7459	1.52081e-11	8.65126e-11	10982	MAPRE2	18	34976928	35143470	1	protein_coding	microtubule associated protein RP/EB family member 2 [Source:HGNC Symbol;Acc:HGNC:6891]
ENSG00000025796	3465.41	1.44745	0.0898333	16.0534	5.41258e-58	9.11857e-56	11231	SEC63	6	107867756	107958189	-1	protein_coding	SEC63 homolog, protein translocation regulator [Source:HGNC Symbol;Acc:HGNC:21082]
ENSG00000152684	765.135	1.44738	0.107335	13.3749	8.47294e-41	5.64223e-39	53918	PELO	5	52787940	52804046	1	protein_coding	pelota mRNA surveillance and ribosome rescue factor [Source:HGNC Symbol;Acc:HGNC:8829]
ENSG00000144668	2638.41	1.44717	0.24646	5.69707	1.21882e-08	4.82024e-08	3680	ITGA9	3	37452115	37823514	1	protein_coding	integrin subunit alpha 9 [Source:HGNC Symbol;Acc:HGNC:6145]
ENSG00000170500	596.085	1.44631	0.418745	3.9447	7.99001e-05	0.000184373	164832	LONRF2	2	100273291	100322733	-1	protein_coding	LON peptidase N-terminal domain and ring finger 2 [Source:HGNC Symbol;Acc:HGNC:24788]
ENSG00000171813	377.487	1.446	0.15117	9.46006	3.07777e-21	4.90428e-20	170394	PWWP2B	10	132397168	132417863	1	protein_coding	PWWP domain containing 2B [Source:HGNC Symbol;Acc:HGNC:25150]
ENSG00000261253	5.36894	1.44583	0.416439	3.16963	0.00152635	0.00287524	NA	AC137932.2	16	89321133	89325110	1	processed_transcript
ENSG00000007202	4425.66	1.44571	0.100144	14.3684	8.17148e-47	7.59755e-45	9703	KIAA0100	17	28614440	28645454	-1	protein_coding	KIAA0100 [Source:HGNC Symbol;Acc:HGNC:28960]
ENSG00000155858	759.086	1.44457	0.283319	5.17796	2.24325e-07	7.49054e-07	134353	LSM11	5	157743695	157760709	1	protein_coding	LSM11, U7 small nuclear RNA associated [Source:HGNC Symbol;Acc:HGNC:30860]
ENSG00000101405	4.61515	1.44369	0.591906	2.42034	0.0155059	0.0243943	5020	OXT	20	3071620	3072517	1	protein_coding	oxytocin/neurophysin I prepropeptide [Source:HGNC Symbol;Acc:HGNC:8528]
ENSG00000258484	39.5373	1.44345	0.274683	5.19742	2.02072e-07	6.78774e-07	246777	SPESP1	15	68818221	68946811	1	protein_coding	sperm equatorial segment protein 1 [Source:HGNC Symbol;Acc:HGNC:15570]
ENSG00000166689	832.597	1.44216	0.263806	5.51451	3.49755e-08	1.29978e-07	144100	PLEKHA7	11	16777317	17014443	-1	protein_coding	pleckstrin homology domain containing A7 [Source:HGNC Symbol;Acc:HGNC:27049]
ENSG00000099957	39.3145	1.44174	0.410225	3.273	0.00106414	0.00205559	9127	P2RX6	22	21009808	21028830	1	protein_coding	purinergic receptor P2X 6 [Source:HGNC Symbol;Acc:HGNC:8538]
ENSG00000137806	420.046	1.44168	0.135638	10.4913	9.47376e-26	2.21515e-24	51103	NDUFAF1	15	41387349	41402519	-1	protein_coding	NADH:ubiquinone oxidoreductase complex assembly factor 1 [Source:HGNC Symbol;Acc:HGNC:18828]
ENSG00000282885	8.67874	1.44041	0.34598	3.70392	0.000212294	0.000458528	NA	AL627171.2	14	49861176	49864326	-1	lincRNA
ENSG00000279108	11.9879	1.43783	0.254925	5.51765	3.43559e-08	1.27772e-07	NA	AC008537.3	19	40840159	40842039	1	TEC
ENSG00000225697	400.073	1.4378	0.125311	11.3524	7.21694e-30	2.34355e-28	65010	SLC26A6	3	48625723	48635493	-1	protein_coding	solute carrier family 26 member 6 [Source:HGNC Symbol;Acc:HGNC:14472]
ENSG00000123131	1623.82	1.43726	0.173708	8.09264	5.83867e-16	5.44142e-15	10549	PRDX4	X	23664262	23686399	1	protein_coding	peroxiredoxin 4 [Source:HGNC Symbol;Acc:HGNC:17169]
ENSG00000016082	122.579	1.43706	0.281196	4.90741	9.22853e-07	2.82196e-06	3670	ISL1	5	51383391	51394738	1	protein_coding	ISL LIM homeobox 1 [Source:HGNC Symbol;Acc:HGNC:6132]
ENSG00000151572	82.2361	1.43651	0.374472	4.0096	6.08208e-05	0.000142785	121601	ANO4	12	100717526	101128641	1	protein_coding	anoctamin 4 [Source:HGNC Symbol;Acc:HGNC:23837]
ENSG00000149792	1273.64	1.4334	0.118433	11.9794	4.5564e-33	1.8556e-31	740	MRPL49	11	65122183	65127371	1	protein_coding	mitochondrial ribosomal protein L49 [Source:HGNC Symbol;Acc:HGNC:1176]
ENSG00000178537	407.939	1.43322	0.218101	6.4054	1.49979e-10	7.53373e-10	788	SLC25A20	3	48856931	48898993	-1	protein_coding	solute carrier family 25 member 20 [Source:HGNC Symbol;Acc:HGNC:1421]
ENSG00000276390	7.27571	1.43289	0.309436	4.27277	1.93056e-05	4.89809e-05	NA	AC004241.3	12	47699401	47699917	-1	sense_intronic
ENSG00000165678	3429.25	1.4303	0.158071	8.89944	5.61279e-19	7.11471e-18	27069	GHITM	10	84139440	84153245	1	protein_coding	growth hormone inducible transmembrane protein [Source:HGNC Symbol;Acc:HGNC:17281]
ENSG00000112759	1025.07	1.42984	0.26208	5.31796	1.04935e-07	3.64986e-07	2030	SLC29A1	6	44219505	44234151	1	protein_coding	solute carrier family 29 member 1 (Augustine blood group) [Source:HGNC Symbol;Acc:HGNC:11003]
ENSG00000178796	3.41544	1.42885	0.506447	3.64843	0.000263844	0.000560896	284485	RIIAD1	1	151710433	151729805	1	protein_coding	regulatory subunit of type II PKA R-subunit (RIIa) domain containing 1 [Source:HGNC Symbol;Acc:HGNC:26686]
ENSG00000132305	2817.13	1.42832	0.11623	12.1989	3.14929e-34	1.40761e-32	10989	IMMT	2	86143932	86195770	-1	protein_coding	inner membrane mitochondrial protein [Source:HGNC Symbol;Acc:HGNC:6047]
ENSG00000165923	50.4562	1.42826	0.191405	7.38886	1.48094e-13	1.057e-12	79841	AGBL2	11	47659591	47715389	-1	protein_coding	ATP/GTP binding protein like 2 [Source:HGNC Symbol;Acc:HGNC:26296]
ENSG00000064787	36.6665	1.42772	0.349806	5.16654	2.38469e-07	7.93194e-07	8537	BCAS1	20	53936777	54070594	-1	protein_coding	breast carcinoma amplified sequence 1 [Source:HGNC Symbol;Acc:HGNC:974]
ENSG00000153944	2669.17	1.42728	0.146502	9.71877	2.50797e-22	4.35932e-21	124540	MSI2	17	57255851	57684685	1	protein_coding	musashi RNA binding protein 2 [Source:HGNC Symbol;Acc:HGNC:18585]
ENSG00000146859	69.2674	1.42408	0.319632	4.4908	7.09556e-06	1.91695e-05	55281	TMEM140	7	135148072	135166215	1	protein_coding	transmembrane protein 140 [Source:HGNC Symbol;Acc:HGNC:21870]
ENSG00000244509	867.269	1.42346	0.276625	4.97847	6.40885e-07	2.0093e-06	27350	APOBEC3C	22	39014083	39020352	1	protein_coding	apolipoprotein B mRNA editing enzyme catalytic subunit 3C [Source:HGNC Symbol;Acc:HGNC:17353]
ENSG00000103978	1249.76	1.42283	0.0855035	16.5742	1.071e-61	2.09014e-59	25963	TMEM87A	15	42210452	42273663	-1	protein_coding	transmembrane protein 87A [Source:HGNC Symbol;Acc:HGNC:24522]
ENSG00000099992	236.639	1.42184	0.126955	11.1075	1.15395e-28	3.4307e-27	83874	TBC1D10A	22	30291990	30327046	-1	protein_coding	TBC1 domain family member 10A [Source:HGNC Symbol;Acc:HGNC:23609]
ENSG00000249119	5.60002	1.42029	0.735085	0.506604	0.612433	0.666096	NA	MTND6P4	5	134924123	134924644	1	processed_pseudogene	mitochondrially encoded NADH:ubiquinone oxidoreductase core subunit 6 pseudogene 4 [Source:HGNC Symbol;Acc:HGNC:39467]
ENSG00000226085	25.6125	1.41955	0.29537	4.50125	6.75543e-06	1.83133e-05	NA	UQCRFS1P1	22	39875289	39876108	1	processed_pseudogene	ubiquinol-cytochrome c reductase, Rieske iron-sulfur polypeptide 1 pseudogene 1 [Source:HGNC Symbol;Acc:HGNC:12588]
ENSG00000163624	354.175	1.41924	0.241994	5.7718	7.84317e-09	3.17447e-08	1040	CDS1	4	84582979	84651338	1	protein_coding	CDP-diacylglycerol synthase 1 [Source:HGNC Symbol;Acc:HGNC:1800]
ENSG00000142910	586.794	1.41867	0.321146	4.31811	1.57369e-05	4.04366e-05	64129	TINAGL1	1	31576485	31587686	1	protein_coding	tubulointerstitial nephritis antigen like 1 [Source:HGNC Symbol;Acc:HGNC:19168]
ENSG00000155970	314.725	1.41859	0.211142	6.73244	1.66845e-11	9.43126e-11	286097	MICU3	8	17027238	17122644	1	protein_coding	mitochondrial calcium uptake family member 3 [Source:HGNC Symbol;Acc:HGNC:27820]
ENSG00000100577	370.957	1.41807	0.137115	10.1774	2.50098e-24	5.26675e-23	2954	GSTZ1	14	77320884	77331597	1	protein_coding	glutathione S-transferase zeta 1 [Source:HGNC Symbol;Acc:HGNC:4643]
ENSG00000186301	91.3481	1.41799	0.378114	3.89206	9.93979e-05	0.000225822	NA	MST1P2	1	16645622	16650289	1	unprocessed_pseudogene	macrophage stimulating 1 pseudogene 2 [Source:HGNC Symbol;Acc:HGNC:7383]
ENSG00000102401	3036.17	1.41754	0.134004	10.4472	1.50856e-25	3.48187e-24	51566	ARMCX3	X	101622797	101627843	1	protein_coding	armadillo repeat containing, X-linked 3 [Source:HGNC Symbol;Acc:HGNC:24065]
ENSG00000112144	1100.89	1.41738	0.152856	9.22026	2.96374e-20	4.27659e-19	22858	ICK	6	53001279	53061802	-1	protein_coding	intestinal cell kinase [Source:HGNC Symbol;Acc:HGNC:21219]
ENSG00000275552	2.59189	1.41698	0.601414	1.9943	0.0461198	0.0662151	NA	AC243965.2	14	22595808	22598946	-1	antisense_RNA
ENSG00000164776	26.096	1.41657	0.202551	6.8133	9.5387e-12	5.5348e-11	5260	PHKG1	7	56080283	56092996	-1	protein_coding	phosphorylase kinase catalytic subunit gamma 1 [Source:HGNC Symbol;Acc:HGNC:8930]
ENSG00000008130	1227.62	1.41656	0.0728828	19.3638	1.55798e-83	5.58353e-81	65220	NADK	1	1751232	1780457	-1	protein_coding	NAD kinase [Source:HGNC Symbol;Acc:HGNC:29831]
ENSG00000182264	5.31389	1.41642	0.377543	3.61759	0.00029736	0.000626806	284359	IZUMO1	19	48740852	48746909	-1	protein_coding	izumo sperm-egg fusion 1 [Source:HGNC Symbol;Acc:HGNC:28539]
ENSG00000112796	120.516	1.41309	0.161045	8.69956	3.33173e-18	3.91603e-17	59084	ENPP5	6	46159187	46170971	-1	protein_coding	ectonucleotide pyrophosphatase/phosphodiesterase 5 (putative) [Source:HGNC Symbol;Acc:HGNC:13717]
ENSG00000147724	45.7164	1.41204	0.423741	4.30907	1.63945e-05	4.20059e-05	51059	FAM135B	8	138130023	138496822	-1	protein_coding	family with sequence similarity 135 member B [Source:HGNC Symbol;Acc:HGNC:28029]
ENSG00000169519	301.81	1.41195	0.0840873	16.7452	6.13824e-63	1.28714e-60	196074	METTL15	11	28108248	28527041	1	protein_coding	methyltransferase like 15 [Source:HGNC Symbol;Acc:HGNC:26606]
ENSG00000274987	13.9566	1.41124	0.265954	5.13772	2.78094e-07	9.18636e-07	NA	AC092794.1	12	25210652	25211233	1	antisense_RNA
ENSG00000283399	18.7495	1.41099	0.439164	2.94562	0.00322313	0.00573385	NA	AC004381.2	16	20711473	20732990	1	unprocessed_pseudogene
ENSG00000153162	228.546	1.41037	0.245887	5.53619	3.09129e-08	1.15643e-07	654	BMP6	6	7726797	7881422	1	protein_coding	bone morphogenetic protein 6 [Source:HGNC Symbol;Acc:HGNC:1073]
ENSG00000015592	213.183	1.40809	0.466658	5.85987	4.63238e-09	1.9292e-08	81551	STMN4	8	27235323	27258420	-1	protein_coding	stathmin 4 [Source:HGNC Symbol;Acc:HGNC:16078]
ENSG00000134864	114.441	1.40791	0.147009	9.42714	4.21429e-21	6.62423e-20	87769	GGACT	13	100530164	100589528	-1	protein_coding	gamma-glutamylamine cyclotransferase [Source:HGNC Symbol;Acc:HGNC:25100]
ENSG00000009830	812.986	1.40721	0.0906122	15.4695	5.57041e-54	7.57229e-52	29954	POMT2	14	77274956	77320884	-1	protein_coding	protein O-mannosyltransferase 2 [Source:HGNC Symbol;Acc:HGNC:19743]
ENSG00000256139	18.9215	1.40698	0.263289	5.20605	1.92898e-07	6.49619e-07	NA	AC007637.1	12	109111218	109125594	1	sense_overlapping
ENSG00000164506	757.496	1.40602	0.194662	7.21211	5.50935e-13	3.68493e-12	134957	STXBP5	6	147204425	147390476	1	protein_coding	syntaxin binding protein 5 [Source:HGNC Symbol;Acc:HGNC:19665]
ENSG00000221988	322.476	1.4049	0.136004	10.2476	1.21387e-24	2.63799e-23	9374	PPT2	6	32153441	32163680	1	protein_coding	palmitoyl-protein thioesterase 2 [Source:HGNC Symbol;Acc:HGNC:9326]
ENSG00000142185	42.133	1.40441	0.265801	4.98548	6.18085e-07	1.94246e-06	7226	TRPM2	21	44350163	44443081	1	protein_coding	transient receptor potential cation channel subfamily M member 2 [Source:HGNC Symbol;Acc:HGNC:12339]
ENSG00000167528	804.777	1.40394	0.126841	11.0303	2.72933e-28	7.85369e-27	121274	ZNF641	12	48337180	48351414	-1	protein_coding	zinc finger protein 641 [Source:HGNC Symbol;Acc:HGNC:31834]
ENSG00000213080	26.6552	1.40321	0.178017	7.81394	5.54275e-15	4.61958e-14	NA	AL354714.2	1	160894980	160896076	1	processed_pseudogene
ENSG00000089723	187.63	1.40179	0.201185	6.88677	5.70732e-12	3.38949e-11	78990	OTUB2	14	94026329	94048930	1	protein_coding	OTU deubiquitinase, ubiquitin aldehyde binding 2 [Source:HGNC Symbol;Acc:HGNC:20351]
ENSG00000125834	1238.74	1.40121	0.146469	9.44857	3.43505e-21	5.42969e-20	140901	STK35	20	2101611	2177038	1	protein_coding	serine/threonine kinase 35 [Source:HGNC Symbol;Acc:HGNC:16254]
ENSG00000104936	1911.46	1.4002	0.196822	6.85111	7.32786e-12	4.31163e-11	1760	DMPK	19	45769717	45782552	-1	protein_coding	DM1 protein kinase [Source:HGNC Symbol;Acc:HGNC:2933]
ENSG00000100243	4411.97	1.39959	0.149032	9.23486	2.58617e-20	3.77321e-19	1727	CYB5R3	22	42617840	42649568	-1	protein_coding	cytochrome b5 reductase 3 [Source:HGNC Symbol;Acc:HGNC:2873]
ENSG00000105854	1953.37	1.39949	0.152764	9.06459	1.2507e-19	1.69783e-18	5445	PON2	7	95404863	95435329	-1	protein_coding	paraoxonase 2 [Source:HGNC Symbol;Acc:HGNC:9205]
ENSG00000202538	7.62942	1.39947	0.828519	0.591371	0.554272	0.61168	26834	RNU4-2	12	120291763	120291903	-1	snRNA	RNA, U4 small nuclear 2 [Source:HGNC Symbol;Acc:HGNC:10193]
ENSG00000277301	8.5101	1.39935	0.314553	4.22522	2.38704e-05	5.97625e-05	101929698	AL034550.2	20	32509959	32520285	1	antisense_RNA
ENSG00000133121	762.061	1.39819	0.173825	7.85703	3.93359e-15	3.32483e-14	90627	STARD13	13	33103135	33350630	-1	protein_coding	StAR related lipid transfer domain containing 13 [Source:HGNC Symbol;Acc:HGNC:19164]
ENSG00000109572	2258.94	1.39785	0.139964	9.97998	1.86499e-23	3.65416e-22	1182	CLCN3	4	169612633	169723673	1	protein_coding	chloride voltage-gated channel 3 [Source:HGNC Symbol;Acc:HGNC:2021]
ENSG00000261582	3.7904	1.39764	0.409567	3.35851	0.000783633	0.0015502	NA	AL121753.1	20	35267885	35280043	-1	protein_coding
ENSG00000132964	951.306	1.3976	0.263099	5.02664	4.99154e-07	1.58999e-06	1024	CDK8	13	26254104	26405238	1	protein_coding	cyclin dependent kinase 8 [Source:HGNC Symbol;Acc:HGNC:1779]
ENSG00000273599	7.78038	1.39745	0.285419	4.64456	3.40804e-06	9.62683e-06	NA	AL731571.1	10	124996064	125001491	1	antisense_RNA
ENSG00000162194	93.0229	1.39686	0.213639	6.3921	1.63619e-10	8.1772e-10	79081	LBHD1	11	62662817	62672255	-1	protein_coding	LBH domain containing 1 [Source:HGNC Symbol;Acc:HGNC:28351]
ENSG00000158019	579.578	1.39612	0.0847137	16.4236	1.29708e-60	2.41197e-58	9577	BABAM2	2	27889941	28338901	1	protein_coding	BRISC and BRCA1 A complex member 2 [Source:HGNC Symbol;Acc:HGNC:1106]
ENSG00000205913	36.087	1.3959	0.169373	8.15091	3.61187e-16	3.45432e-15	100128788	SRRM2-AS1	16	2737076	2752600	-1	antisense_RNA	SRRM2 antisense RNA 1 [Source:HGNC Symbol;Acc:HGNC:44162]
ENSG00000123307	19.7222	1.39549	0.570468	7.00604	2.45161e-12	1.51059e-11	58158	NEUROD4	12	55019945	55030014	1	protein_coding	neuronal differentiation 4 [Source:HGNC Symbol;Acc:HGNC:13802]
ENSG00000081148	36.9238	1.39495	0.244563	5.75428	8.70099e-09	3.50368e-08	50939	IMPG2	3	101222546	101320560	-1	protein_coding	interphotoreceptor matrix proteoglycan 2 [Source:HGNC Symbol;Acc:HGNC:18362]
ENSG00000124140	149.49	1.39226	0.412409	4.59661	4.29429e-06	1.19724e-05	57468	SLC12A5	20	46021690	46060152	1	protein_coding	solute carrier family 12 member 5 [Source:HGNC Symbol;Acc:HGNC:13818]
ENSG00000114279	842.549	1.39194	0.35547	4.09132	4.28928e-05	0.000103168	2257	FGF12	3	192139395	192767764	-1	protein_coding	fibroblast growth factor 12 [Source:HGNC Symbol;Acc:HGNC:3668]
ENSG00000144847	98.0348	1.39128	0.316091	4.22855	2.35199e-05	5.89372e-05	152404	IGSF11	3	118900557	119146068	-1	protein_coding	immunoglobulin superfamily member 11 [Source:HGNC Symbol;Acc:HGNC:16669]
ENSG00000197496	676.705	1.39007	0.111734	12.3206	7.01811e-35	3.29366e-33	81031	SLC2A10	20	46709487	46736347	1	protein_coding	solute carrier family 2 member 10 [Source:HGNC Symbol;Acc:HGNC:13444]
ENSG00000263513	5.73746	1.38859	0.308553	4.34959	1.36395e-05	3.537e-05	554282	FAM72C	1	143955364	143971965	-1	protein_coding	family with sequence similarity 72 member C [Source:HGNC Symbol;Acc:HGNC:30602]
ENSG00000260822	390.146	1.38832	0.191639	7.06434	1.61382e-12	1.01955e-11	NA	AC004656.1	X	24545516	24550466	1	sense_overlapping
ENSG00000253540	44.3295	1.38609	0.195232	6.9636	3.31681e-12	2.01534e-11	NA	FAM86HP	3	130099092	130111472	-1	transcribed_unprocessed_pseudogene	family with sequence similarity 86 member H, pseudogene [Source:HGNC Symbol;Acc:HGNC:42359]
ENSG00000152932	565.159	1.3859	0.432997	5.58362	2.35563e-08	8.95331e-08	115827	RAB3C	5	58582221	58859394	1	protein_coding	RAB3C, member RAS oncogene family [Source:HGNC Symbol;Acc:HGNC:30269]
ENSG00000182551	1775.3	1.38511	0.19167	7.07682	1.475e-12	9.36352e-12	55256	ADI1	2	3497361	3519736	-1	protein_coding	acireductone dioxygenase 1 [Source:HGNC Symbol;Acc:HGNC:30576]
ENSG00000101335	6365.46	1.38503	0.381938	3.44903	0.000562601	0.00113971	10398	MYL9	20	36541484	36551447	1	protein_coding	myosin light chain 9 [Source:HGNC Symbol;Acc:HGNC:15754]
ENSG00000236824	52.3763	1.38416	0.394436	3.25425	0.00113692	0.00218335	618	BCYRN1	2	47335315	47335514	1	scRNA	brain cytoplasmic RNA 1 [Source:HGNC Symbol;Acc:HGNC:1022]
ENSG00000265018	8.63646	1.38372	0.339916	4.29804	1.72314e-05	4.40072e-05	414224	AGAP12P	10	48009873	48031640	-1	transcribed_unprocessed_pseudogene	ArfGAP with GTPase domain, ankyrin repeat and PH domain 12, pseudogene [Source:HGNC Symbol;Acc:HGNC:23661]
ENSG00000112874	403.719	1.38353	0.134269	10.2424	1.28089e-24	2.77751e-23	83594	NUDT12	5	103548855	103562793	-1	protein_coding	nudix hydrolase 12 [Source:HGNC Symbol;Acc:HGNC:18826]
ENSG00000230359	14.0433	1.38168	0.214748	6.30705	2.84405e-10	1.37771e-09	286016	TPI1P2	7	129055223	129057239	1	transcribed_processed_pseudogene	triosephosphate isomerase 1 pseudogene 2 [Source:HGNC Symbol;Acc:HGNC:38069]
ENSG00000141564	1128.2	1.38149	0.113875	12.0613	1.69103e-33	7.18359e-32	57521	RPTOR	17	80544819	80966371	1	protein_coding	regulatory associated protein of MTOR complex 1 [Source:HGNC Symbol;Acc:HGNC:30287]
ENSG00000254042	4.00808	1.3813	0.421389	3.01951	0.00253189	0.00458863	NA	AC011365.1	5	168706567	168720884	1	antisense_RNA
ENSG00000076248	1376.07	1.38114	0.127054	10.7915	3.77427e-27	9.97248e-26	7374	UNG	12	109097574	109110992	1	protein_coding	uracil DNA glycosylase [Source:HGNC Symbol;Acc:HGNC:12572]
ENSG00000133935	1168.25	1.3811	0.177349	7.70517	1.30667e-14	1.0419e-13	11161	ERG28	14	75649791	75661189	-1	protein_coding	ergosterol biosynthesis 28 homolog [Source:HGNC Symbol;Acc:HGNC:1187]
ENSG00000181019	231.577	1.3809	0.181757	7.39218	1.44442e-13	1.0323e-12	1728	NQO1	16	69706996	69726951	-1	protein_coding	NAD(P)H quinone dehydrogenase 1 [Source:HGNC Symbol;Acc:HGNC:2874]
ENSG00000116857	1810.45	1.38033	0.112691	12.1249	7.7977e-34	3.40799e-32	252839	TMEM9	1	201134772	201171574	-1	protein_coding	transmembrane protein 9 [Source:HGNC Symbol;Acc:HGNC:18823]
ENSG00000149646	75.9969	1.38006	0.176934	7.65152	1.98623e-14	1.56041e-13	140894	CNBD2	20	35954564	36030700	1	protein_coding	cyclic nucleotide binding domain containing 2 [Source:HGNC Symbol;Acc:HGNC:16145]
ENSG00000078070	809.917	1.37961	0.12132	11.2781	1.68375e-29	5.31014e-28	56922	MCCC1	3	183015218	183116075	-1	protein_coding	methylcrotonoyl-CoA carboxylase 1 [Source:HGNC Symbol;Acc:HGNC:6936]
ENSG00000154065	153.303	1.37909	0.261739	5.02014	5.16328e-07	1.63992e-06	147463	ANKRD29	18	23598926	23662885	-1	protein_coding	ankyrin repeat domain 29 [Source:HGNC Symbol;Acc:HGNC:27110]
ENSG00000087269	1047.05	1.37853	0.109541	12.5107	6.52582e-36	3.26473e-34	8602	NOP14	4	2937933	2963385	-1	protein_coding	NOP14 nucleolar protein [Source:HGNC Symbol;Acc:HGNC:16821]
ENSG00000172824	145.993	1.37783	0.22499	6.15586	7.46723e-10	3.43413e-09	283848	CES4A	16	66988589	67009758	1	protein_coding	carboxylesterase 4A [Source:HGNC Symbol;Acc:HGNC:26741]
ENSG00000255108	5.15836	1.37706	0.359654	3.57968	0.000344013	0.000718767	NA	AP006621.1	11	823634	832883	-1	antisense_RNA
ENSG00000255326	6.0716	1.37684	0.35974	3.58819	0.000332984	0.000697052	105369391	AP001922.5	11	75583196	75594665	1	antisense_RNA
ENSG00000132581	956.067	1.37669	0.115842	11.7517	6.91841e-32	2.60743e-30	6388	SDF2	17	28648356	28662189	-1	protein_coding	stromal cell derived factor 2 [Source:HGNC Symbol;Acc:HGNC:10675]
ENSG00000185825	1822.26	1.37535	0.0851362	16.0651	4.47919e-58	7.61114e-56	10134	BCAP31	X	153700497	153724697	-1	protein_coding	B-cell receptor associated protein 31 [Source:HGNC Symbol;Acc:HGNC:16695]
ENSG00000169239	311.153	1.37397	0.13863	9.79315	1.20483e-22	2.15307e-21	11238	CA5B	X	15688830	15788409	1	protein_coding	carbonic anhydrase 5B [Source:HGNC Symbol;Acc:HGNC:1378]
ENSG00000214548	12060.3	1.37322	0.270311	5.03848	4.69244e-07	1.50126e-06	55384	MEG3	14	100779410	100861031	1	lincRNA	maternally expressed 3 (non-protein coding) [Source:HGNC Symbol;Acc:HGNC:14575]
ENSG00000166311	631.255	1.37086	0.113621	11.9759	4.75336e-33	1.93182e-31	6609	SMPD1	11	6390431	6394998	1	protein_coding	sphingomyelin phosphodiesterase 1 [Source:HGNC Symbol;Acc:HGNC:11120]
ENSG00000280061	20.982	1.37075	0.353116	4.26063	2.03853e-05	5.14756e-05	NA	AC011504.1	19	30553956	30558058	1	TEC
ENSG00000104853	2612.85	1.3707	0.118626	11.4491	2.37631e-30	7.91206e-29	1209	CLPTM1	19	44954585	44993341	1	protein_coding	CLPTM1, transmembrane protein [Source:HGNC Symbol;Acc:HGNC:2087]
ENSG00000171189	219.299	1.36987	0.36832	4.15644	3.23246e-05	7.94056e-05	2897	GRIK1	21	29536933	29940033	-1	protein_coding	glutamate ionotropic receptor kainate type subunit 1 [Source:HGNC Symbol;Acc:HGNC:4579]
ENSG00000105991	74.9814	1.36917	0.248634	5.47046	4.48871e-08	1.64059e-07	3198	HOXA1	7	27092993	27095996	-1	protein_coding	homeobox A1 [Source:HGNC Symbol;Acc:HGNC:5099]
ENSG00000184232	1383.5	1.36766	0.269556	4.85478	1.20521e-06	3.62408e-06	220323	OAF	11	120210767	120230332	1	protein_coding	out at first homolog [Source:HGNC Symbol;Acc:HGNC:28752]
ENSG00000169241	541.443	1.36763	0.144986	9.27153	1.83493e-20	2.7133e-19	55974	SLC50A1	1	155135344	155138857	1	protein_coding	solute carrier family 50 member 1 [Source:HGNC Symbol;Acc:HGNC:30657]
ENSG00000156011	2184.54	1.36679	0.178805	7.54727	4.44463e-14	3.35663e-13	23362	PSD3	8	18527301	19084730	-1	protein_coding	pleckstrin and Sec7 domain containing 3 [Source:HGNC Symbol;Acc:HGNC:19093]
ENSG00000121966	740.947	1.36659	0.295112	4.50395	6.67006e-06	1.80993e-05	7852	CXCR4	2	136114349	136118165	-1	protein_coding	C-X-C motif chemokine receptor 4 [Source:HGNC Symbol;Acc:HGNC:2561]
ENSG00000177728	1886.99	1.36648	0.0888479	15.3033	7.26756e-53	9.12426e-51	9772	TMEM94	17	75441159	75500090	1	protein_coding	transmembrane protein 94 [Source:HGNC Symbol;Acc:HGNC:28983]
ENSG00000278195	13.1989	1.36567	0.330553	4.13087	3.61396e-05	8.80964e-05	6753	SSTR3	22	37204238	37212322	-1	protein_coding	somatostatin receptor 3 [Source:HGNC Symbol;Acc:HGNC:11332]
ENSG00000124257	56.1056	1.36491	0.20455	6.54484	5.95577e-11	3.13553e-10	140825	NEURL2	20	45888625	45891287	-1	protein_coding	neuralized E3 ubiquitin protein ligase 2 [Source:HGNC Symbol;Acc:HGNC:16156]
ENSG00000126432	3309.47	1.36488	0.138877	9.66628	4.19341e-22	7.19377e-21	25824	PRDX5	11	64318088	64321811	1	protein_coding	peroxiredoxin 5 [Source:HGNC Symbol;Acc:HGNC:9355]
ENSG00000150403	1253.34	1.36427	0.0970053	14.0249	1.09706e-44	9.12407e-43	55002	TMCO3	13	113490995	113554590	1	protein_coding	transmembrane and coiled-coil domains 3 [Source:HGNC Symbol;Acc:HGNC:20329]
ENSG00000139233	509.522	1.36284	0.0775132	17.5186	1.03268e-68	2.48233e-66	84298	LLPH	12	66116555	66130768	-1	protein_coding	LLP homolog, long-term synaptic facilitation [Source:HGNC Symbol;Acc:HGNC:28229]
ENSG00000164951	848.168	1.36281	0.323549	3.96224	7.42511e-05	0.000172083	54704	PDP1	8	93857807	93926066	1	protein_coding	pyruvate dehyrogenase phosphatase catalytic subunit 1 [Source:HGNC Symbol;Acc:HGNC:9279]
ENSG00000150768	1464.78	1.3628	0.135505	9.93954	2.80123e-23	5.3921e-22	1737	DLAT	11	112024814	112064390	1	protein_coding	dihydrolipoamide S-acetyltransferase [Source:HGNC Symbol;Acc:HGNC:2896]
ENSG00000237356	7.98566	1.36265	0.263384	5.05091	4.39705e-07	1.41272e-06	NA	AL365295.1	14	53169054	53687258	1	processed_transcript
ENSG00000198938	114058	1.36141	0.195086	6.83216	8.36436e-12	4.88359e-11	4514	MT-CO3	MT	9207	9990	1	protein_coding	mitochondrially encoded cytochrome c oxidase III [Source:HGNC Symbol;Acc:HGNC:7422]
ENSG00000100731	2090.23	1.36136	0.132937	10.2072	1.84186e-24	3.93336e-23	22990	PCNX1	14	70907405	71115382	1	protein_coding	pecanex homolog 1 [Source:HGNC Symbol;Acc:HGNC:19740]
ENSG00000005700	1739.41	1.36091	0.0951418	14.2645	3.64113e-46	3.27719e-44	25998	IBTK	6	82169983	82247754	-1	protein_coding	inhibitor of Bruton tyrosine kinase [Source:HGNC Symbol;Acc:HGNC:17853]
ENSG00000123472	1485.29	1.36078	0.136328	9.89314	4.45809e-23	8.38487e-22	64756	ATPAF1	1	46632737	46673867	-1	protein_coding	ATP synthase mitochondrial F1 complex assembly factor 1 [Source:HGNC Symbol;Acc:HGNC:18803]
ENSG00000008283	404.827	1.36004	0.274992	5.05185	4.37556e-07	1.40673e-06	1534	CYB561	17	63432304	63446378	-1	protein_coding	cytochrome b561 [Source:HGNC Symbol;Acc:HGNC:2571]
ENSG00000158528	1172.47	1.35986	0.188853	7.29385	3.01222e-13	2.08549e-12	55607	PPP1R9A	7	94907202	95296415	1	protein_coding	protein phosphatase 1 regulatory subunit 9A [Source:HGNC Symbol;Acc:HGNC:14946]
ENSG00000122971	406.19	1.35862	0.230317	5.68764	1.28804e-08	5.07671e-08	35	ACADS	12	120725735	120740008	1	protein_coding	acyl-CoA dehydrogenase, C-2 to C-3 short chain [Source:HGNC Symbol;Acc:HGNC:90]
ENSG00000259071	33.9024	1.35803	0.204407	6.53838	6.21869e-11	3.26784e-10	NA	AL359397.2	14	50326526	50327909	-1	lincRNA
ENSG00000144285	71.1522	1.35789	0.439416	3.98102	6.86208e-05	0.000159823	6323	SCN1A	2	165984641	166149214	-1	protein_coding	sodium voltage-gated channel alpha subunit 1 [Source:HGNC Symbol;Acc:HGNC:10585]
ENSG00000219545	262.308	1.35661	0.150685	8.87685	6.87794e-19	8.64583e-18	729852	UMAD1	7	7640711	7968020	1	protein_coding	UBAP1-MVB12-associated (UMA) domain containing 1 [Source:HGNC Symbol;Acc:HGNC:48955]
ENSG00000183578	91.1326	1.35621	0.228155	5.82409	5.7424e-09	2.36746e-08	388121	TNFAIP8L3	15	51056598	51105276	-1	protein_coding	TNF alpha induced protein 8 like 3 [Source:HGNC Symbol;Acc:HGNC:20620]
ENSG00000010030	4.9019	1.35528	0.415903	3.07909	0.00207637	0.00382189	51513	ETV7	6	36354091	36387800	-1	protein_coding	ETS variant 7 [Source:HGNC Symbol;Acc:HGNC:18160]
ENSG00000174206	118.809	1.35424	0.134374	9.98679	1.74135e-23	3.42894e-22	144577	C12orf66	12	64186316	64222296	-1	protein_coding	chromosome 12 open reading frame 66 [Source:HGNC Symbol;Acc:HGNC:26517]
ENSG00000168461	1540.93	1.3534	0.144589	9.23076	2.68721e-20	3.90616e-19	11031	RAB31	18	9708165	9862551	1	protein_coding	RAB31, member RAS oncogene family [Source:HGNC Symbol;Acc:HGNC:9771]
ENSG00000112419	1949.11	1.35339	0.195137	6.81067	9.71456e-12	5.63187e-11	9749	PHACTR2	6	143536845	143831185	1	protein_coding	phosphatase and actin regulator 2 [Source:HGNC Symbol;Acc:HGNC:20956]
ENSG00000118971	10892.9	1.35182	0.248063	5.23394	1.65932e-07	5.62843e-07	894	CCND2	12	4273772	4305350	1	protein_coding	cyclin D2 [Source:HGNC Symbol;Acc:HGNC:1583]
ENSG00000073008	706.42	1.35166	0.105208	12.7668	2.51243e-37	1.34939e-35	5817	PVR	19	44643798	44663583	1	protein_coding	poliovirus receptor [Source:HGNC Symbol;Acc:HGNC:9705]
ENSG00000117640	1596.55	1.35047	0.112998	11.8502	2.14637e-32	8.42771e-31	56181	MTFR1L	1	25818640	25832942	1	protein_coding	mitochondrial fission regulator 1 like [Source:HGNC Symbol;Acc:HGNC:28836]
ENSG00000171450	58.2506	1.35027	0.448016	5.13153	2.87401e-07	9.47634e-07	8941	CDK5R2	2	218959655	218962162	1	protein_coding	cyclin dependent kinase 5 regulatory subunit 2 [Source:HGNC Symbol;Acc:HGNC:1776]
ENSG00000111275	1877.43	1.35016	0.206645	6.35403	2.09753e-10	1.03309e-09	217	ALDH2	12	111766887	111817529	1	protein_coding	aldehyde dehydrogenase 2 family (mitochondrial) [Source:HGNC Symbol;Acc:HGNC:404]
ENSG00000219891	52.807	1.34891	0.18295	7.32205	2.44217e-13	1.71065e-12	NA	ZSCAN12P1	6	28091154	28093664	1	transcribed_unprocessed_pseudogene	zinc finger and SCAN domain containing 12 pseudogene 1 [Source:HGNC Symbol;Acc:HGNC:13850]
ENSG00000132471	1767.7	1.34871	0.170048	7.82366	5.13077e-15	4.29255e-14	23558	WBP2	17	75845699	75856507	-1	protein_coding	WW domain binding protein 2 [Source:HGNC Symbol;Acc:HGNC:12738]
ENSG00000272153	9.71907	1.34783	0.290256	4.53384	5.79202e-06	1.58609e-05	NA	AL365330.1	1	3785008	3785538	1	antisense_RNA
ENSG00000240024	296.78	1.34722	0.166048	8.03773	9.15185e-16	8.35149e-15	100505687	LINC00888	3	183447608	183456013	1	transcribed_unprocessed_pseudogene	long intergenic non-protein coding RNA 888 [Source:HGNC Symbol;Acc:HGNC:48575]
ENSG00000126733	167.292	1.34646	0.36373	4.4521	8.50358e-06	2.26812e-05	117154	DACH2	X	86148458	86832604	1	protein_coding	dachshund family transcription factor 2 [Source:HGNC Symbol;Acc:HGNC:16814]
ENSG00000212232	5.93159	1.34529	0.329807	3.95458	7.66685e-05	0.00017731	692086	SNORD17	20	17962710	17962946	-1	snoRNA	small nucleolar RNA, C/D box 17 [Source:HGNC Symbol;Acc:HGNC:32713]
ENSG00000170522	1335.96	1.34508	0.188756	7.09106	1.33086e-12	8.49774e-12	79071	ELOVL6	4	110045846	110199199	-1	protein_coding	ELOVL fatty acid elongase 6 [Source:HGNC Symbol;Acc:HGNC:15829]
ENSG00000240972	1515.12	1.345	0.206308	6.23725	4.45325e-10	2.10448e-09	4282	MIF	22	23894004	23895227	1	protein_coding	macrophage migration inhibitory factor (glycosylation-inhibiting factor) [Source:HGNC Symbol;Acc:HGNC:7097]
ENSG00000100401	1692.34	1.3449	0.0945311	14.1611	1.5958e-45	1.38567e-43	5905	RANGAP1	22	41245611	41286251	-1	protein_coding	Ran GTPase activating protein 1 [Source:HGNC Symbol;Acc:HGNC:9854]
ENSG00000124574	532.407	1.34265	0.143282	9.25538	2.13468e-20	3.14005e-19	89845	ABCC10	6	43427366	43450430	1	protein_coding	ATP binding cassette subfamily C member 10 [Source:HGNC Symbol;Acc:HGNC:52]
ENSG00000084073	1194.48	1.34239	0.0929414	14.3859	6.3448e-47	5.92713e-45	10269	ZMPSTE24	1	40258107	40294184	1	protein_coding	zinc metallopeptidase STE24 [Source:HGNC Symbol;Acc:HGNC:12877]
ENSG00000013561	1048.53	1.3422	0.144375	9.20932	3.28206e-20	4.71177e-19	9604	RNF14	5	141958328	141990291	1	protein_coding	ring finger protein 14 [Source:HGNC Symbol;Acc:HGNC:10058]
ENSG00000196502	272.796	1.34158	0.264306	5.01429	5.32297e-07	1.68711e-06	6817	SULT1A1	16	28605196	28623625	-1	protein_coding	sulfotransferase family 1A member 1 [Source:HGNC Symbol;Acc:HGNC:11453]
ENSG00000134769	503.978	1.3412	0.239761	5.4852	4.13006e-08	1.51625e-07	1837	DTNA	18	34493290	34891844	1	protein_coding	dystrobrevin alpha [Source:HGNC Symbol;Acc:HGNC:3057]
ENSG00000001036	1161.08	1.34061	0.132511	9.98937	1.6965e-23	3.35066e-22	2519	FUCA2	6	143494811	143511690	-1	protein_coding	fucosidase, alpha-L- 2, plasma [Source:HGNC Symbol;Acc:HGNC:4008]
ENSG00000124194	150.153	1.34055	0.476231	5.6628	1.48926e-08	5.80133e-08	78997	GDAP1L1	20	44247099	44280917	1	protein_coding	ganglioside induced differentiation associated protein 1 like 1 [Source:HGNC Symbol;Acc:HGNC:4213]
ENSG00000125637	335.84	1.34047	0.210658	6.34297	2.25374e-10	1.10644e-09	23550	PSD4	2	113157325	113209396	1	protein_coding	pleckstrin and Sec7 domain containing 4 [Source:HGNC Symbol;Acc:HGNC:19096]
ENSG00000106049	951.849	1.34035	0.140458	9.41635	4.67052e-21	7.3006e-20	11112	HIBADH	7	27525442	27662995	-1	protein_coding	3-hydroxyisobutyrate dehydrogenase [Source:HGNC Symbol;Acc:HGNC:4907]
ENSG00000133958	136.633	1.34016	0.363909	4.47142	7.77004e-06	2.08687e-05	57578	UNC79	14	93333219	93707876	1	protein_coding	unc-79 homolog, NALCN channel complex subunit [Source:HGNC Symbol;Acc:HGNC:19966]
ENSG00000132334	328.549	1.33869	0.213399	6.11697	9.53687e-10	4.3234e-09	5791	PTPRE	10	127907061	128085855	1	protein_coding	protein tyrosine phosphatase, receptor type E [Source:HGNC Symbol;Acc:HGNC:9669]
ENSG00000175741	29.638	1.33763	0.185326	7.13812	9.46145e-13	6.18351e-12	NA	RWDD4P2	7	39854494	39855056	-1	processed_pseudogene	RWD domain containing 4 pseudogene 2 [Source:HGNC Symbol;Acc:HGNC:23754]
ENSG00000247157	30.2486	1.33743	0.251885	5.14417	2.68698e-07	8.89389e-07	338817	LINC01252	12	11548030	11590369	1	lincRNA	long intergenic non-protein coding RNA 1252 [Source:HGNC Symbol;Acc:HGNC:27888]
ENSG00000162526	6.08004	1.33705	0.337977	3.847	0.000119572	0.000268376	81629	TSSK3	1	32351521	32364312	1	protein_coding	testis specific serine kinase 3 [Source:HGNC Symbol;Acc:HGNC:15473]
ENSG00000156504	678.277	1.33699	0.113133	11.7352	8.41014e-32	3.15757e-30	159090	FAM122B	X	134769566	134797232	-1	protein_coding	family with sequence similarity 122B [Source:HGNC Symbol;Acc:HGNC:30490]
ENSG00000162616	770.47	1.33686	0.167187	7.8749	3.41018e-15	2.90234e-14	11080	DNAJB4	1	77979175	78017964	1	protein_coding	DnaJ heat shock protein family (Hsp40) member B4 [Source:HGNC Symbol;Acc:HGNC:14886]
ENSG00000170835	57.9691	1.33665	0.241309	5.34151	9.21748e-08	3.22882e-07	1056	CEL	9	133061978	133071861	1	protein_coding	carboxyl ester lipase [Source:HGNC Symbol;Acc:HGNC:1848]
ENSG00000091704	16.8193	1.33663	0.285114	4.39601	1.1026e-05	2.89585e-05	1357	CPA1	7	130380339	130388114	1	protein_coding	carboxypeptidase A1 [Source:HGNC Symbol;Acc:HGNC:2296]
ENSG00000116544	95.8015	1.33567	0.339275	4.80696	1.53243e-06	4.54153e-06	58512	DLGAP3	1	34865436	34929585	-1	protein_coding	DLG associated protein 3 [Source:HGNC Symbol;Acc:HGNC:30368]
ENSG00000123595	418.927	1.33443	0.174642	7.47779	7.55848e-14	5.55915e-13	9367	RAB9A	X	13689125	13710506	1	protein_coding	RAB9A, member RAS oncogene family [Source:HGNC Symbol;Acc:HGNC:9792]
ENSG00000182552	337.384	1.33405	0.125084	10.574	3.93142e-26	9.43876e-25	201965	RWDD4	4	183639635	183659225	-1	protein_coding	RWD domain containing 4 [Source:HGNC Symbol;Acc:HGNC:23750]
ENSG00000105983	1475.84	1.3334	0.129903	10.2267	1.50595e-24	3.2265e-23	64327	LMBR1	7	156668946	156893230	-1	protein_coding	limb development membrane protein 1 [Source:HGNC Symbol;Acc:HGNC:13243]
ENSG00000099246	2404.68	1.33128	0.184313	7.0956	1.28796e-12	8.24254e-12	22931	RAB18	10	27504174	27542237	1	protein_coding	RAB18, member RAS oncogene family [Source:HGNC Symbol;Acc:HGNC:14244]
ENSG00000176422	344.762	1.33065	0.185778	7.07067	1.54188e-12	9.76603e-12	283377	SPRYD4	12	56468567	56479707	1	protein_coding	SPRY domain containing 4 [Source:HGNC Symbol;Acc:HGNC:27468]
ENSG00000092010	1565.48	1.32957	0.133724	9.82998	8.36363e-23	1.51827e-21	5720	PSME1	14	24136158	24138967	1	protein_coding	proteasome activator subunit 1 [Source:HGNC Symbol;Acc:HGNC:9568]
ENSG00000023228	2895.28	1.32658	0.131572	10.0138	1.32618e-23	2.63512e-22	4719	NDUFS1	2	206114817	206159603	-1	protein_coding	NADH:ubiquinone oxidoreductase core subunit S1 [Source:HGNC Symbol;Acc:HGNC:7707]
ENSG00000258986	60.7025	1.32595	0.322965	4.42742	9.5367e-06	2.52794e-05	388021	TMEM179	14	104474678	104605647	-1	protein_coding	transmembrane protein 179 [Source:HGNC Symbol;Acc:HGNC:20137]
ENSG00000132824	1976.8	1.32479	0.131184	10.0512	9.07861e-24	1.82787e-22	10955	SERINC3	20	44496221	44522109	-1	protein_coding	serine incorporator 3 [Source:HGNC Symbol;Acc:HGNC:11699]
ENSG00000135973	4.32585	1.32467	0.493922	3.66943	0.000243096	0.000520664	11250	GPR45	2	105241743	105243049	1	protein_coding	G protein-coupled receptor 45 [Source:HGNC Symbol;Acc:HGNC:4503]
ENSG00000111801	240.23	1.32449	0.231724	5.59432	2.21491e-08	8.44616e-08	10384	BTN3A3	6	26440472	26453415	1	protein_coding	butyrophilin subfamily 3 member A3 [Source:HGNC Symbol;Acc:HGNC:1140]
ENSG00000268081	11.4582	1.32397	0.382329	3.46827	0.000523825	0.00106664	NA	AC123912.1	19	21554640	21569237	-1	antisense_RNA
ENSG00000198018	406.418	1.3239	0.149921	8.77826	1.66019e-18	2.01008e-17	57089	ENTPD7	10	99659506	99706240	1	protein_coding	ectonucleoside triphosphate diphosphohydrolase 7 [Source:HGNC Symbol;Acc:HGNC:19745]
ENSG00000169905	2102.4	1.32261	0.11858	11.0549	2.07603e-28	6.01773e-27	163590	TOR1AIP2	1	179839967	179877803	-1	protein_coding	torsin 1A interacting protein 2 [Source:HGNC Symbol;Acc:HGNC:24055]
ENSG00000108669	844.226	1.32215	0.148026	8.83202	1.02798e-18	1.27197e-17	9267	CYTH1	17	78674048	78782297	-1	protein_coding	cytohesin 1 [Source:HGNC Symbol;Acc:HGNC:9501]
ENSG00000146205	34.5007	1.32214	0.205705	6.2512	4.07301e-10	1.9336e-09	50636	ANO7	2	241188509	241225377	1	protein_coding	anoctamin 7 [Source:HGNC Symbol;Acc:HGNC:31677]
ENSG00000137878	21.46	1.32126	0.289465	4.29707	1.73072e-05	4.41895e-05	145781	GCOM1	15	57591908	57714745	1	protein_coding	GRINL1A complex locus 1 [Source:HGNC Symbol;Acc:HGNC:26424]
ENSG00000168827	1238.95	1.32102	0.123585	10.631	2.13798e-26	5.31421e-25	85476	GFM1	3	158644278	158692575	1	protein_coding	G elongation factor mitochondrial 1 [Source:HGNC Symbol;Acc:HGNC:13780]
ENSG00000167930	730.051	1.31993	0.111279	11.7536	6.77068e-32	2.55664e-30	83986	FAM234A	16	234546	268971	1	protein_coding	family with sequence similarity 234 member A [Source:HGNC Symbol;Acc:HGNC:14163]
ENSG00000078967	479.177	1.31878	0.10706	12.2424	1.84473e-34	8.39758e-33	51619	UBE2D4	7	43926438	43956136	1	protein_coding	ubiquitin conjugating enzyme E2 D4 (putative) [Source:HGNC Symbol;Acc:HGNC:21647]
ENSG00000102871	62.5148	1.31838	0.240579	5.28015	1.29081e-07	4.44266e-07	8717	TRADD	16	67154180	67160298	-1	protein_coding	TNFRSF1A associated via death domain [Source:HGNC Symbol;Acc:HGNC:12030]
ENSG00000283632	88.9162	1.31822	0.305898	4.31271	1.61268e-05	4.13631e-05	90332	EXOC3L2	19	45212621	45245431	-1	protein_coding	exocyst complex component 3 like 2 [Source:HGNC Symbol;Acc:HGNC:30162]
ENSG00000111726	1231.44	1.31792	0.178722	7.25183	4.11177e-13	2.78608e-12	55907	CMAS	12	22046174	22065674	1	protein_coding	cytidine monophosphate N-acetylneuraminic acid synthetase [Source:HGNC Symbol;Acc:HGNC:18290]
ENSG00000127955	1422.99	1.31723	0.114406	11.4891	1.49679e-30	5.0606e-29	2770	GNAI1	7	80133955	80219402	1	protein_coding	G protein subunit alpha i1 [Source:HGNC Symbol;Acc:HGNC:4384]
ENSG00000134375	935.324	1.31594	0.129051	10.0946	5.83695e-24	1.19597e-22	10440	TIMM17A	1	201955491	201970661	1	protein_coding	translocase of inner mitochondrial membrane 17A [Source:HGNC Symbol;Acc:HGNC:17315]
ENSG00000117308	477.265	1.3143	0.134326	9.70119	2.98017e-22	5.15733e-21	2582	GALE	1	23795599	23800804	-1	protein_coding	UDP-galactose-4-epimerase [Source:HGNC Symbol;Acc:HGNC:4116]
ENSG00000103423	1016.21	1.31422	0.121689	10.7109	9.04872e-27	2.31335e-25	9093	DNAJA3	16	4425805	4456775	1	protein_coding	DnaJ heat shock protein family (Hsp40) member A3 [Source:HGNC Symbol;Acc:HGNC:11808]
ENSG00000200550	6.56826	1.31218	0.30007	4.04649	5.19916e-05	0.000123233	NA	RNU6-137P	2	42712740	42712847	1	snRNA	RNA, U6 small nuclear 137, pseudogene [Source:HGNC Symbol;Acc:HGNC:47100]
ENSG00000230707	6.00479	1.31203	0.466052	3.48777	0.000487076	0.000996136	NA	AL589987.1	X	140091743	140092561	1	processed_pseudogene
ENSG00000258938	7.00016	1.31101	0.338695	3.76716	0.000165117	0.000362713	NA	AL162311.3	14	35819224	35826765	-1	antisense_RNA
ENSG00000260461	97.0507	1.30991	0.148148	8.73292	2.48188e-18	2.96847e-17	NA	AL133355.1	10	103877374	103879761	-1	sense_overlapping
ENSG00000111885	2505.27	1.30946	0.223015	5.76259	8.28332e-09	3.34233e-08	4121	MAN1A1	6	119177209	119349761	-1	protein_coding	mannosidase alpha class 1A member 1 [Source:HGNC Symbol;Acc:HGNC:6821]
ENSG00000113140	48302.9	1.30937	0.254493	4.93596	7.97575e-07	2.46759e-06	6678	SPARC	5	151661096	151687165	-1	protein_coding	secreted protein acidic and cysteine rich [Source:HGNC Symbol;Acc:HGNC:11219]
ENSG00000227258	7.86923	1.30912	0.323538	3.85729	0.00011465	0.000258211	NA	SMIM2-AS1	13	44110451	44240517	1	antisense_RNA	SMIM2 antisense RNA 1 [Source:HGNC Symbol;Acc:HGNC:42674]
ENSG00000132541	586.448	1.30905	0.28129	4.44732	8.69496e-06	2.31541e-05	10247	RIDA	8	98102344	98117241	-1	protein_coding	reactive intermediate imine deaminase A homolog [Source:HGNC Symbol;Acc:HGNC:16897]
ENSG00000197106	45.5768	1.30894	0.403773	5.12659	2.95035e-07	9.71019e-07	388662	SLC6A17	1	110150486	110202202	1	protein_coding	solute carrier family 6 member 17 [Source:HGNC Symbol;Acc:HGNC:31399]
ENSG00000107960	355.007	1.30871	0.135077	9.55451	1.24169e-21	2.04983e-20	79991	STN1	10	103882542	103918205	-1	protein_coding	STN1, CST complex subunit [Source:HGNC Symbol;Acc:HGNC:26200]
ENSG00000128655	156.684	1.30771	0.346301	3.93697	8.25152e-05	0.000190029	50940	PDE11A	2	177623252	178072755	-1	protein_coding	phosphodiesterase 11A [Source:HGNC Symbol;Acc:HGNC:8773]
ENSG00000100490	118.056	1.3072	0.169417	7.63281	2.29691e-14	1.79162e-13	8814	CDKL1	14	50329404	50416461	-1	protein_coding	cyclin dependent kinase like 1 [Source:HGNC Symbol;Acc:HGNC:1781]
ENSG00000171931	6.67948	1.30648	0.321977	3.93279	8.39651e-05	0.000193165	10517	FBXW10	17	18744024	18779349	1	protein_coding	F-box and WD repeat domain containing 10 [Source:HGNC Symbol;Acc:HGNC:1211]
ENSG00000210140	9.76254	1.30594	0.484394	2.07825	0.0376863	0.0550452	NA	MT-TC	MT	5761	5826	-1	Mt_tRNA	mitochondrially encoded tRNA cysteine [Source:HGNC Symbol;Acc:HGNC:7477]
ENSG00000180921	435.253	1.30535	0.223006	5.89933	3.64975e-09	1.54147e-08	286077	FAM83H	8	143723933	143733801	-1	protein_coding	family with sequence similarity 83 member H [Source:HGNC Symbol;Acc:HGNC:24797]
ENSG00000229391	10.6607	1.30439	0.465686	2.68654	0.00721959	0.0120577	3128	HLA-DRB6	6	32552713	32560022	-1	transcribed_unprocessed_pseudogene	major histocompatibility complex, class II, DR beta 6 (pseudogene) [Source:HGNC Symbol;Acc:HGNC:4954]
ENSG00000166869	34.0448	1.30388	0.477592	4.63281	3.60738e-06	1.01637e-05	63928	CHP2	16	23754627	23758951	1	protein_coding	calcineurin like EF-hand protein 2 [Source:HGNC Symbol;Acc:HGNC:24927]
ENSG00000164292	3988.91	1.30351	0.111013	11.6626	1.97815e-31	7.1282e-30	22836	RHOBTB3	5	95713522	95824383	1	protein_coding	Rho related BTB domain containing 3 [Source:HGNC Symbol;Acc:HGNC:18757]
ENSG00000023909	533.472	1.30314	0.264264	4.77464	1.8003e-06	5.29006e-06	2730	GCLM	1	93885205	93909456	-1	protein_coding	glutamate-cysteine ligase modifier subunit [Source:HGNC Symbol;Acc:HGNC:4312]
ENSG00000104112	184.091	1.30177	0.438665	5.37904	7.48836e-08	2.65808e-07	29106	SCG3	15	51681353	51721031	1	protein_coding	secretogranin III [Source:HGNC Symbol;Acc:HGNC:13707]
ENSG00000272579	31.1175	1.30168	0.200368	6.31978	2.6193e-10	1.2751e-09	NA	AL136370.1	1	193090866	193091556	-1	antisense_RNA
ENSG00000215006	25.3363	1.30109	0.308121	3.6685	0.000243975	0.000522319	NA	CHCHD2P2	5	69333929	69334249	1	processed_pseudogene	coiled-coil-helix-coiled-coil-helix domain containing 2 pseudogene 2 [Source:HGNC Symbol;Acc:HGNC:39586]
ENSG00000146733	349.156	1.301	0.154688	8.36364	6.08122e-17	6.26591e-16	5723	PSPH	7	56011051	56051604	-1	protein_coding	phosphoserine phosphatase [Source:HGNC Symbol;Acc:HGNC:9577]
ENSG00000184611	42.892	1.29995	0.460125	4.01419	5.96506e-05	0.000140173	90134	KCNH7	2	162371407	162838730	-1	protein_coding	potassium voltage-gated channel subfamily H member 7 [Source:HGNC Symbol;Acc:HGNC:18863]
ENSG00000156709	989.473	1.29954	0.179885	7.09965	1.2507e-12	8.01188e-12	9131	AIFM1	X	130129362	130165887	-1	protein_coding	apoptosis inducing factor mitochondria associated 1 [Source:HGNC Symbol;Acc:HGNC:8768]
ENSG00000143418	3549.84	1.29933	0.178921	7.12007	1.07873e-12	6.99208e-12	29956	CERS2	1	150960583	150975004	-1	protein_coding	ceramide synthase 2 [Source:HGNC Symbol;Acc:HGNC:14076]
ENSG00000196782	822.404	1.29843	0.160339	8.14661	3.74282e-16	3.56917e-15	55534	MAML3	4	139716753	140154184	-1	protein_coding	mastermind like transcriptional coactivator 3 [Source:HGNC Symbol;Acc:HGNC:16272]
ENSG00000188419	624.301	1.2969	0.0867711	14.9218	2.37701e-50	2.66211e-48	1121	CHM	X	85861180	86047562	-1	protein_coding	CHM, Rab escort protein 1 [Source:HGNC Symbol;Acc:HGNC:1940]
ENSG00000232838	70.8409	1.2956	0.148195	8.61795	6.81608e-18	7.74808e-17	100303755	PET117	20	18137873	18143169	1	protein_coding	PET117 homolog [Source:HGNC Symbol;Acc:HGNC:40045]
ENSG00000223749	522.116	1.29554	0.327268	3.76214	0.000168469	0.000369417	84848	MIR503HG	X	134543337	134546632	-1	lincRNA	MIR503 host gene [Source:HGNC Symbol;Acc:HGNC:28258]
ENSG00000168291	1843.98	1.29476	0.119387	10.739	6.6794e-27	1.7415e-25	5162	PDHB	3	58427630	58433857	-1	protein_coding	pyruvate dehydrogenase (lipoamide) beta [Source:HGNC Symbol;Acc:HGNC:8808]
ENSG00000181061	932.469	1.2947	0.189422	6.65631	2.80796e-11	1.54129e-10	25994	HIGD1A	3	42784298	42804531	-1	protein_coding	HIG1 hypoxia inducible domain family member 1A [Source:HGNC Symbol;Acc:HGNC:29527]
ENSG00000117500	1516.57	1.29468	0.184782	6.90134	5.15134e-12	3.07133e-11	50999	TMED5	1	93149742	93180728	-1	protein_coding	transmembrane p24 trafficking protein 5 [Source:HGNC Symbol;Acc:HGNC:24251]
ENSG00000131730	154.97	1.29334	0.453758	3.1391	0.00169468	0.00316864	1160	CKMT2	5	81233285	81266397	1	protein_coding	creatine kinase, mitochondrial 2 [Source:HGNC Symbol;Acc:HGNC:1996]
ENSG00000234160	54.9834	1.2932	0.16399	7.75348	8.94093e-15	7.29448e-14	NA	AL513165.1	9	37509150	37510299	1	antisense_RNA
ENSG00000204386	759.557	1.29282	0.124666	10.2544	1.13034e-24	2.46463e-23	4758	NEU1	6	31857659	31862906	-1	protein_coding	neuraminidase 1 [Source:HGNC Symbol;Acc:HGNC:7758]
ENSG00000189350	8.01812	1.29242	0.374717	3.14776	0.00164528	0.003083	165186	TOGARAM2	2	28956611	29061373	1	protein_coding	TOG array regulator of axonemal microtubules 2 [Source:HGNC Symbol;Acc:HGNC:33715]
ENSG00000010438	8.97965	1.29232	0.397874	3.62233	0.000291967	0.000616162	5646	PRSS3	9	33750466	33799231	1	protein_coding	protease, serine 3 [Source:HGNC Symbol;Acc:HGNC:9486]
ENSG00000131910	38.7387	1.29153	0.554174	3.85535	0.000115566	0.000260067	8431	NR0B2	1	26911489	26913966	-1	protein_coding	nuclear receptor subfamily 0 group B member 2 [Source:HGNC Symbol;Acc:HGNC:7961]
ENSG00000234518	26.4275	1.29079	0.23608	5.334	9.60704e-08	3.35574e-07	NA	PTGES3P1	1	89104285	89104767	-1	processed_pseudogene	prostaglandin E synthase 3 pseudogene 1 [Source:HGNC Symbol;Acc:HGNC:43824]
ENSG00000101311	161.752	1.28973	0.373334	3.59346	0.000326319	0.000683827	55612	FERMT1	20	6074845	6123544	-1	protein_coding	fermitin family member 1 [Source:HGNC Symbol;Acc:HGNC:15889]
ENSG00000164542	224.431	1.28961	0.267657	4.97568	6.5019e-07	2.03588e-06	23366	KIAA0895	7	36324221	36390125	-1	protein_coding	KIAA0895 [Source:HGNC Symbol;Acc:HGNC:22206]
ENSG00000100554	1064.11	1.28761	0.16692	7.60326	2.88762e-14	2.22771e-13	51382	ATP6V1D	14	67294371	67360265	-1	protein_coding	ATPase H+ transporting V1 subunit D [Source:HGNC Symbol;Acc:HGNC:13527]
ENSG00000253688	12.3508	1.28746	0.230093	5.39521	6.84438e-08	2.44092e-07	NA	AC026904.3	8	48551527	48556441	-1	lincRNA
ENSG00000119723	378.457	1.28684	0.109297	11.68	1.61262e-31	5.85384e-30	51004	COQ6	14	73949926	73963670	1	protein_coding	coenzyme Q6, monooxygenase [Source:HGNC Symbol;Acc:HGNC:20233]
ENSG00000241878	784.722	1.28658	0.137024	9.30993	1.27916e-20	1.91593e-19	23761	PISD	22	31618491	31662432	-1	protein_coding	phosphatidylserine decarboxylase [Source:HGNC Symbol;Acc:HGNC:8999]
ENSG00000067836	650.464	1.28652	0.179832	7.05064	1.78095e-12	1.11832e-11	79641	ROGDI	16	4796968	4802950	-1	protein_coding	rogdi homolog [Source:HGNC Symbol;Acc:HGNC:29478]
ENSG00000212864	149.356	1.2863	0.193225	6.69348	2.17931e-11	1.21414e-10	727800	RNF208	9	137220247	137221581	-1	protein_coding	ring finger protein 208 [Source:HGNC Symbol;Acc:HGNC:25420]
ENSG00000133872	4723.56	1.28558	0.18604	6.80212	1.03092e-11	5.96433e-11	51669	SARAF	8	30063012	30083208	-1	protein_coding	store-operated calcium entry associated regulatory factor [Source:HGNC Symbol;Acc:HGNC:28789]
ENSG00000146842	687.919	1.28554	0.109795	11.6415	2.53494e-31	9.06826e-30	84928	TMEM209	7	130164715	130207770	-1	protein_coding	transmembrane protein 209 [Source:HGNC Symbol;Acc:HGNC:21898]
ENSG00000150779	872.347	1.28525	0.178726	7.0148	2.30286e-12	1.4236e-11	26521	TIMM8B	11	112084800	112086798	-1	protein_coding	translocase of inner mitochondrial membrane 8 homolog B [Source:HGNC Symbol;Acc:HGNC:11818]
ENSG00000235863	73.711	1.28422	0.180881	6.93587	4.03739e-12	2.43442e-11	8705	B3GALT4	6	33277132	33284832	1	protein_coding	beta-1,3-galactosyltransferase 4 [Source:HGNC Symbol;Acc:HGNC:919]
ENSG00000151388	1511.39	1.28411	0.306766	3.9913	6.57116e-05	0.000153392	81792	ADAMTS12	5	33523535	33892192	-1	protein_coding	ADAM metallopeptidase with thrombospondin type 1 motif 12 [Source:HGNC Symbol;Acc:HGNC:14605]
ENSG00000272030	13.3994	1.28343	0.282341	4.40639	1.05108e-05	2.76754e-05	NA	AL162258.2	1	153631438	153634397	-1	antisense_RNA
ENSG00000260750	5.62034	1.28342	0.338237	4.02012	5.81687e-05	0.000137018	101928737	AC092720.1	16	87492555	87515635	1	lincRNA
ENSG00000164077	269.153	1.28289	0.12733	9.99774	1.55911e-23	3.08551e-22	84315	MON1A	3	49908862	49930173	-1	protein_coding	MON1 homolog A, secretory trafficking associated [Source:HGNC Symbol;Acc:HGNC:28207]
ENSG00000166347	1157.29	1.28268	0.265425	4.78364	1.72149e-06	5.07209e-06	1528	CYB5A	18	74250847	74292016	-1	protein_coding	cytochrome b5 type A [Source:HGNC Symbol;Acc:HGNC:2570]
ENSG00000167173	708.648	1.28208	0.178275	7.01929	2.22994e-12	1.38221e-11	56905	C15orf39	15	75195643	75212169	1	protein_coding	chromosome 15 open reading frame 39 [Source:HGNC Symbol;Acc:HGNC:24497]
ENSG00000111897	6061.88	1.28181	0.165466	7.74544	9.52535e-15	7.74244e-14	57515	SERINC1	6	122443354	122471822	-1	protein_coding	serine incorporator 1 [Source:HGNC Symbol;Acc:HGNC:13464]
ENSG00000149516	8.81536	1.28154	0.58131	2.12124	0.0339014	0.0500247	932	MS4A3	11	60056587	60071128	1	protein_coding	membrane spanning 4-domains A3 [Source:HGNC Symbol;Acc:HGNC:7317]
ENSG00000166111	75.6719	1.281	0.501225	5.88454	3.99163e-09	1.67902e-08	55530	SVOP	12	108907741	109021240	-1	protein_coding	SV2 related protein [Source:HGNC Symbol;Acc:HGNC:25417]
ENSG00000197081	3692.97	1.28022	0.176548	7.09176	1.32417e-12	8.45776e-12	3482	IGF2R	6	159969099	160113507	1	protein_coding	insulin like growth factor 2 receptor [Source:HGNC Symbol;Acc:HGNC:5467]
ENSG00000197265	631.077	1.2801	0.0863317	14.7648	2.46934e-49	2.5753e-47	2961	GTF2E2	8	30578318	30658251	-1	protein_coding	general transcription factor IIE subunit 2 [Source:HGNC Symbol;Acc:HGNC:4651]
ENSG00000104823	1634.87	1.2794	0.18417	6.79446	1.0872e-11	6.266e-11	1891	ECH1	19	38815422	38832005	-1	protein_coding	enoyl-CoA hydratase 1 [Source:HGNC Symbol;Acc:HGNC:3149]
ENSG00000186642	393.693	1.27887	0.27733	4.55175	5.32005e-06	1.46417e-05	5138	PDE2A	11	72576141	72674591	-1	protein_coding	phosphodiesterase 2A [Source:HGNC Symbol;Acc:HGNC:8777]
ENSG00000177191	59.1476	1.27873	0.271871	4.43945	9.01914e-06	2.39817e-05	374907	B3GNT8	19	41425359	41428730	-1	protein_coding	UDP-GlcNAc:betaGal beta-1,3-N-acetylglucosaminyltransferase 8 [Source:HGNC Symbol;Acc:HGNC:24139]
ENSG00000164188	15.4807	1.27849	0.303496	4.30999	1.63266e-05	4.18482e-05	202151	RANBP3L	5	36248434	36302114	-1	protein_coding	RAN binding protein 3 like [Source:HGNC Symbol;Acc:HGNC:26353]
ENSG00000102893	2190.88	1.27825	0.0906974	14.0506	7.63615e-45	6.40494e-43	5257	PHKB	16	47461123	47701523	1	protein_coding	phosphorylase kinase regulatory subunit beta [Source:HGNC Symbol;Acc:HGNC:8927]
ENSG00000157343	21.0281	1.27708	0.224728	5.52627	3.2712e-08	1.22026e-07	221481	ARMC12	6	35737032	35749079	1	protein_coding	armadillo repeat containing 12 [Source:HGNC Symbol;Acc:HGNC:21099]
ENSG00000156500	104.598	1.277	0.133943	9.4081	5.05204e-21	7.87199e-20	159091	FAM122C	X	134796789	134854610	1	protein_coding	family with sequence similarity 122C [Source:HGNC Symbol;Acc:HGNC:25202]
ENSG00000163673	54.9999	1.27687	0.268346	4.99752	5.80711e-07	1.83171e-06	85443	DCLK3	3	36712422	36764349	-1	protein_coding	doublecortin like kinase 3 [Source:HGNC Symbol;Acc:HGNC:19005]
ENSG00000072310	802.727	1.27649	0.205471	6.1583	7.35317e-10	3.38562e-09	6720	SREBF1	17	17810399	17837002	-1	protein_coding	sterol regulatory element binding transcription factor 1 [Source:HGNC Symbol;Acc:HGNC:11289]
ENSG00000173137	158.516	1.27597	0.149433	8.41841	3.81619e-17	4.01821e-16	203054	ADCK5	8	144373101	144393242	1	protein_coding	aarF domain containing kinase 5 [Source:HGNC Symbol;Acc:HGNC:21738]
ENSG00000267249	25.0197	1.27547	0.161598	7.78735	6.84309e-15	5.65078e-14	NA	AP005482.3	18	12670426	12671145	-1	sense_intronic
ENSG00000196372	484.578	1.27533	0.0954466	13.2714	3.39385e-40	2.21511e-38	79754	ASB13	10	5638867	5666595	-1	protein_coding	ankyrin repeat and SOCS box containing 13 [Source:HGNC Symbol;Acc:HGNC:19765]
ENSG00000272434	7.71668	1.27507	0.309383	4.07379	4.62544e-05	0.000110512	NA	AC137630.3	3	49029316	49029706	1	antisense_RNA
ENSG00000103876	415.051	1.27449	0.242203	5.16042	2.46391e-07	8.18301e-07	2184	FAH	15	80152490	80186946	1	protein_coding	fumarylacetoacetate hydrolase [Source:HGNC Symbol;Acc:HGNC:3579]
ENSG00000136888	2217.66	1.274	0.126463	9.97896	1.88428e-23	3.6883e-22	9550	ATP6V1G1	9	114587746	114598373	1	protein_coding	ATPase H+ transporting V1 subunit G1 [Source:HGNC Symbol;Acc:HGNC:864]
ENSG00000111252	957.741	1.27386	0.192737	6.45441	1.08643e-10	5.54927e-10	10019	SH2B3	12	111405948	111451623	1	protein_coding	SH2B adaptor protein 3 [Source:HGNC Symbol;Acc:HGNC:29605]
ENSG00000237975	63.9354	1.27361	0.339821	3.78783	0.000151966	0.00033592	339400	FLG-AS1	1	152168125	152445456	1	antisense_RNA	FLG antisense RNA 1 [Source:HGNC Symbol;Acc:HGNC:27913]
ENSG00000125246	143.848	1.27354	0.25968	4.8167	1.45953e-06	4.3346e-06	171425	CLYBL	13	99606669	99897134	1	protein_coding	citrate lyase beta like [Source:HGNC Symbol;Acc:HGNC:18355]
ENSG00000251667	9.23561	1.27341	0.269883	4.5969	4.28822e-06	1.19571e-05	NA	BRCC3P1	5	176308063	176309013	1	processed_pseudogene	BRCA1/BRCA2-containing complex subunit 3 pseudogene 1 [Source:HGNC Symbol;Acc:HGNC:51444]
ENSG00000279622	3.73781	1.27314	0.503684	2.30097	0.0213932	0.0328081	NA	AC025280.2	16	84917377	84919923	-1	TEC
ENSG00000067704	2338.79	1.27267	0.0975292	12.9779	1.63351e-38	9.61139e-37	55699	IARS2	1	220094102	220148041	1	protein_coding	isoleucyl-tRNA synthetase 2, mitochondrial [Source:HGNC Symbol;Acc:HGNC:29685]
ENSG00000129159	116.143	1.27253	0.389647	3.7423	0.000182345	0.000397809	3746	KCNC1	11	17734774	17856804	1	protein_coding	potassium voltage-gated channel subfamily C member 1 [Source:HGNC Symbol;Acc:HGNC:6233]
ENSG00000117054	1507.65	1.27236	0.158135	7.98333	1.42436e-15	1.26866e-14	34	ACADM	1	75724347	75787575	1	protein_coding	acyl-CoA dehydrogenase, C-4 to C-12 straight chain [Source:HGNC Symbol;Acc:HGNC:89]
ENSG00000242247	1343.99	1.27188	0.111945	11.2619	2.02275e-29	6.3488e-28	26286	ARFGAP3	22	42796502	42858106	-1	protein_coding	ADP ribosylation factor GTPase activating protein 3 [Source:HGNC Symbol;Acc:HGNC:661]
ENSG00000166579	1210.61	1.27171	0.251733	4.79315	1.64185e-06	4.84905e-06	81565	NDEL1	17	8413131	8490411	1	protein_coding	nudE neurodevelopment protein 1 like 1 [Source:HGNC Symbol;Acc:HGNC:17620]
ENSG00000196850	648.351	1.27019	0.0905201	13.9794	2.08224e-44	1.69599e-42	160760	PPTC7	12	110533245	110583320	-1	protein_coding	PTC7 protein phosphatase homolog [Source:HGNC Symbol;Acc:HGNC:30695]
ENSG00000128311	465.037	1.27	0.329031	3.88823	0.000100977	0.000229252	7263	TST	22	37010859	37020183	-1	protein_coding	thiosulfate sulfurtransferase [Source:HGNC Symbol;Acc:HGNC:12388]
ENSG00000173227	13.1083	1.26999	0.435372	3.61288	0.000302819	0.000637698	91683	SYT12	11	67006778	67050863	1	protein_coding	synaptotagmin 12 [Source:HGNC Symbol;Acc:HGNC:18381]
ENSG00000100304	1209.91	1.26993	0.15113	8.27971	1.2348e-16	1.23549e-15	23170	TTLL12	22	43166622	43187133	-1	protein_coding	tubulin tyrosine ligase like 12 [Source:HGNC Symbol;Acc:HGNC:28974]
ENSG00000087095	897.912	1.26928	0.175118	7.28913	3.11967e-13	2.15157e-12	51701	NLK	17	28041737	28196381	1	protein_coding	nemo like kinase [Source:HGNC Symbol;Acc:HGNC:29858]
ENSG00000102172	1897.14	1.26925	0.104698	12.0607	1.70384e-33	7.22246e-32	6611	SMS	X	21940573	21994835	1	protein_coding	spermine synthase [Source:HGNC Symbol;Acc:HGNC:11123]
ENSG00000059145	557.545	1.2685	0.147051	8.48032	2.24573e-17	2.42286e-16	64718	UNKL	16	1363205	1414751	-1	protein_coding	unkempt family like zinc finger [Source:HGNC Symbol;Acc:HGNC:14184]
ENSG00000180287	172.642	1.26799	0.425096	3.20658	0.00134324	0.00254975	200150	PLD5	1	242082986	242524696	-1	protein_coding	phospholipase D family member 5 [Source:HGNC Symbol;Acc:HGNC:26879]
ENSG00000235609	103.295	1.26758	0.13438	9.3549	8.36829e-21	1.27176e-19	NA	AF127577.4	21	14818843	15014430	-1	lincRNA
ENSG00000113719	3804.52	1.26673	0.0750377	16.8162	1.85722e-63	3.97909e-61	57222	ERGIC1	5	172834275	172952685	1	protein_coding	endoplasmic reticulum-golgi intermediate compartment 1 [Source:HGNC Symbol;Acc:HGNC:29205]
ENSG00000204388	697.074	1.26649	0.167428	7.53976	4.70842e-14	3.54534e-13	3304	HSPA1B	6	31827735	31830255	1	protein_coding	heat shock protein family A (Hsp70) member 1B [Source:HGNC Symbol;Acc:HGNC:5233]
ENSG00000149927	60.9086	1.26578	0.349334	3.81434	0.00013655	0.000304231	8448	DOC2A	16	30005509	30023270	-1	protein_coding	double C2 domain alpha [Source:HGNC Symbol;Acc:HGNC:2985]
ENSG00000198171	636.388	1.26578	0.109075	11.5371	8.58079e-31	2.97775e-29	65992	DDRGK1	20	3190350	3204685	-1	protein_coding	DDRGK domain containing 1 [Source:HGNC Symbol;Acc:HGNC:16110]
ENSG00000115295	210.892	1.26568	0.156727	8.02052	1.05297e-15	9.53823e-15	79745	CLIP4	2	29097705	29189643	1	protein_coding	CAP-Gly domain containing linker protein family member 4 [Source:HGNC Symbol;Acc:HGNC:26108]
ENSG00000188573	52.191	1.26461	0.370956	4.53912	5.649e-06	1.54945e-05	NA	FBLL1	5	168529116	168530634	1	protein_coding	fibrillarin like 1 [Source:HGNC Symbol;Acc:HGNC:35458]
ENSG00000170775	213.133	1.26434	0.294859	4.06407	4.82252e-05	0.000114844	2861	GPR37	7	124745997	124765627	-1	protein_coding	G protein-coupled receptor 37 [Source:HGNC Symbol;Acc:HGNC:4494]
ENSG00000089163	53.9812	1.26332	0.198624	6.24415	4.26102e-10	2.01945e-09	23409	SIRT4	12	120302316	120313249	1	protein_coding	sirtuin 4 [Source:HGNC Symbol;Acc:HGNC:14932]
ENSG00000141568	2226.91	1.26318	0.165359	7.51328	5.76651e-14	4.3087e-13	3607	FOXK2	17	82519713	82644662	1	protein_coding	forkhead box K2 [Source:HGNC Symbol;Acc:HGNC:6036]
ENSG00000182307	1100.91	1.26291	0.115396	10.8622	1.74557e-27	4.70039e-26	65265	C8orf33	8	145052378	145056030	1	protein_coding	chromosome 8 open reading frame 33 [Source:HGNC Symbol;Acc:HGNC:26104]
ENSG00000171227	232.556	1.2626	0.316683	4.02193	5.77235e-05	0.000136099	140738	TMEM37	2	119429901	119438520	1	protein_coding	transmembrane protein 37 [Source:HGNC Symbol;Acc:HGNC:18216]
ENSG00000132768	453.89	1.26183	0.0982351	12.7658	2.5442e-37	1.36274e-35	1802	DPH2	1	43970000	43973369	1	protein_coding	DPH2 homolog [Source:HGNC Symbol;Acc:HGNC:3004]
ENSG00000230461	26.0759	1.26101	0.315087	3.95899	7.52675e-05	0.000174336	NA	PROX1-AS1	1	213817751	213988508	-1	processed_transcript	PROX1 antisense RNA 1 [Source:HGNC Symbol;Acc:HGNC:43656]
ENSG00000167107	830.534	1.26007	0.208518	5.87181	4.31058e-09	1.80203e-08	80221	ACSF2	17	50426158	50474845	1	protein_coding	acyl-CoA synthetase family member 2 [Source:HGNC Symbol;Acc:HGNC:26101]
ENSG00000176383	23.7869	1.25967	0.255977	4.93447	8.03672e-07	2.48411e-06	79369	B3GNT4	12	122203543	122208952	1	protein_coding	UDP-GlcNAc:betaGal beta-1,3-N-acetylglucosaminyltransferase 4 [Source:HGNC Symbol;Acc:HGNC:15683]
ENSG00000140057	49.0958	1.2586	0.293015	4.35414	1.33588e-05	3.46833e-05	122481	AK7	14	96392111	96489427	1	protein_coding	adenylate kinase 7 [Source:HGNC Symbol;Acc:HGNC:20091]
ENSG00000087842	178.874	1.25823	0.297248	3.79029	0.000150472	0.000332805	8544	PIR	X	15384799	15493564	-1	protein_coding	pirin [Source:HGNC Symbol;Acc:HGNC:30048]
ENSG00000119514	210.839	1.25777	0.223507	5.39544	6.83559e-08	2.43822e-07	79695	GALNT12	9	98807699	98850081	1	protein_coding	polypeptide N-acetylgalactosaminyltransferase 12 [Source:HGNC Symbol;Acc:HGNC:19877]
ENSG00000074319	1563.14	1.25774	0.106204	11.7761	5.18227e-32	1.97578e-30	7251	TSG101	11	18468336	18527232	-1	protein_coding	tumor susceptibility 101 [Source:HGNC Symbol;Acc:HGNC:15971]
ENSG00000114023	799.008	1.2574	0.229631	5.25712	1.46327e-07	5.00043e-07	26355	FAM162A	3	122384176	122412334	1	protein_coding	family with sequence similarity 162 member A [Source:HGNC Symbol;Acc:HGNC:17865]
ENSG00000235885	7.69907	1.2573	0.374872	3.20385	0.00135601	0.00257176	101927661	LINC01828	2	67086446	67311439	1	lincRNA	long intergenic non-protein coding RNA 1828 [Source:HGNC Symbol;Acc:HGNC:52634]
ENSG00000133169	715.516	1.25343	0.362194	3.86295	0.000112026	0.000252601	55859	BEX1	X	103062651	103064240	-1	protein_coding	brain expressed X-linked 1 [Source:HGNC Symbol;Acc:HGNC:1036]
ENSG00000186318	1992.13	1.25233	0.125188	9.93322	2.98464e-23	5.72279e-22	23621	BACE1	11	117285207	117316259	-1	protein_coding	beta-secretase 1 [Source:HGNC Symbol;Acc:HGNC:933]
ENSG00000273253	34.4122	1.25223	0.230537	5.36042	8.30303e-08	2.92932e-07	NA	AL022328.4	22	50199090	50200837	-1	antisense_RNA
ENSG00000158864	2078.01	1.25061	0.10977	11.3092	1.18179e-29	3.76321e-28	4720	NDUFS2	1	161197104	161214395	1	protein_coding	NADH:ubiquinone oxidoreductase core subunit S2 [Source:HGNC Symbol;Acc:HGNC:7708]
ENSG00000204131	857.149	1.25035	0.170776	7.21012	5.59012e-13	3.73262e-12	340527	NHSL2	X	71910818	72161750	1	protein_coding	NHS like 2 [Source:HGNC Symbol;Acc:HGNC:33737]
ENSG00000247746	320.397	1.2498	0.118777	10.4285	1.83671e-25	4.22443e-24	158880	USP51	X	55484616	55489202	-1	protein_coding	ubiquitin specific peptidase 51 [Source:HGNC Symbol;Acc:HGNC:23086]
ENSG00000058056	1119.35	1.24977	0.145483	8.47952	2.2613e-17	2.43831e-16	8975	USP13	3	179652755	179789401	1	protein_coding	ubiquitin specific peptidase 13 (isopeptidase T-3) [Source:HGNC Symbol;Acc:HGNC:12611]
ENSG00000108958	9.29959	1.24934	0.253509	4.68993	2.73294e-06	7.82637e-06	NA	AC130689.1	17	1858039	1858446	-1	processed_pseudogene
ENSG00000160932	1446.79	1.24913	0.178379	6.84841	7.46747e-12	4.38591e-11	4061	LY6E	8	143017982	143023832	1	protein_coding	lymphocyte antigen 6 family member E [Source:HGNC Symbol;Acc:HGNC:6727]
ENSG00000185088	769.503	1.24805	0.167507	7.26911	3.61865e-13	2.47492e-12	6232	RPS27L	15	63125872	63158021	-1	protein_coding	ribosomal protein S27 like [Source:HGNC Symbol;Acc:HGNC:18476]
ENSG00000185088	769.503	1.24805	0.167507	7.26911	3.61865e-13	2.47492e-12	51065	RPS27L	15	63125872	63158021	-1	protein_coding	ribosomal protein S27 like [Source:HGNC Symbol;Acc:HGNC:18476]
ENSG00000111269	796.529	1.24801	0.144399	8.52333	1.55035e-17	1.69772e-16	1389	CREBL2	12	12611827	12645108	1	protein_coding	cAMP responsive element binding protein like 2 [Source:HGNC Symbol;Acc:HGNC:2350]
ENSG00000111671	90.886	1.24742	0.211751	5.75217	8.81032e-09	3.54554e-08	84727	SPSB2	12	6870935	6889358	-1	protein_coding	splA/ryanodine receptor domain and SOCS box containing 2 [Source:HGNC Symbol;Acc:HGNC:29522]
ENSG00000111671	90.886	1.24742	0.211751	5.75217	8.81032e-09	3.54554e-08	105369632	SPSB2	12	6870935	6889358	-1	protein_coding	splA/ryanodine receptor domain and SOCS box containing 2 [Source:HGNC Symbol;Acc:HGNC:29522]
ENSG00000227617	7.6363	1.24706	0.306701	3.74093	0.000183338	0.00039971	100861402	CERS6-AS1	2	168771953	168786961	-1	processed_transcript	CERS6 antisense RNA 1 [Source:HGNC Symbol;Acc:HGNC:44485]
ENSG00000014919	968.584	1.24275	0.0910216	13.6029	3.84728e-42	2.71806e-40	1355	COX15	10	99711844	99732100	-1	protein_coding	COX15, cytochrome c oxidase assembly homolog [Source:HGNC Symbol;Acc:HGNC:2263]
ENSG00000184898	408.894	1.24219	0.158605	7.72182	1.14685e-14	9.21168e-14	375287	RBM43	2	151247940	151261879	-1	protein_coding	RNA binding motif protein 43 [Source:HGNC Symbol;Acc:HGNC:24790]
ENSG00000104635	1276.08	1.24199	0.3551	3.78402	0.000154314	0.000340614	23516	SLC39A14	8	22367249	22434129	1	protein_coding	solute carrier family 39 member 14 [Source:HGNC Symbol;Acc:HGNC:20858]
ENSG00000185164	126.042	1.24158	0.193331	6.48851	8.6692e-11	4.49089e-10	283820	NOMO2	16	18417325	18562211	-1	protein_coding	NODAL modulator 2 [Source:HGNC Symbol;Acc:HGNC:22652]
ENSG00000231890	20.0222	1.24102	0.210768	5.77936	7.49875e-09	3.04257e-08	NA	DARS-AS1	2	135985176	136022593	1	antisense_RNA	DARS antisense RNA 1 [Source:HGNC Symbol;Acc:HGNC:40170]
ENSG00000106153	2823.42	1.241	0.146312	8.31451	9.2131e-17	9.34153e-16	51142	CHCHD2	7	56101569	56106576	-1	protein_coding	coiled-coil-helix-coiled-coil-helix domain containing 2 [Source:HGNC Symbol;Acc:HGNC:21645]
ENSG00000276570	21.4176	1.24021	0.185223	6.58402	4.57907e-11	2.44801e-10	NA	AC010327.5	19	55227219	55230279	-1	processed_transcript
ENSG00000155287	517.502	1.24008	0.136044	8.99849	2.28847e-19	3.01726e-18	81894	SLC25A28	10	99610522	99620609	-1	protein_coding	solute carrier family 25 member 28 [Source:HGNC Symbol;Acc:HGNC:23472]
ENSG00000128626	285.034	1.23891	0.139913	8.71956	2.79276e-18	3.30818e-17	6183	MRPS12	19	38930548	38933162	1	protein_coding	mitochondrial ribosomal protein S12 [Source:HGNC Symbol;Acc:HGNC:10380]
ENSG00000231170	5.25425	1.23822	0.378277	2.89494	0.00379225	0.00667462	NA	AC002451.1	7	95596682	95613719	1	antisense_RNA
ENSG00000129625	2086.54	1.23778	0.12516	9.82263	8.99684e-23	1.62396e-21	7905	REEP5	5	112876379	112922539	-1	protein_coding	receptor accessory protein 5 [Source:HGNC Symbol;Acc:HGNC:30077]
ENSG00000260630	116.177	1.23747	0.186051	6.46508	1.01243e-10	5.19283e-10	197187	SNAI3-AS1	16	88663298	88687186	1	antisense_RNA	SNAI3 antisense RNA 1 [Source:HGNC Symbol;Acc:HGNC:28327]
ENSG00000165152	833.997	1.23735	0.210307	5.88169	4.06111e-09	1.70643e-08	84302	TMEM246	9	101473171	101533537	-1	protein_coding	transmembrane protein 246 [Source:HGNC Symbol;Acc:HGNC:28180]
ENSG00000068120	1023.37	1.23638	0.0907958	13.5522	7.69001e-42	5.33725e-40	80347	COASY	17	42561467	42566277	1	protein_coding	Coenzyme A synthase [Source:HGNC Symbol;Acc:HGNC:29932]
ENSG00000077009	96.1207	1.2355	0.557021	2.4198	0.0155293	0.0244266	27231	NMRK2	19	3933103	3942416	1	protein_coding	nicotinamide riboside kinase 2 [Source:HGNC Symbol;Acc:HGNC:17871]
ENSG00000213672	376.408	1.23446	0.10566	11.6159	3.42314e-31	1.21793e-29	51517	NCKIPSD	3	48673844	48686364	-1	protein_coding	NCK interacting protein with SH3 domain [Source:HGNC Symbol;Acc:HGNC:15486]
ENSG00000176349	2.67791	1.23338	0.585288	2.50192	0.012352	0.019796	NA	AC104129.1	7	1838586	1849931	1	antisense_RNA
ENSG00000280010	5.34011	1.23237	0.340029	3.56902	0.000358313	0.000746193	NA	AP001350.2	11	58627435	58628528	1	TEC
ENSG00000174151	276.723	1.23092	0.099345	12.316	7.42691e-35	3.469e-33	284613	CYB561D1	1	109494052	109502932	1	protein_coding	cytochrome b561 family member D1 [Source:HGNC Symbol;Acc:HGNC:26804]
ENSG00000119927	886.631	1.23051	0.221697	5.6385	1.71537e-08	6.63365e-08	57678	GPAM	10	112149864	112215377	-1	protein_coding	glycerol-3-phosphate acyltransferase, mitochondrial [Source:HGNC Symbol;Acc:HGNC:24865]
ENSG00000249035	5.67295	1.22945	0.420082	2.40444	0.0161971	0.0253905	101927096	CLMAT3	5	151676945	151724782	1	antisense_RNA	colorectal liver metastasis associated transcript 3 [Source:HGNC Symbol;Acc:HGNC:52287]
ENSG00000116815	192.213	1.2292	0.257393	4.4627	8.0934e-06	2.1681e-05	965	CD58	1	116514535	116571039	-1	protein_coding	CD58 molecule [Source:HGNC Symbol;Acc:HGNC:1688]
ENSG00000204272	687.111	1.22891	0.118237	10.3098	6.36409e-25	1.41264e-23	550643	NBDY	X	56729241	56818380	1	protein_coding	negative regulator of P-body association [Source:HGNC Symbol;Acc:HGNC:50713]
ENSG00000105409	825.546	1.22873	0.510511	6.45189	1.10465e-10	5.6336e-10	478	ATP1A3	19	41966582	41997497	-1	protein_coding	ATPase Na+/K+ transporting subunit alpha 3 [Source:HGNC Symbol;Acc:HGNC:801]
ENSG00000169710	4181.58	1.2287	0.236292	5.25138	1.50962e-07	5.149e-07	2194	FASN	17	82078333	82098332	-1	protein_coding	fatty acid synthase [Source:HGNC Symbol;Acc:HGNC:3594]
ENSG00000073578	2227.55	1.22853	0.173426	6.96478	3.28921e-12	1.9998e-11	6389	SDHA	5	218241	256700	1	protein_coding	succinate dehydrogenase complex flavoprotein subunit A [Source:HGNC Symbol;Acc:HGNC:10680]
ENSG00000214595	142.918	1.2283	0.255764	4.83196	1.35197e-06	4.03585e-06	400954	EML6	2	54723499	54972025	1	protein_coding	echinoderm microtubule associated protein like 6 [Source:HGNC Symbol;Acc:HGNC:35412]
ENSG00000205838	22.2794	1.22788	0.219925	5.61424	1.97425e-08	7.58124e-08	153657	TTC23L	5	34838833	34899456	1	protein_coding	tetratricopeptide repeat domain 23 like [Source:HGNC Symbol;Acc:HGNC:26355]
ENSG00000110104	611.949	1.22788	0.103343	11.7754	5.22554e-32	1.98843e-30	79080	CCDC86	11	60842071	60851081	1	protein_coding	coiled-coil domain containing 86 [Source:HGNC Symbol;Acc:HGNC:28359]
ENSG00000067066	401.385	1.22765	0.257608	4.69943	2.60893e-06	7.48976e-06	6672	SP100	2	230415942	230544090	1	protein_coding	SP100 nuclear antigen [Source:HGNC Symbol;Acc:HGNC:11206]
ENSG00000169891	676.026	1.22686	0.215775	5.40375	6.52618e-08	2.33589e-07	9185	REPS2	X	16946691	17153280	1	protein_coding	RALBP1 associated Eps domain containing 2 [Source:HGNC Symbol;Acc:HGNC:9963]
ENSG00000235105	9.80777	1.22661	0.366689	3.3845	0.000713079	0.00142014	NA	AL356968.2	1	48435967	48437223	1	processed_pseudogene
ENSG00000064932	657.068	1.22621	0.118181	10.2896	7.84733e-25	1.72825e-23	22904	SBNO2	19	1107636	1174283	-1	protein_coding	strawberry notch homolog 2 [Source:HGNC Symbol;Acc:HGNC:29158]
ENSG00000100234	6118.63	1.22437	0.147	8.23588	1.78246e-16	1.75671e-15	7078	TIMP3	22	32801701	32863043	1	protein_coding	TIMP metallopeptidase inhibitor 3 [Source:HGNC Symbol;Acc:HGNC:11822]
ENSG00000103257	1094.18	1.22405	0.294613	4.15379	3.27014e-05	8.02111e-05	8140	SLC7A5	16	87830023	87869488	-1	protein_coding	solute carrier family 7 member 5 [Source:HGNC Symbol;Acc:HGNC:11063]
ENSG00000107147	38.6727	1.22403	0.500552	2.3951	0.0166158	0.0259953	57582	KCNT1	9	135702185	135795508	1	protein_coding	potassium sodium-activated channel subfamily T member 1 [Source:HGNC Symbol;Acc:HGNC:18865]
ENSG00000125746	266.906	1.22232	0.145872	8.31846	8.91119e-17	9.04938e-16	24139	EML2	19	45606994	45645629	-1	protein_coding	echinoderm microtubule associated protein like 2 [Source:HGNC Symbol;Acc:HGNC:18035]
ENSG00000183628	6.12174	1.22204	0.33923	3.30751	0.000941302	0.00183648	8214	DGCR6	22	18906028	18914238	1	protein_coding	DiGeorge syndrome critical region gene 6 [Source:HGNC Symbol;Acc:HGNC:2846]
ENSG00000258429	27.3238	1.22168	0.226436	5.20703	1.91891e-07	6.46447e-07	64146	PDF	16	69328621	69330595	-1	protein_coding	peptide deformylase (mitochondrial) [Source:HGNC Symbol;Acc:HGNC:30012]
ENSG00000074695	3762.93	1.22096	0.148951	8.11474	4.86814e-16	4.57805e-15	3998	LMAN1	18	59327823	59359962	-1	protein_coding	lectin, mannose binding 1 [Source:HGNC Symbol;Acc:HGNC:6631]
ENSG00000123728	1336.79	1.22073	0.118882	10.2363	1.36358e-24	2.94386e-23	57826	RAP2C	X	132203024	132219480	-1	protein_coding	RAP2C, member of RAS oncogene family [Source:HGNC Symbol;Acc:HGNC:21165]
ENSG00000138495	303.822	1.22052	0.220744	5.39729	6.76564e-08	2.41546e-07	10063	COX17	3	119654513	119677454	-1	protein_coding	COX17, cytochrome c oxidase copper chaperone [Source:HGNC Symbol;Acc:HGNC:2264]
ENSG00000102931	1686.77	1.22008	0.0707255	17.1916	3.06702e-66	7.02954e-64	23568	ARL2BP	16	57245098	57253635	1	protein_coding	ADP ribosylation factor like GTPase 2 binding protein [Source:HGNC Symbol;Acc:HGNC:17146]
ENSG00000183682	2.4903	1.21961	0.548671	1.88556	0.0593541	0.0833936	353500	BMP8A	1	39491646	39525935	1	protein_coding	bone morphogenetic protein 8a [Source:HGNC Symbol;Acc:HGNC:21650]
ENSG00000109133	1393.47	1.21888	0.105537	11.5075	1.20899e-30	4.11577e-29	55161	TMEM33	4	41935120	41960572	1	protein_coding	transmembrane protein 33 [Source:HGNC Symbol;Acc:HGNC:25541]
ENSG00000138190	466.162	1.21838	0.154689	7.82381	5.12474e-15	4.28933e-14	54536	EXOC6	10	92834713	93059493	1	protein_coding	exocyst complex component 6 [Source:HGNC Symbol;Acc:HGNC:23196]
ENSG00000018280	14.2699	1.21821	0.261848	4.51432	6.3519e-06	1.72931e-05	6556	SLC11A1	2	218382029	218396894	1	protein_coding	solute carrier family 11 member 1 [Source:HGNC Symbol;Acc:HGNC:10907]
ENSG00000135929	319.114	1.21808	0.296115	4.17749	2.94744e-05	7.28305e-05	1593	CYP27A1	2	218781749	218815293	1	protein_coding	cytochrome P450 family 27 subfamily A member 1 [Source:HGNC Symbol;Acc:HGNC:2605]
ENSG00000011376	771.542	1.21644	0.102156	11.851	2.1258e-32	8.36361e-31	23395	LARS2	3	45388506	45549421	1	protein_coding	leucyl-tRNA synthetase 2, mitochondrial [Source:HGNC Symbol;Acc:HGNC:17095]
ENSG00000107099	394.314	1.21641	0.273687	4.36101	1.29463e-05	3.36611e-05	81704	DOCK8	9	214854	465259	1	protein_coding	dedicator of cytokinesis 8 [Source:HGNC Symbol;Acc:HGNC:19191]
ENSG00000183784	13.7415	1.21578	0.284148	4.22683	2.37002e-05	5.93665e-05	157983	C9orf66	9	212824	215741	-1	protein_coding	chromosome 9 open reading frame 66 [Source:HGNC Symbol;Acc:HGNC:26436]
ENSG00000207805	5.0436	1.21572	0.439305	2.56591	0.0102907	0.0167346	619552	MIR483	11	2134134	2134209	-1	miRNA	microRNA 483 [Source:HGNC Symbol;Acc:HGNC:32340]
ENSG00000012174	772.376	1.21401	0.128227	9.44064	3.70522e-21	5.84737e-20	51360	MBTPS2	X	21839636	21885424	1	protein_coding	membrane bound transcription factor peptidase, site 2 [Source:HGNC Symbol;Acc:HGNC:15455]
ENSG00000221817	50.9956	1.2123	0.155159	7.72922	1.08203e-14	8.73025e-14	101929145	PPP3CB-AS1	10	73495525	73520070	1	processed_transcript	PPP3CB antisense RNA 1 (head to head) [Source:HGNC Symbol;Acc:HGNC:50750]
ENSG00000182359	89.1237	1.212	0.190919	6.16836	6.90007e-10	3.18667e-09	143879	KBTBD3	11	106051098	106077765	-1	protein_coding	kelch repeat and BTB domain containing 3 [Source:HGNC Symbol;Acc:HGNC:22934]
ENSG00000101935	686.871	1.21079	0.219809	5.48054	4.24024e-08	1.55352e-07	9949	AMMECR1	X	110194186	110440233	-1	protein_coding	Alport syndrome, mental retardation, midface hypoplasia and elliptocytosis chromosomal region gene 1 [Source:HGNC Symbol;Acc:HGNC:467]
ENSG00000155252	585.774	1.21003	0.106551	11.2654	1.94485e-29	6.11402e-28	55361	PI4K2A	10	97640686	97676434	1	protein_coding	phosphatidylinositol 4-kinase type 2 alpha [Source:HGNC Symbol;Acc:HGNC:30031]
ENSG00000232284	7.18331	1.20917	0.320821	3.6621	0.000250161	0.000534401	100289178	GNG12-AS1	1	67832303	68202987	1	antisense_RNA	GNG12 antisense RNA 1 [Source:HGNC Symbol;Acc:HGNC:43938]
ENSG00000129636	1671.67	1.20907	0.144733	8.30217	1.02227e-16	1.03016e-15	81533	ITFG1	16	47154387	47464149	-1	protein_coding	integrin alpha FG-GAP repeat containing 1 [Source:HGNC Symbol;Acc:HGNC:30697]
ENSG00000156162	1504.57	1.20893	0.11735	10.2281	1.48332e-24	3.18841e-23	286148	DPY19L4	8	94719703	94793836	1	protein_coding	dpy-19 like 4 (C. elegans) [Source:HGNC Symbol;Acc:HGNC:27829]
ENSG00000148834	1216.2	1.2089	0.276257	4.17794	2.94161e-05	7.26955e-05	9446	GSTO1	10	104235356	104267459	1	protein_coding	glutathione S-transferase omega 1 [Source:HGNC Symbol;Acc:HGNC:13312]
ENSG00000137507	814.996	1.20857	0.234079	5.05822	4.23186e-07	1.36253e-06	2615	LRRC32	11	76657524	76670747	-1	protein_coding	leucine rich repeat containing 32 [Source:HGNC Symbol;Acc:HGNC:4161]
ENSG00000198130	845.783	1.20772	0.131356	9.0831	1.0553e-19	1.44351e-18	26275	HIBCH	2	190189735	190344193	-1	protein_coding	3-hydroxyisobutyryl-CoA hydrolase [Source:HGNC Symbol;Acc:HGNC:4908]
ENSG00000185222	1845.19	1.20746	0.178298	6.60759	3.90633e-11	2.10779e-10	51186	TCEAL9	X	103356452	103358451	1	protein_coding	transcription elongation factor A like 9 [Source:HGNC Symbol;Acc:HGNC:30084]
ENSG00000164616	75.4275	1.20704	0.353031	3.16981	0.00152541	0.0028745	NA	FBXL21	5	135930317	135951591	1	transcribed_unitary_pseudogene	F-box and leucine rich repeat protein 21 (gene/pseudogene) [Source:HGNC Symbol;Acc:HGNC:13600]
ENSG00000103742	1670.67	1.20666	0.257298	4.56416	5.01499e-06	1.38582e-05	57722	IGDCC4	15	65381464	65423072	-1	protein_coding	immunoglobulin superfamily DCC subclass member 4 [Source:HGNC Symbol;Acc:HGNC:13770]
ENSG00000133134	411.311	1.20662	0.245887	5.01413	5.3275e-07	1.68827e-06	84707	BEX2	X	103309346	103311046	-1	protein_coding	brain expressed X-linked 2 [Source:HGNC Symbol;Acc:HGNC:30933]
ENSG00000215817	5.36844	1.20456	0.333447	3.57603	0.000348856	0.000728037	441155	ZC3H11B	1	219608347	219613145	-1	protein_coding	zinc finger CCCH-type containing 11B pseudogene [Source:HGNC Symbol;Acc:HGNC:25659]
ENSG00000104660	1085.59	1.20338	0.175507	6.76575	1.32621e-11	7.59028e-11	23484	LEPROTL1	8	30095398	30177208	1	protein_coding	leptin receptor overlapping transcript like 1 [Source:HGNC Symbol;Acc:HGNC:6555]
ENSG00000040531	343.825	1.20261	0.0949613	12.5864	2.50856e-36	1.27439e-34	1497	CTNS	17	3636468	3661542	1	protein_coding	cystinosin, lysosomal cystine transporter [Source:HGNC Symbol;Acc:HGNC:2518]
ENSG00000126005	537.343	1.20234	0.131519	9.02724	1.76057e-19	2.35272e-18	NA	MMP24-AS1	20	35201745	35278131	-1	protein_coding	MMP24 antisense RNA 1 [Source:HGNC Symbol;Acc:HGNC:44421]
ENSG00000185475	359.469	1.20151	0.112177	10.6091	2.70352e-26	6.65281e-25	374395	TMEM179B	11	62787415	62790405	1	protein_coding	transmembrane protein 179B [Source:HGNC Symbol;Acc:HGNC:33744]
ENSG00000223403	137.81	1.20148	0.290444	3.96308	7.39899e-05	0.000171518	100507257	MEG9	14	101069911	101072937	1	lincRNA	maternally expressed 9 (non-protein coding) [Source:HGNC Symbol;Acc:HGNC:43874]
ENSG00000255559	11.6388	1.20128	0.333919	3.44209	0.000577243	0.00116602	286103	ZNF252P-AS1	8	145002811	145006046	1	antisense_RNA	ZNF252P antisense RNA 1 [Source:HGNC Symbol;Acc:HGNC:27821]
ENSG00000101445	273.115	1.20122	0.193432	6.15339	7.58465e-10	3.48244e-09	26051	PPP1R16B	20	38805705	38923024	1	protein_coding	protein phosphatase 1 regulatory subunit 16B [Source:HGNC Symbol;Acc:HGNC:15850]
ENSG00000189423	13.1245	1.20105	0.309157	4.00875	6.10414e-05	0.000143254	NA	USP32P3	17	20415547	20431008	1	transcribed_unprocessed_pseudogene	ubiquitin specific peptidase 32 pseudogene 3 [Source:HGNC Symbol;Acc:HGNC:43576]
ENSG00000175110	791.395	1.20101	0.120943	9.81702	9.5111e-23	1.71365e-21	56945	MRPS22	3	139005806	139357223	1	protein_coding	mitochondrial ribosomal protein S22 [Source:HGNC Symbol;Acc:HGNC:14508]
ENSG00000196361	415.93	1.20023	0.477515	7.60109	2.93657e-14	2.26104e-13	1995	ELAVL3	19	11451326	11481046	-1	protein_coding	ELAV like RNA binding protein 3 [Source:HGNC Symbol;Acc:HGNC:3314]
ENSG00000008282	1328.03	1.20002	0.149857	7.91704	2.43235e-15	2.10097e-14	6856	SYPL1	7	106090503	106112576	-1	protein_coding	synaptophysin like 1 [Source:HGNC Symbol;Acc:HGNC:11507]
ENSG00000156017	432.124	1.19974	0.122339	9.7613	1.6503e-22	2.92265e-21	138199	CARNMT1	9	74981020	75028423	-1	protein_coding	carnosine N-methyltransferase 1 [Source:HGNC Symbol;Acc:HGNC:23435]
ENSG00000213533	67.0771	1.19907	0.137547	8.65508	4.92548e-18	5.6643e-17	375346	TMEM110	3	52836219	52897596	-1	protein_coding	transmembrane protein 110 [Source:HGNC Symbol;Acc:HGNC:30526]
ENSG00000263155	177.299	1.1989	0.36082	3.18509	0.0014471	0.00273584	100820829	MYZAP	15	57591941	57685364	1	protein_coding	myocardial zonula adherens protein [Source:HGNC Symbol;Acc:HGNC:43444]
ENSG00000214717	1865.43	1.19864	0.274911	3.99774	6.39515e-05	0.000149567	9189	ZBED1	X	2486414	2500967	-1	protein_coding	zinc finger BED-type containing 1 [Source:HGNC Symbol;Acc:HGNC:447]
ENSG00000143375	342.749	1.19854	0.298051	4.4044	1.06076e-05	2.79154e-05	57530	CGN	1	151510510	151538692	1	protein_coding	cingulin [Source:HGNC Symbol;Acc:HGNC:17429]
ENSG00000280417	8.48295	1.19841	0.324523	3.71408	0.000203945	0.000441948	NA	AC096887.2	3	53046166	53048122	1	TEC
ENSG00000185988	5.64257	1.19814	0.405143	3.11786	0.0018217	0.00338846	126520	PLK5	19	1524074	1535456	1	protein_coding	polo like kinase 5 [Source:HGNC Symbol;Acc:HGNC:27001]
ENSG00000103249	1086.02	1.19769	0.0958021	12.4399	1.58668e-35	7.72226e-34	1186	CLCN7	16	1444934	1475580	-1	protein_coding	chloride voltage-gated channel 7 [Source:HGNC Symbol;Acc:HGNC:2025]
ENSG00000197959	588.212	1.1968	0.358186	3.65057	0.000261661	0.000556796	26052	DNM3	1	171841498	172418466	1	protein_coding	dynamin 3 [Source:HGNC Symbol;Acc:HGNC:29125]
ENSG00000198932	953.457	1.19672	0.239218	4.98495	6.19779e-07	1.94685e-06	9737	GPRASP1	X	102651366	102659083	1	protein_coding	G protein-coupled receptor associated sorting protein 1 [Source:HGNC Symbol;Acc:HGNC:24834]
ENSG00000165629	3394.69	1.1967	0.138198	8.55098	1.22049e-17	1.34925e-16	509	ATP5C1	10	7788129	7807815	1	protein_coding	ATP synthase, H+ transporting, mitochondrial F1 complex, gamma polypeptide 1 [Source:HGNC Symbol;Acc:HGNC:833]
ENSG00000257108	37.7664	1.19659	0.307235	3.79147	0.000149758	0.000331336	283948	NHLRC4	16	566996	569495	1	protein_coding	NHL repeat containing 4 [Source:HGNC Symbol;Acc:HGNC:26700]
ENSG00000198843	1199.14	1.19595	0.161738	7.29711	2.94007e-13	2.04127e-12	51714	SELENOT	3	150602875	150630445	1	protein_coding	selenoprotein T [Source:HGNC Symbol;Acc:HGNC:18136]
ENSG00000048392	481.544	1.19517	0.098853	12.0405	2.17647e-33	9.10836e-32	50484	RRM2B	8	102204502	102239118	-1	protein_coding	ribonucleotide reductase regulatory TP53 inducible subunit M2B [Source:HGNC Symbol;Acc:HGNC:17296]
ENSG00000131100	1331.78	1.19512	0.131787	8.94376	3.76157e-19	4.85556e-18	529	ATP6V1E1	22	17592136	17628818	-1	protein_coding	ATPase H+ transporting V1 subunit E1 [Source:HGNC Symbol;Acc:HGNC:857]
ENSG00000072952	307.824	1.19485	0.177907	6.61326	3.75951e-11	2.03414e-10	10335	MRVI1	11	10573091	10693988	-1	protein_coding	murine retrovirus integration site 1 homolog [Source:HGNC Symbol;Acc:HGNC:7237]
ENSG00000201700	4.51223	1.19451	0.408405	2.75784	0.00581848	0.00991253	767563	SNORD113-3	14	100929919	100929990	1	snoRNA	small nucleolar RNA, C/D box 113-3 [Source:HGNC Symbol;Acc:HGNC:32982]
ENSG00000188107	11.2825	1.19326	0.28987	3.97118	7.15191e-05	0.00016624	346007	EYS	6	63719980	65707225	-1	protein_coding	eyes shut homolog (Drosophila) [Source:HGNC Symbol;Acc:HGNC:21555]
ENSG00000102096	198.865	1.19314	0.295016	4.10191	4.09752e-05	9.88571e-05	11040	PIM2	X	48913182	48919024	-1	protein_coding	Pim-2 proto-oncogene, serine/threonine kinase [Source:HGNC Symbol;Acc:HGNC:8987]
ENSG00000007314	51.8449	1.19274	0.238572	4.86944	1.11917e-06	3.38188e-06	6329	SCN4A	17	63938554	63972918	-1	protein_coding	sodium voltage-gated channel alpha subunit 4 [Source:HGNC Symbol;Acc:HGNC:10591]
ENSG00000004142	1904.42	1.19216	0.0950317	12.4773	9.93508e-36	4.90803e-34	26073	POLDIP2	17	28347177	28357522	-1	protein_coding	DNA polymerase delta interacting protein 2 [Source:HGNC Symbol;Acc:HGNC:23781]
ENSG00000155816	132.842	1.19178	0.410016	4.00935	6.08874e-05	0.000142909	56776	FMN2	1	240014348	240475189	1	protein_coding	formin 2 [Source:HGNC Symbol;Acc:HGNC:14074]
ENSG00000260549	7.20987	1.19161	0.499722	2.5716	0.010123	0.0164823	4500	MT1L	16	56617476	56618818	1	transcribed_unitary_pseudogene	metallothionein 1L, pseudogene [Source:HGNC Symbol;Acc:HGNC:7404]
ENSG00000178385	667.714	1.19072	0.146919	8.13097	4.25873e-16	4.02995e-15	389072	PLEKHM3	2	207821288	208025560	-1	protein_coding	pleckstrin homology domain containing M3 [Source:HGNC Symbol;Acc:HGNC:34006]
ENSG00000267009	6.01509	1.19016	0.302147	3.86364	0.00011171	0.000251965	NA	AC007780.1	17	68413623	68524949	1	processed_transcript
ENSG00000115267	111.6	1.18995	0.291179	4.08349	4.43637e-05	0.000106433	64135	IFIH1	2	162267079	162318703	-1	protein_coding	interferon induced with helicase C domain 1 [Source:HGNC Symbol;Acc:HGNC:18873]
ENSG00000198964	939.75	1.1899	0.167631	7.01698	2.26715e-12	1.40395e-11	259230	SGMS1	10	50305586	50625163	-1	protein_coding	sphingomyelin synthase 1 [Source:HGNC Symbol;Acc:HGNC:29799]
ENSG00000147955	1095.45	1.1898	0.159198	7.38884	1.48112e-13	1.057e-12	10280	SIGMAR1	9	34634722	34637809	-1	protein_coding	sigma non-opioid intracellular receptor 1 [Source:HGNC Symbol;Acc:HGNC:8157]
ENSG00000269352	120.34	1.18935	0.183984	6.31134	2.76625e-10	1.34233e-09	NA	PTOV1-AS2	19	49856970	49859289	-1	antisense_RNA	PTOV1 antisense RNA 2 [Source:HGNC Symbol;Acc:HGNC:51284]
ENSG00000232098	137.937	1.18918	0.0941421	12.5918	2.34333e-36	1.19662e-34	NA	AC012313.1	19	58404238	58408484	-1	lincRNA
ENSG00000144867	936.455	1.18903	0.13974	8.39097	4.8216e-17	5.02584e-16	58477	SRPRB	3	133784033	133825772	1	protein_coding	SRP receptor beta subunit [Source:HGNC Symbol;Acc:HGNC:24085]
ENSG00000255992	5.14515	1.18736	0.311245	3.6412	0.000271375	0.000575727	NA	AC131009.1	12	131924736	131929351	-1	lincRNA
ENSG00000279305	20.4576	1.18727	0.488482	2.45282	0.014174	0.0224693	NA	AC134026.1	3	154334809	154337047	-1	TEC
ENSG00000124570	1329.85	1.18686	0.139007	8.41844	3.81529e-17	4.01821e-16	5269	SERPINB6	6	2948159	2972165	-1	protein_coding	serpin family B member 6 [Source:HGNC Symbol;Acc:HGNC:8950]
ENSG00000075239	1010.29	1.18546	0.175462	6.64423	3.04803e-11	1.66518e-10	38	ACAT1	11	108121516	108147776	1	protein_coding	acetyl-CoA acetyltransferase 1 [Source:HGNC Symbol;Acc:HGNC:93]
ENSG00000107937	1462.66	1.18535	0.161174	7.21147	5.53501e-13	3.70083e-12	23560	GTPBP4	10	988019	1019936	1	protein_coding	GTP binding protein 4 [Source:HGNC Symbol;Acc:HGNC:21535]
ENSG00000240399	8.82917	1.18449	0.374344	3.18914	0.00142699	0.00269962	NA	AC004801.2	12	48054813	48055591	-1	transcribed_processed_pseudogene
ENSG00000198157	321.976	1.18375	0.169043	6.93429	4.08251e-12	2.45861e-11	79366	HMGN5	X	81113701	81201942	-1	protein_coding	high mobility group nucleosome binding domain 5 [Source:HGNC Symbol;Acc:HGNC:8013]
ENSG00000149483	389.365	1.18227	0.0921725	12.7522	3.02963e-37	1.61835e-35	51524	TMEM138	11	61362001	61369509	1	protein_coding	transmembrane protein 138 [Source:HGNC Symbol;Acc:HGNC:26944]
ENSG00000249201	15.8498	1.18209	0.493148	2.80007	0.00510914	0.00879454	101928857	CTD-3080P12.3	5	1173141	1178605	-1	antisense_RNA	uncharacterized LOC101928857 [Source:NCBI gene;Acc:101928857]
ENSG00000137106	1917.26	1.18128	0.139682	8.33173	7.96666e-17	8.11948e-16	9380	GRHPR	9	37422666	37436990	1	protein_coding	glyoxylate and hydroxypyruvate reductase [Source:HGNC Symbol;Acc:HGNC:4570]
ENSG00000072778	3752.25	1.18041	0.149637	7.76778	7.98743e-15	6.54365e-14	37	ACADVL	17	7217125	7225273	1	protein_coding	acyl-CoA dehydrogenase, very long chain [Source:HGNC Symbol;Acc:HGNC:92]
ENSG00000121270	6.3532	1.18021	0.366681	3.42482	0.000615208	0.00123802	85320	ABCC11	16	48166910	48247568	-1	protein_coding	ATP binding cassette subfamily C member 11 [Source:HGNC Symbol;Acc:HGNC:14639]
ENSG00000132639	377.782	1.18021	0.300797	4.5473	5.43384e-06	1.49319e-05	6616	SNAP25	20	10218830	10307418	1	protein_coding	synaptosome associated protein 25 [Source:HGNC Symbol;Acc:HGNC:11132]
ENSG00000228192	14.3154	1.17734	0.218098	5.18226	2.19218e-07	7.3312e-07	NA	AL512353.1	1	42834681	42846422	-1	antisense_RNA
ENSG00000214248	6.35925	1.17657	0.352711	3.13943	0.00169278	0.00316586	NA	AC010336.1	19	7898804	7903542	-1	antisense_RNA
ENSG00000259663	47.4114	1.17612	0.286967	4.01799	5.86969e-05	0.000138146	642366	AC010478.1	5	51372736	51383332	-1	antisense_RNA
ENSG00000148408	122.822	1.17582	0.364623	4.38138	1.17931e-05	3.08458e-05	774	CACNA1B	9	137877789	138124624	1	protein_coding	calcium voltage-gated channel subunit alpha1 B [Source:HGNC Symbol;Acc:HGNC:1389]
ENSG00000130347	138.915	1.1758	0.129941	8.94665	3.66429e-19	4.7393e-18	84816	RTN4IP1	6	106571971	106629487	-1	protein_coding	reticulon 4 interacting protein 1 [Source:HGNC Symbol;Acc:HGNC:18647]
ENSG00000137142	101.317	1.17579	0.384573	4.34107	1.41794e-05	3.66977e-05	347252	IGFBPL1	9	38408994	38424447	-1	protein_coding	insulin like growth factor binding protein like 1 [Source:HGNC Symbol;Acc:HGNC:20081]
ENSG00000271361	18.8166	1.17443	0.536293	1.49636	0.134559	0.175092	NA	AL133351.4	6	3023142	3023772	-1	processed_pseudogene
ENSG00000147459	413.378	1.17396	0.248592	4.45364	8.44253e-06	2.25397e-05	80005	DOCK5	8	25184723	25418082	1	protein_coding	dedicator of cytokinesis 5 [Source:HGNC Symbol;Acc:HGNC:23476]
ENSG00000103150	282.397	1.17368	0.14508	8.02332	1.02925e-15	9.33194e-15	23417	MLYCD	16	83899126	83927026	1	protein_coding	malonyl-CoA decarboxylase [Source:HGNC Symbol;Acc:HGNC:7150]
ENSG00000122873	436.483	1.1717	0.215247	5.34807	8.88985e-08	3.12071e-07	55847	CISD1	10	58269058	58289586	1	protein_coding	CDGSH iron sulfur domain 1 [Source:HGNC Symbol;Acc:HGNC:30880]
ENSG00000140876	97.0806	1.17115	0.169908	6.74747	1.50444e-11	8.5705e-11	283927	NUDT7	16	77722492	77742260	1	protein_coding	nudix hydrolase 7 [Source:HGNC Symbol;Acc:HGNC:8054]
ENSG00000105223	5916.08	1.17094	0.105548	11.0015	3.75602e-28	1.06219e-26	23646	PLD3	19	40348456	40380439	1	protein_coding	phospholipase D family member 3 [Source:HGNC Symbol;Acc:HGNC:17158]
ENSG00000106610	210.902	1.16981	0.197517	5.82456	5.7263e-09	2.36181e-08	64940	STAG3L4	7	67302621	67321526	1	transcribed_unprocessed_pseudogene	stromal antigen 3-like 4 (pseudogene) [Source:HGNC Symbol;Acc:HGNC:33887]
ENSG00000166471	668.235	1.16951	0.117311	9.91336	3.64175e-23	6.89554e-22	440026	TMEM41B	11	9280654	9314780	-1	protein_coding	transmembrane protein 41B [Source:HGNC Symbol;Acc:HGNC:28948]
ENSG00000247796	48.0996	1.16929	0.146898	7.92933	2.20339e-15	1.91579e-14	257396	AC008966.1	5	53109842	53115126	1	antisense_RNA
ENSG00000169372	131.414	1.16926	0.191563	5.95876	2.5416e-09	1.09574e-08	8738	CRADD	12	93677375	93894840	1	protein_coding	CASP2 and RIPK1 domain containing adaptor with death domain [Source:HGNC Symbol;Acc:HGNC:2340]
ENSG00000213699	658.682	1.16924	0.0956593	12.1296	7.36274e-34	3.23223e-32	54978	SLC35F6	2	26764284	26781231	1	protein_coding	solute carrier family 35 member F6 [Source:HGNC Symbol;Acc:HGNC:26055]
ENSG00000103175	96.906	1.1688	0.261308	4.29647	1.73542e-05	4.43037e-05	58189	WFDC1	16	84294646	84329851	1	protein_coding	WAP four-disulfide core domain 1 [Source:HGNC Symbol;Acc:HGNC:15466]
ENSG00000165861	597.838	1.16742	0.0924197	12.5925	2.3225e-36	1.18906e-34	53349	ZFYVE1	14	72969451	73027212	-1	protein_coding	zinc finger FYVE-type containing 1 [Source:HGNC Symbol;Acc:HGNC:13180]
ENSG00000164543	370.977	1.16734	0.150102	7.67422	1.66431e-14	1.31484e-13	9263	STK17A	7	43582758	43626786	1	protein_coding	serine/threonine kinase 17a [Source:HGNC Symbol;Acc:HGNC:11395]
ENSG00000198420	1238.24	1.16635	0.155786	7.46795	8.14548e-14	5.97749e-13	9747	TCAF1	7	143851375	143902198	-1	protein_coding	TRPM8 channel associated factor 1 [Source:HGNC Symbol;Acc:HGNC:22201]
ENSG00000274012	429.536	1.16617	0.442378	1.42827	0.153213	0.19696	378706	RN7SL2	14	49862550	49862849	-1	misc_RNA	RNA, 7SL, cytoplasmic 2 [Source:HGNC Symbol;Acc:HGNC:23134]
ENSG00000143811	752.39	1.16601	0.135193	8.4861	2.13687e-17	2.3092e-16	29920	PYCR2	1	225919877	225924340	-1	protein_coding	pyrroline-5-carboxylate reductase 2 [Source:HGNC Symbol;Acc:HGNC:30262]
ENSG00000134153	843.925	1.1657	0.136747	8.40086	4.43212e-17	4.63703e-16	56851	EMC7	15	34084017	34101948	-1	protein_coding	ER membrane protein complex subunit 7 [Source:HGNC Symbol;Acc:HGNC:24301]
ENSG00000253327	4.6532	1.16526	0.331757	3.39433	0.000687958	0.00137264	644660	RAD21-AS1	8	116874424	116876868	1	antisense_RNA	RAD21 antisense RNA 1 [Source:HGNC Symbol;Acc:HGNC:32158]
ENSG00000159884	282.223	1.16516	0.130075	8.83486	1.00222e-18	1.24322e-17	203260	CCDC107	9	35658290	35661511	1	protein_coding	coiled-coil domain containing 107 [Source:HGNC Symbol;Acc:HGNC:28465]
ENSG00000196517	618.991	1.16499	0.322368	3.33352	0.000857555	0.00168577	6536	SLC6A9	1	43991500	44031467	-1	protein_coding	solute carrier family 6 member 9 [Source:HGNC Symbol;Acc:HGNC:11056]
ENSG00000165688	1196.62	1.16469	0.092675	12.487	8.79351e-36	4.36597e-34	23203	PMPCA	9	136410570	136423761	1	protein_coding	peptidase, mitochondrial processing alpha subunit [Source:HGNC Symbol;Acc:HGNC:18667]
ENSG00000188760	76.2833	1.16383	0.225595	5.17416	2.28944e-07	7.63055e-07	130612	TMEM198	2	219543663	219550595	1	protein_coding	transmembrane protein 198 [Source:HGNC Symbol;Acc:HGNC:33704]
ENSG00000132286	772.658	1.16303	0.0921813	12.5607	3.47232e-36	1.75046e-34	26515	TIMM10B	11	6481447	6484679	1	protein_coding	translocase of inner mitochondrial membrane 10B [Source:HGNC Symbol;Acc:HGNC:4022]
ENSG00000166575	538.489	1.16274	0.141583	8.09844	5.56698e-16	5.20298e-15	65084	TMEM135	11	87037844	87323758	1	protein_coding	transmembrane protein 135 [Source:HGNC Symbol;Acc:HGNC:26167]
ENSG00000184925	33.157	1.16263	0.416801	2.9613	0.00306339	0.00546993	286256	LCN12	9	136949551	136955497	1	protein_coding	lipocalin 12 [Source:HGNC Symbol;Acc:HGNC:28733]
ENSG00000275549	8.15948	1.16253	0.366701	3.01627	0.00255905	0.00463446	100129722	STPG3-AS1	9	137250219	137253497	-1	antisense_RNA	STPG3 antisense RNA 1 [Source:HGNC Symbol;Acc:HGNC:51176]
ENSG00000104432	11.058	1.16199	0.341405	3.35949	0.00078086	0.00154502	3574	IL7	8	78675743	78805523	-1	protein_coding	interleukin 7 [Source:HGNC Symbol;Acc:HGNC:6023]
ENSG00000147592	159.749	1.16196	0.188253	6.05251	1.42605e-09	6.34512e-09	51110	LACTB2	8	70635318	70669174	-1	protein_coding	lactamase beta 2 [Source:HGNC Symbol;Acc:HGNC:18512]
ENSG00000170266	1305.68	1.16168	0.116187	9.90087	4.1267e-23	7.77641e-22	2720	GLB1	3	32996608	33097230	-1	protein_coding	galactosidase beta 1 [Source:HGNC Symbol;Acc:HGNC:4298]
ENSG00000106367	946.533	1.16142	0.15875	7.20264	5.90564e-13	3.93264e-12	1174	AP1S1	7	101154397	101161596	1	protein_coding	adaptor related protein complex 1 sigma 1 subunit [Source:HGNC Symbol;Acc:HGNC:559]
ENSG00000162551	267.866	1.16041	0.220021	5.09151	3.55227e-07	1.15562e-06	249	ALPL	1	21509372	21578412	1	protein_coding	alkaline phosphatase, liver/bone/kidney [Source:HGNC Symbol;Acc:HGNC:438]
ENSG00000106992	177.898	1.15956	0.177425	6.47424	9.52931e-11	4.90295e-10	203	AK1	9	127866480	127877743	-1	protein_coding	adenylate kinase 1 [Source:HGNC Symbol;Acc:HGNC:361]
ENSG00000166323	9.77329	1.15886	0.248049	4.64358	3.4243e-06	9.66996e-06	160140	C11orf65	11	108308519	108467531	-1	protein_coding	chromosome 11 open reading frame 65 [Source:HGNC Symbol;Acc:HGNC:28519]
ENSG00000119632	203.317	1.15865	0.184918	6.11698	9.53668e-10	4.3234e-09	83982	IFI27L2	14	94127779	94130253	-1	protein_coding	interferon alpha inducible protein 27 like 2 [Source:HGNC Symbol;Acc:HGNC:19753]
ENSG00000164535	475.587	1.15841	0.135253	8.4414	3.13547e-17	3.32812e-16	221955	DAGLB	7	6409126	6484190	-1	protein_coding	diacylglycerol lipase beta [Source:HGNC Symbol;Acc:HGNC:28923]
ENSG00000082641	5125.05	1.15786	0.0874804	13.1794	1.15306e-39	7.2613e-38	4779	NFE2L1	17	48048329	48061487	1	protein_coding	nuclear factor, erythroid 2 like 1 [Source:HGNC Symbol;Acc:HGNC:7781]
ENSG00000166135	1608.46	1.15761	0.0806133	14.3105	1.88148e-46	1.70902e-44	55662	HIF1AN	10	100529072	100559998	1	protein_coding	hypoxia inducible factor 1 alpha subunit inhibitor [Source:HGNC Symbol;Acc:HGNC:17113]
ENSG00000196118	60.9157	1.15754	0.193458	5.84475	5.07337e-09	2.10352e-08	90835	CCDC189	16	30757423	30762710	-1	protein_coding	coiled-coil domain containing 189 [Source:HGNC Symbol;Acc:HGNC:28078]
ENSG00000198382	585.824	1.15744	0.160704	7.08631	1.37739e-12	8.7721e-12	7405	UVRAG	11	75815167	76143195	1	protein_coding	UV radiation resistance associated [Source:HGNC Symbol;Acc:HGNC:12640]
ENSG00000125510	95.3251	1.15732	0.245535	4.67028	3.00796e-06	8.55184e-06	4987	OPRL1	20	64080173	64100643	1	protein_coding	opioid related nociceptin receptor 1 [Source:HGNC Symbol;Acc:HGNC:8155]
ENSG00000134574	223.664	1.15702	0.120343	9.52176	1.70264e-21	2.75993e-20	1643	DDB2	11	47214465	47239240	1	protein_coding	damage specific DNA binding protein 2 [Source:HGNC Symbol;Acc:HGNC:2718]
ENSG00000159409	258.202	1.15577	0.504181	5.49226	3.96819e-08	1.462e-07	11189	CELF3	1	151702404	151716814	-1	protein_coding	CUGBP Elav-like family member 3 [Source:HGNC Symbol;Acc:HGNC:11967]
ENSG00000136371	68.7846	1.15528	0.231242	4.85277	1.21747e-06	3.65729e-06	10588	MTHFS	15	79833585	79897379	-1	protein_coding	methenyltetrahydrofolate synthetase [Source:HGNC Symbol;Acc:HGNC:7437]
ENSG00000101856	4453.39	1.15521	0.181284	6.2063	5.4248e-10	2.53265e-09	10857	PGRMC1	X	119236245	119244466	1	protein_coding	progesterone receptor membrane component 1 [Source:HGNC Symbol;Acc:HGNC:16090]
ENSG00000221947	4.29743	1.1547	0.496762	2.32166	0.0202514	0.0312197	389668	XKR9	8	70669365	70790371	1	protein_coding	XK related 9 [Source:HGNC Symbol;Acc:HGNC:20937]
ENSG00000198517	239.689	1.15469	0.23863	4.65763	3.19865e-06	9.06653e-06	7975	MAFK	7	1530714	1543043	1	protein_coding	MAF bZIP transcription factor K [Source:HGNC Symbol;Acc:HGNC:6782]
ENSG00000081913	704.634	1.15395	0.190246	6.1716	6.76014e-10	3.12351e-09	23239	PHLPP1	18	62715450	62980433	1	protein_coding	PH domain and leucine rich repeat protein phosphatase 1 [Source:HGNC Symbol;Acc:HGNC:20610]
ENSG00000111728	364.472	1.15352	0.284926	4.38686	1.14999e-05	3.0127e-05	6489	ST8SIA1	12	22063773	22437041	-1	protein_coding	ST8 alpha-N-acetyl-neuraminide alpha-2,8-sialyltransferase 1 [Source:HGNC Symbol;Acc:HGNC:10869]
ENSG00000130294	1995.55	1.1535	0.364145	3.90792	9.30933e-05	0.000212478	547	KIF1A	2	240713764	240820308	-1	protein_coding	kinesin family member 1A [Source:HGNC Symbol;Acc:HGNC:888]
ENSG00000184216	1252.72	1.15342	0.0743067	15.4606	6.40099e-54	8.64178e-52	3654	IRAK1	X	154010500	154019980	-1	protein_coding	interleukin 1 receptor associated kinase 1 [Source:HGNC Symbol;Acc:HGNC:6112]
ENSG00000122254	24.1155	1.15324	0.37202	3.85715	0.000114715	0.000258328	9956	HS3ST2	16	22814177	22916338	1	protein_coding	heparan sulfate-glucosamine 3-sulfotransferase 2 [Source:HGNC Symbol;Acc:HGNC:5195]
ENSG00000103512	554.193	1.15218	0.124154	9.22392	2.86428e-20	4.15131e-19	23420	NOMO1	16	14833681	14896160	1	protein_coding	NODAL modulator 1 [Source:HGNC Symbol;Acc:HGNC:30060]
ENSG00000161558	154.557	1.15189	0.118319	9.66704	4.16247e-22	7.14691e-21	55260	TMEM143	19	48332356	48364237	-1	protein_coding	transmembrane protein 143 [Source:HGNC Symbol;Acc:HGNC:25603]
ENSG00000175938	196.41	1.15153	0.142357	7.97885	1.47706e-15	1.31323e-14	93129	ORAI3	16	30949066	30956461	1	protein_coding	ORAI calcium release-activated calcium modulator 3 [Source:HGNC Symbol;Acc:HGNC:28185]
ENSG00000006831	1712.56	1.15148	0.125081	9.10653	8.50596e-20	1.17492e-18	79602	ADIPOR2	12	1688574	1788678	1	protein_coding	adiponectin receptor 2 [Source:HGNC Symbol;Acc:HGNC:24041]
ENSG00000203497	100.21	1.15145	0.170071	6.66451	2.6555e-11	1.46249e-10	NA	PDCD4-AS1	10	110869868	110872233	-1	antisense_RNA	PDCD4 antisense RNA 1 [Source:HGNC Symbol;Acc:HGNC:27425]
ENSG00000175606	420.728	1.1512	0.135399	8.36993	5.76506e-17	5.97137e-16	54968	TMEM70	8	73972437	73982783	1	protein_coding	transmembrane protein 70 [Source:HGNC Symbol;Acc:HGNC:26050]
ENSG00000232046	18.911	1.15055	0.291952	3.87361	0.000107235	0.000242453	NA	LINC01798	2	66574030	66730157	1	lincRNA	long intergenic non-protein coding RNA 1798 [Source:HGNC Symbol;Acc:HGNC:52588]
ENSG00000158793	628.016	1.14922	0.10297	11.0698	1.75749e-28	5.13212e-27	4817	NIT1	1	161118086	161125445	1	protein_coding	nitrilase 1 [Source:HGNC Symbol;Acc:HGNC:7828]
ENSG00000177628	353.792	1.14897	0.0802116	14.2733	3.20928e-46	2.90175e-44	2629	GBA	1	155234452	155244699	-1	protein_coding	glucosylceramidase beta [Source:HGNC Symbol;Acc:HGNC:4177]
ENSG00000197712	1466.18	1.14879	0.214202	5.18307	2.1826e-07	7.30163e-07	92689	FAM114A1	4	38867677	38945739	1	protein_coding	family with sequence similarity 114 member A1 [Source:HGNC Symbol;Acc:HGNC:25087]
ENSG00000176387	195.612	1.14793	0.331619	3.32842	0.000873416	0.00171405	3291	HSD11B2	16	67430652	67437553	1	protein_coding	hydroxysteroid 11-beta dehydrogenase 2 [Source:HGNC Symbol;Acc:HGNC:5209]
ENSG00000178028	832.195	1.14758	0.113682	10.0079	1.40769e-23	2.79425e-22	55929	DMAP1	1	44213455	44220681	1	protein_coding	DNA methyltransferase 1 associated protein 1 [Source:HGNC Symbol;Acc:HGNC:18291]
ENSG00000168701	319.332	1.14736	0.135565	8.29855	1.05389e-16	1.0604e-15	29100	TMEM208	16	67227103	67229278	1	protein_coding	transmembrane protein 208 [Source:HGNC Symbol;Acc:HGNC:25015]
ENSG00000254860	34.0464	1.14672	0.217085	5.30835	1.10624e-07	3.83825e-07	493900	TMEM9B-AS1	11	8964675	8977527	1	antisense_RNA	TMEM9B antisense RNA 1 [Source:HGNC Symbol;Acc:HGNC:19230]
ENSG00000120697	454.773	1.14578	0.135452	8.35248	6.68424e-17	6.85857e-16	29880	ALG5	13	36949775	37000261	-1	protein_coding	ALG5, dolichyl-phosphate beta-glucosyltransferase [Source:HGNC Symbol;Acc:HGNC:20266]
ENSG00000104331	2929.02	1.14523	0.102778	11.1088	1.137e-28	3.3854e-27	54928	IMPAD1	8	56957933	56993844	-1	protein_coding	inositol monophosphatase domain containing 1 [Source:HGNC Symbol;Acc:HGNC:26019]
ENSG00000178802	738.952	1.14512	0.0736025	15.5044	3.24014e-54	4.46618e-52	4351	MPI	15	74890005	74902219	1	protein_coding	mannose phosphate isomerase [Source:HGNC Symbol;Acc:HGNC:7216]
ENSG00000185332	11.6116	1.14458	0.403382	3.01735	0.00254996	0.00461969	284186	TMEM105	17	81311270	81330674	-1	protein_coding	transmembrane protein 105 [Source:HGNC Symbol;Acc:HGNC:26794]
ENSG00000173531	407.651	1.1442	0.354362	3.47447	0.000511859	0.00104368	4485	MST1	3	49683947	49689501	-1	protein_coding	macrophage stimulating 1 [Source:HGNC Symbol;Acc:HGNC:7380]
ENSG00000137225	5.37361	1.14399	0.43491	2.3235	0.0201524	0.0310793	11131	CAPN11	6	44158811	44184402	1	protein_coding	calpain 11 [Source:HGNC Symbol;Acc:HGNC:1478]
ENSG00000152127	2145.67	1.14163	0.210644	5.44989	5.04014e-08	1.82992e-07	4249	MGAT5	2	134119983	134454621	1	protein_coding	mannosyl (alpha-1,6-)-glycoprotein beta-1,6-N-acetyl-glucosaminyltransferase [Source:HGNC Symbol;Acc:HGNC:7049]
ENSG00000272597	3.84422	1.1416	0.409247	2.62435	0.00868141	0.0143041	NA	AC063944.3	3	107329430	107329962	1	lincRNA
[truncated: 17,841 more rows]

## Sheet: SD3.1 SC expr adr cortex all 
	p_val	avg_log2FC	pct.1	pct.2	p_val_adj
STAR	0	4.17482	0.998	0.506	0
CYP17A1	0	3.96078	0.876	0.362	0
FDX1	0	3.75332	0.991	0.551	0
MT3	0	3.70466	0.937	0.208	0
CYP21A2	0	3.43867	0.751	0.152	0
CYP11A1	0	3.31862	0.974	0.282	0
PEG10	0	3.30802	0.992	0.323	0
APOE	0	3.22502	0.998	0.469	0
FDXR	0	2.95282	0.987	0.178	0
CYP11B1	0	2.94169	0.753	0.164	0
APOA1	0	2.87173	0.793	0.202	0
SULT2A1	0	2.71517	0.839	0.204	0
MT2A	0	2.69577	0.953	0.564	0
HSPD1	0	2.68473	1	0.713	0
APOC1	0	2.68057	0.917	0.325	0
SNCG	0	2.67781	0.86	0.349	0
DHCR24	0	2.61483	0.948	0.278	0
FAM166B	0	2.59678	0.895	0.096	0
INHA	0	2.57027	0.923	0.11	0
NOV	0	2.55082	0.809	0.1	0
DLK1	0	2.50226	0.999	0.551	0
POR	0	2.3455	0.962	0.305	0
HSPE1	0	2.31617	0.997	0.781	0
SCARB1	0	2.29151	0.886	0.23	0
MT-CO3	0	2.24102	0.997	0.831	0
TNNI3	0	2.1519	0.795	0.093	0
ENO1	0	2.10612	0.994	0.691	0
MT-ND4	0	2.02317	0.996	0.758	0
MT-CYB	0	2.00617	0.996	0.775	0
PTS	0	1.99974	0.966	0.335	0
PEBP1	0	1.99613	0.997	0.607	0
MGARP	0	1.98663	0.926	0.073	0
MT-CO1	0	1.98244	0.997	0.972	0
BNIP3	0	1.94339	0.915	0.346	0
MT-ATP6	0	1.91029	0.996	0.761	0
LDHA	0	1.90962	0.994	0.705	0
MT-CO2	0	1.90389	0.996	0.814	0
MT-ND1	0	1.89974	0.994	0.79	0
MRAP	0	1.89326	0.711	0.07	0
KLHDC8B	0	1.89091	0.958	0.356	0
FAM162A	0	1.84495	0.831	0.264	0
PPIF	0	1.83786	0.902	0.187	0
MT-ND3	0	1.82797	0.995	0.743	0
CHCHD2	0	1.78272	0.999	0.885	0
CTNNAL1	0	1.78193	0.953	0.251	0
GSTA4	0	1.77005	0.96	0.355	0
MYL9	0	1.76823	0.919	0.284	0
MT-ND4L	0	1.7602	0.963	0.516	0
MGST1	0	1.71437	0.846	0.124	0
HOPX	0	1.70077	0.576	0.098	0
PEG3	0	1.6623	0.856	0.132	0
MT-ND2	0	1.63457	0.991	0.749	0
LY6E	0	1.63105	0.972	0.562	0
MT-ATP8	0	1.61676	0.7	0.251	0
PRDX3	0	1.60948	0.974	0.456	0
NDN	0	1.57897	0.953	0.424	0
COL15A1	0	1.56446	0.821	0.07	0
TM7SF2	0	1.55999	0.806	0.184	0
PLAGL1	0	1.54902	0.93	0.188	0
AAMDC	0	1.53691	0.939	0.313	0
TCEA3	0	1.52836	0.797	0.056	0
TPM2	0	1.52814	0.963	0.37	0
PLP2	0	1.50743	0.891	0.227	0
RAB38	0	1.50224	0.848	0.096	0
METTL9	0	1.50001	0.956	0.511	0
SOAT1	0	1.49684	0.828	0.105	0
DHCR7	0	1.49314	0.73	0.159	0
NGFRAP1	0	1.48072	0.997	0.702	0
PGAM1	0	1.47638	0.984	0.556	0
FAM195A	0	1.47233	0.865	0.126	0
ALDH1A2	0	1.45028	0.694	0.051	0
RHOBTB3	0	1.44566	0.939	0.252	0
FDPS	0	1.44262	0.88	0.5	0
COMT	0	1.42652	0.97	0.406	0
HSPA9	0	1.40009	0.951	0.363	0
KCNK3	0	1.38912	0.724	0.073	0
RARRES2	0	1.3891	0.807	0.186	0
ECI2	0	1.37482	0.918	0.286	0
TPI1	0	1.36763	0.998	0.795	0
TBCA	0	1.35535	0.992	0.673	0
TBX3	0	1.34439	0.84	0.165	0
MIR202HG	0	1.33774	0.562	0.018	0
CKS2	0	1.33445	0.855	0.307	0
LAPTM4B	0	1.32907	0.933	0.317	0
EBP	0	1.32712	0.801	0.224	0
PGK1	0	1.32017	0.951	0.586	0
NDUFA11	0	1.30968	0.897	0.632	0
RPS26	0	1.30672	0.997	0.864	0
GSTA1	0	1.30368	0.4	0.116	0
CYB5B	0	1.30132	0.909	0.307	0
GLRX	0	1.29394	0.663	0.186	0
SERPINA5	0	1.29072	0.772	0.064	0
BIRC7	0	1.28548	0.644	0.044	0
TNXB	0	1.28338	0.676	0.08	0
RBBP7	0	1.28165	0.882	0.32	0
MC2R	0	1.27753	0.721	0.032	0
AMHR2	0	1.27614	0.785	0.053	0
TMEM97	0	1.26974	0.792	0.158	0
FDFT1	0	1.26216	0.896	0.383	0
MIF	0	1.25605	0.991	0.629	0
TXN2	0	1.25167	0.948	0.439	0
BBX	0	1.2502	0.912	0.288	0
ECH1	0	1.24185	0.929	0.477	0
TMEM41A	0	1.23944	0.783	0.129	0
ATP6V1G1	0	1.23414	0.992	0.723	0
UQCRFS1	0	1.23111	0.966	0.532	0
PPP2R1A	0	1.2289	0.975	0.554	0
RHBDD2	0	1.21245	0.873	0.285	0
NR5A1	0	1.21202	0.77	0.028	0
PLIN3	0	1.21031	0.845	0.211	0
ATP5C1	0	1.2102	0.985	0.626	0
ALDOA	0	1.20809	0.997	0.801	0
RPL36	0	1.20729	0.999	0.916	0
AKAP7	0	1.20522	0.772	0.09	0
SH3BP5	0	1.19012	0.875	0.46	0
MLEC	0	1.18788	0.901	0.294	0
GRPEL1	0	1.18333	0.85	0.197	0
MT-ND5	0	1.17642	0.987	0.751	0
PAPSS2	0	1.17593	0.598	0.099	0
OAF	0	1.17187	0.809	0.132	0
LDHB	0	1.17088	0.994	0.668	0
SCPEP1	0	1.16872	0.825	0.155	0
RAN	0	1.1646	0.988	0.695	0
MSMO1	0	1.14184	0.827	0.344	0
AC020571.3	0	1.1362	0.364	0.031	0
RPL7A	0	1.1352	0.999	0.895	0
ST3GAL4	0	1.13514	0.805	0.127	0
UQCR10	0	1.1348	0.989	0.733	0
VDAC1	0	1.13469	0.958	0.45	0
C1QBP	0	1.12809	0.964	0.491	0
GAPDH	0	1.12289	1	0.862	0
UQCRQ	0	1.11344	0.987	0.689	0
QPRT	0	1.10937	0.757	0.207	0
NR0B1	0	1.09927	0.675	0.025	0
RDX	0	1.09758	0.961	0.463	0
MRPL33	0	1.09614	0.96	0.512	0
CADM1	0	1.09548	0.855	0.203	0
ALAS1	0	1.09459	0.655	0.125	0
SMS	0	1.09099	0.912	0.372	0
IKBKAP	0	1.08786	0.557	0.069	0
PKM	0	1.08388	0.975	0.568	0
TIMM8B	0	1.08056	0.956	0.537	0
IDI1	0	1.07763	0.862	0.379	0
SRSF9	0	1.07188	0.967	0.553	0
RPS4Y1	0	1.06797	0.851	0.669	0
DDT	0	1.06644	0.897	0.468	0
LDLR	0	1.06533	0.757	0.175	0
MDH1	0	1.06087	0.945	0.419	0
EPHX1	0	1.05058	0.674	0.194	0
RORA	0	1.05021	0.71	0.115	0
NPR3	0	1.04546	0.743	0.094	0
C14orf1	0	1.04362	0.853	0.264	0
VEGFA	0	1.04059	0.606	0.141	0
PTP4A1	0	1.03442	0.789	0.302	0
CCND3	0	1.02778	0.759	0.21	0
LONP1	0	1.02704	0.752	0.109	0
PHPT1	0	1.02642	0.969	0.562	0
HADHB	0	1.02625	0.924	0.405	0
AQP11	0	1.0254	0.636	0.048	0
ING2	0	1.02359	0.763	0.145	0
MOB4	0	1.01766	0.737	0.277	0
P4HB	0	1.01616	0.963	0.583	0
SAT2	0	1.01531	0.911	0.374	0
NDUFC1	0	1.01233	0.967	0.549	0
CD55	0	1.0034	0.758	0.294	0
ACADVL	0	1.0025	0.902	0.385	0
TSPAN13	0	1.00112	0.804	0.288	0
MXRA7	0	0.994543	0.602	0.149	0
SLC23A2	0	0.994509	0.676	0.062	0
TIMM13	0	0.992066	0.966	0.568	0
SCAP	0	0.988948	0.702	0.126	0
REEP6	0	0.988574	0.587	0.054	0
TMEM120A	0	0.981606	0.785	0.153	0
IDH1	0	0.978599	0.749	0.214	0
ADI1	0	0.975916	0.819	0.274	0
NRK	0	0.974372	0.623	0.051	0
TMEM9	0	0.967991	0.886	0.34	0
HDHD3	0	0.966662	0.646	0.084	0
COA4	0	0.963565	0.884	0.314	0
LMAN1	0	0.959154	0.887	0.317	0
CDK6	0	0.955846	0.766	0.218	0
ITGA1	0	0.954526	0.732	0.15	0
CD83	0	0.95058	0.657	0.092	0
CMTM8	0	0.950483	0.719	0.145	0
ASPH	0	0.944701	0.658	0.121	0
P3H2	0	0.94363	0.736	0.116	0
RBP1	0	0.943158	0.992	0.646	0
MDH2	0	0.940919	0.961	0.522	0
CPB1	0	0.938285	0.543	0.022	0
NDUFB4	0	0.936551	0.977	0.687	0
PRDX5	0	0.933364	0.983	0.759	0
HSPB6	0	0.928306	0.724	0.143	0
NDUFS8	0	0.919792	0.95	0.516	0
RBM47	0	0.919062	0.66	0.046	0
TSTD1	0	0.913023	0.73	0.177	0
ALDH3A2	0	0.911439	0.636	0.141	0
CD46	0	0.905386	0.842	0.263	0
DDIT3	0	0.90011	0.725	0.232	0
GRB14	0	0.895972	0.614	0.015	0
AHCY	0	0.891996	0.817	0.295	0
CREM	0	0.890837	0.902	0.413	0
GRHPR	0	0.889793	0.878	0.381	0
LAPTM4A	0	0.889518	0.987	0.666	0
AVPI1	0	0.88892	0.541	0.114	0
MMAB	0	0.884688	0.706	0.155	0
HMGCR	0	0.878846	0.671	0.137	0
PDIA6	0	0.876221	0.977	0.641	0
TOMM7	0	0.875148	0.991	0.757	0
MRPL46	0	0.874941	0.707	0.141	0
TOMM34	0	0.872501	0.717	0.119	0
PON2	0	0.87146	0.855	0.229	0
ATP1B1	0	0.866915	0.816	0.255	0
PSME1	0	0.865166	0.96	0.584	0
COX7A2L	0	0.86157	0.964	0.564	0
FARP1	0	0.858914	0.727	0.159	0
DNAJC12	0	0.855795	0.555	0.116	0
TDGF1	0	0.852632	0.488	0.017	0
HSPB7	0	0.847886	0.372	0.014	0
ATP5B	0	0.844046	0.991	0.812	0
MSI2	0	0.841079	0.734	0.159	0
ATP5J	0	0.839249	0.985	0.708	0
CD63	0	0.8392	0.994	0.771	0
MTRNR2L12	0	0.839104	0.822	0.388	0
PSD3	0	0.83868	0.596	0.075	0
COX14	0	0.833677	0.868	0.341	0
HMGCS1	0	0.830927	0.742	0.249	0
VKORC1	0	0.830464	0.811	0.347	0
HILPDA	0	0.828088	0.451	0.111	0
MBOAT7	0	0.823887	0.746	0.183	0
SNX5	0	0.823481	0.821	0.249	0
PRDX4	0	0.821845	0.874	0.429	0
ARL6IP4	0	0.821309	0.966	0.599	0
SIGLEC11	0	0.820827	0.57	0.035	0
USMG5	0	0.820277	0.982	0.712	0
C11orf96	0	0.819622	0.786	0.256	0
NDUFAB1	0	0.818842	0.955	0.552	0
CCT8	0	0.817348	0.95	0.523	0
ATP5G2	0	0.813928	0.995	0.741	0
FN3K	0	0.813368	0.578	0.059	0
SCD	0	0.812747	0.591	0.103	0
NME4	0	0.811806	0.91	0.454	0
CDH2	0	0.809595	0.623	0.104	0
CTSA	0	0.80775	0.803	0.257	0
GNAI1	0	0.8069	0.752	0.219	0
TECR	0	0.806335	0.883	0.405	0
SEC61G	0	0.806107	0.973	0.701	0
PCBD1	0	0.804845	0.859	0.3	0
OBSL1	0	0.803767	0.703	0.13	0
DCTD	0	0.802933	0.76	0.24	0
ESD	0	0.800911	0.927	0.529	0
MCFD2	0	0.800351	0.775	0.199	0
SEC61B	0	0.800178	0.978	0.68	0
MRPL17	0	0.798178	0.841	0.31	0
ARL6IP5	0	0.797417	0.86	0.445	0
RPL29	0	0.796328	0.999	0.937	0
SIAH2	0	0.795779	0.813	0.334	0
DPP10	0	0.795699	0.58	0.016	0
LINC00473	0	0.794658	0.463	0.042	0
DFNB31	0	0.793256	0.6	0.028	0
ZNF275	0	0.79309	0.528	0.037	0
ATP5I	0	0.789608	0.983	0.739	0
ATP5G1	0	0.789103	0.909	0.444	0
TUBB4A	0	0.788885	0.489	0.1	0
GALNT2	0	0.787655	0.697	0.117	0
AKR1B1	0	0.786809	0.807	0.334	0
SLC25A3	0	0.783237	0.99	0.715	0
ATP1B3	0	0.781278	0.648	0.406	0
LIMS1	0	0.780701	0.766	0.306	0
TUFM	0	0.778975	0.94	0.516	0
RHOF	0	0.778278	0.598	0.053	0
ATP6V0B	0	0.777681	0.945	0.576	0
LAGE3	0	0.775761	0.764	0.254	0
UQCRC1	0	0.775192	0.846	0.392	0
HIGD2A	0	0.774994	0.949	0.558	0
RGN	0	0.772566	0.521	0.029	0
ZG16B	0	0.771647	0.521	0.032	0
NDUFB5	0	0.768785	0.936	0.503	0
NDUFV2	0	0.767753	0.937	0.526	0
ROMO1	0	0.767687	0.943	0.571	0
GRAMD1B	0	0.767598	0.489	0.03	0
CLTB	0	0.766874	0.832	0.395	0
BORCS7	0	0.762946	0.764	0.232	0
COX17	0	0.762778	0.903	0.486	0
DDX24	0	0.759883	0.905	0.401	0
DECR1	0	0.759163	0.795	0.329	0
RER1	0	0.756638	0.835	0.308	0
MRPS26	0	0.75057	0.835	0.319	0
SCD5	0	0.750394	0.531	0.052	0
ASB4	0	0.750333	0.54	0.017	0
CYC1	0	0.749857	0.912	0.474	0
SORBS2	0	0.747647	0.545	0.08	0
COX20	0	0.747113	0.838	0.329	0
KTN1	0	0.747031	0.955	0.529	0
ERGIC1	0	0.742868	0.735	0.17	0
RPL8	0	0.741294	0.999	0.926	0
LSR	0	0.740631	0.552	0.048	0
ACAT2	0	0.739763	0.647	0.203	0
SEC63	0	0.739675	0.798	0.269	0
POMC	0	0.73685	0.503	0.11	0
WBP5	0	0.736583	0.957	0.529	0
GIPC2	0	0.736239	0.549	0.014	0
MVD	0	0.735979	0.512	0.194	0
CALM3	0	0.7355	0.944	0.632	0
CDKN1C	0	0.734491	0.827	0.341	0
VDAC2	0	0.734474	0.964	0.591	0
EPB41L1	0	0.73199	0.589	0.107	0
NRCAM	0	0.72993	0.551	0.059	0
STK19	0	0.727979	0.675	0.152	0
COX6A1	0	0.725542	0.988	0.788	0
STARD10	0	0.725337	0.538	0.12	0
ETFB	0	0.719086	0.809	0.35	0
ACTN4	0	0.715609	0.806	0.321	0
TBC1D4	0	0.713359	0.592	0.065	0
PRR13	0	0.711062	0.765	0.299	0
MTRNR2L8	0	0.710294	0.74	0.257	0
SLC25A1	0	0.709871	0.693	0.201	0
LONRF2	0	0.708813	0.396	0.046	0
TESK1	0	0.708155	0.512	0.07	0
USB1	0	0.705313	0.535	0.134	0
G0S2	0	0.70451	0.546	0.079	0
LGALS3BP	0	0.704488	0.704	0.174	0
S100A13	0	0.703651	0.638	0.361	0
YBX3	0	0.702284	0.833	0.406	0
SQLE	0	0.702185	0.811	0.32	0
SSR4	0	0.701796	0.972	0.674	0
VAPA	0	0.701764	0.972	0.669	0
APRT	0	0.701063	0.926	0.524	0
LINC01420	0	0.700411	0.915	0.472	0
RPL36AL	0	0.696926	0.987	0.806	0
COQ9	0	0.694751	0.664	0.162	0
ECHS1	0	0.693297	0.874	0.385	0
NDUFA5	0	0.693124	0.896	0.471	0
STOML2	0	0.6919	0.882	0.425	0
RWDD4	0	0.691703	0.661	0.167	0
GADD45GIP1	0	0.691639	0.954	0.612	0
MORF4L2	0	0.690999	0.946	0.518	0
TMEM237	0	0.69001	0.604	0.08	0
ACP1	0	0.689648	0.926	0.534	0
EIF5A	0	0.686929	0.954	0.635	0
PNPLA2	0	0.684357	0.667	0.204	0
TSPAN3	0	0.684122	0.87	0.4	0
FGF12	0	0.683722	0.545	0.053	0
BTG1	0	0.683182	0.983	0.719	0
ATP5A1	0	0.683043	0.975	0.645	0
NETO2	0	0.681274	0.508	0.043	0
MRPL57	0	0.680888	0.886	0.411	0
OSTC	0	0.67958	0.96	0.564	0
TEX264	0	0.679284	0.699	0.21	0
RUVBL2	0	0.678949	0.66	0.243	0
PGRMC1	0	0.678483	0.834	0.443	0
NDFIP1	0	0.676093	0.868	0.468	0
LSM4	0	0.675365	0.896	0.442	0
MRPL12	0	0.67443	0.699	0.252	0
SYNE1	0	0.674294	0.568	0.101	0
CLNS1A	0	0.673345	0.867	0.369	0
IRS2	0	0.673073	0.62	0.126	0
ETV5	0	0.672681	0.532	0.087	0
SLC25A6	0	0.671641	0.992	0.765	0
SLC16A9	0	0.671053	0.518	0.04	0
RND3	0	0.669518	0.683	0.203	0
MRPS28	0	0.669291	0.656	0.139	0
SPCS1	0	0.669254	0.933	0.53	0
TRMT112	0	0.668287	0.981	0.736	0
PRKAR2B	0	0.667504	0.63	0.133	0
C14orf2	0	0.667328	0.983	0.736	0
CIB1	0	0.665569	0.704	0.211	0
SNU13	0	0.665343	0.96	0.642	0
GGA2	0	0.665252	0.634	0.112	0
UGCG	0	0.664819	0.718	0.215	0
ATP5G3	0	0.661731	0.982	0.674	0
CDIP1	0	0.661473	0.637	0.133	0
NCLN	0	0.660858	0.587	0.1	0
MESDC2	0	0.660505	0.814	0.318	0
MRPL41	0	0.660136	0.817	0.4	0
RTF1	0	0.66006	0.83	0.372	0
DMAP1	0	0.659883	0.662	0.182	0
RPL35	0	0.658675	0.998	0.889	0
OSR2	0	0.658275	0.364	0.016	0
SMIM10L1	0	0.657887	0.714	0.221	0
TGFBR3	0	0.657355	0.62	0.124	0
OSGIN1	0	0.657248	0.354	0.02	0
SRP9	0	0.65453	0.956	0.588	0
COX7C	0	0.653914	0.996	0.872	0
NME3	0	0.653033	0.84	0.351	0
TXNDC17	0	0.652885	0.845	0.392	0
PNKP	0	0.652603	0.635	0.14	0
COX8A	0	0.652351	0.976	0.698	0
RNF7	0	0.652017	0.949	0.57	0
MAGEH1	0	0.650956	0.707	0.23	0
GSTK1	0	0.649557	0.78	0.398	0
ARL6IP1	0	0.649086	0.83	0.417	0
CDK2AP2	0	0.648805	0.601	0.199	0
MZT2B	0	0.648148	0.956	0.678	0
SDHC	0	0.648107	0.883	0.432	0
DUSP9	0	0.647424	0.293	0.025	0
GADD45A	0	0.64733	0.626	0.295	0
BCHE	0	0.646955	0.572	0.103	0
BOLA3	0	0.646717	0.719	0.227	0
FHL2	0	0.646521	0.592	0.149	0
IFI27L1	0	0.646102	0.593	0.162	0
LYRM5	0	0.644397	0.631	0.168	0
PGM1	0	0.644228	0.651	0.149	0
MRPS2	0	0.642643	0.753	0.243	0
COL11A1	0	0.642163	0.528	0.039	0
P4HA1	0	0.641911	0.72	0.234	0
GPC6	0	0.640578	0.65	0.131	0
SDF2	0	0.640395	0.812	0.32	0
PRDX2	0	0.640098	0.996	0.815	0
C1orf43	0	0.640063	0.9	0.441	0
ADGRV1	0	0.639946	0.329	0.015	0
PBXIP1	0	0.63922	0.609	0.105	0
MTRNR2L1	0	0.63848	0.396	0.12	0
MAMSTR	0	0.636666	0.508	0.05	0
SFXN1	0	0.635919	0.674	0.154	0
NDUFC2	0	0.635626	0.856	0.509	0
RPS5	0	0.63494	0.998	0.884	0
COX5B	0	0.632508	0.99	0.802	0
PELO	0	0.628617	0.653	0.148	0
RPL37A	0	0.628545	0.999	0.914	0
KIF5B	0	0.627362	0.874	0.421	0
HS2ST1	0	0.626403	0.593	0.078	0
SSR3	0	0.625294	0.833	0.406	0
HOXA5	0	0.623999	0.516	0.089	0
IGFBP2	3.04018e-44	0.623568	0.532	0.431	1.02436e-39
CITED2	0	0.623389	0.839	0.456	0
HACD3	0	0.622775	0.799	0.293	0
MT1E	0	0.622504	0.612	0.091	0
RPRD1A	0	0.622062	0.578	0.135	0
RGS3	0	0.619175	0.688	0.188	0
ROGDI	0	0.61912	0.639	0.222	0
SNHG25	0	0.618474	0.609	0.18	0
SMCO4	0	0.616784	0.533	0.117	0
SPINT2	0	0.614885	0.754	0.253	0
RNF5	0	0.614484	0.859	0.42	0
FGFR4	0	0.611998	0.466	0.039	0
MTCH1	0	0.61173	0.907	0.556	0
PHF20L1	0	0.611122	0.643	0.216	0
TKT	0	0.610896	0.91	0.488	0
BEX2	0	0.610271	0.812	0.213	0
VCAM1	0	0.61004	0.495	0.038	0
RPS27L	0	0.609906	0.897	0.532	0
CCNE1	0	0.609638	0.385	0.032	0
ACADM	0	0.608863	0.682	0.214	0
RABGGTB	0	0.608159	0.778	0.277	0
HSD17B12	0	0.607587	0.814	0.303	0
EEF1B2	0	0.606053	0.991	0.761	0
ANAPC16	0	0.604009	0.941	0.569	0
ENO3	0	0.603667	0.395	0.036	0
C10orf82	0	0.603019	0.475	0.032	0
MCF2	0	0.602253	0.424	0.007	0
SURF4	0	0.602249	0.801	0.309	0
RPL39	0	0.60165	0.999	0.875	0
SDHA	0	0.600469	0.728	0.255	0
RAB18	0	0.600449	0.778	0.31	0
GLIPR2	0	0.600447	0.641	0.167	0
CTNNB1	0	0.59758	0.771	0.347	0
UNG	0	0.596551	0.609	0.108	0
MTFR1L	0	0.596525	0.678	0.207	0
COL2A1	0	0.596338	0.446	0.025	0
MPPED2	0	0.595859	0.511	0.077	0
CCT6A	0	0.59229	0.864	0.441	0
C4orf3	0	0.59222	0.95	0.62	0
PHACTR2	0	0.592073	0.709	0.218	0
GPI	0	0.591319	0.674	0.249	0
MPC2	0	0.590774	0.832	0.419	0
THUMPD3-AS1	0	0.590549	0.544	0.21	0
RPL3	0	0.590385	0.999	0.87	0
TMEM134	0	0.590058	0.716	0.219	0
GTF2H5	0	0.589508	0.828	0.381	0
SMIM4	0	0.588778	0.61	0.139	0
GTF2E2	0	0.586605	0.682	0.185	0
ATP6V1D	0	0.585659	0.717	0.318	0
RPS8	0	0.585642	0.999	0.908	0
SMARCD3	0	0.584579	0.575	0.124	0
BCAP31	0	0.583877	0.906	0.48	0
TMEM14A	0	0.583524	0.675	0.223	0
ERN1	0	0.583311	0.504	0.074	0
WDR45B	0	0.5826	0.702	0.239	0
VSNL1	0	0.58227	0.307	0.023	0
AK2	0	0.580534	0.786	0.309	0
ATPIF1	0	0.580157	0.937	0.606	0
EIF6	0	0.57982	0.863	0.414	0
SERF2	0	0.579625	0.998	0.965	0
TLE1	0	0.579412	0.656	0.178	0
ARHGAP18	0	0.578126	0.606	0.123	0
ADPRHL2	0	0.577721	0.636	0.142	0
PHYH	0	0.576652	0.544	0.135	0
IMMT	0	0.576012	0.71	0.232	0
PABPN1	0	0.575736	0.757	0.281	0
NFS1	0	0.575326	0.502	0.063	0
SEPT6	0	0.574974	0.83	0.33	0
TMEM208	0	0.574065	0.754	0.273	0
PAICS	0	0.572972	0.7	0.211	0
TMEM47	0	0.572852	0.514	0.119	0
SKP1	0	0.572597	0.989	0.856	0
SCCPDH	0	0.572519	0.719	0.239	0
DDRGK1	0	0.572466	0.733	0.241	0
MRFAP1	0	0.571575	0.963	0.678	0
MRPS12	0	0.571524	0.649	0.219	0
KCNMA1	0	0.57068	0.431	0.048	0
HSDL2	0	0.570271	0.617	0.145	0
CCDC69	0	0.569821	0.465	0.035	0
CCDC107	0	0.569776	0.742	0.278	0
MRAS	0	0.569774	0.516	0.074	0
HIGD1A	0	0.569583	0.704	0.283	0
IMPDH2	0	0.56942	0.89	0.427	0
DLD	0	0.569158	0.681	0.21	0
RP11-499P20.2	0	0.569099	0.388	0.016	0
ECHDC2	0	0.569065	0.515	0.046	0
ENAH	0	0.568125	0.576	0.108	0
SFXN4	0	0.566391	0.525	0.079	0
AK3	0	0.566028	0.675	0.206	0
IRS1	0	0.564744	0.434	0.036	0
IVD	0	0.564098	0.58	0.119	0
EIF4B	0	0.562038	0.873	0.427	0
PPP1R14B	0	0.561942	0.635	0.24	0
GTPBP4	0	0.56148	0.613	0.188	0
PDK1	0	0.561463	0.511	0.09	0
ATP1A1	0	0.560986	0.821	0.371	0
POLR1D	0	0.560179	0.941	0.595	0
CLRN1	0	0.559491	0.349	0.008	0
BCO2	0	0.559015	0.405	0.02	0
NSDHL	0	0.557475	0.477	0.093	0
HIBCH	0	0.557022	0.683	0.191	0
URI1	0	0.555031	0.586	0.127	0
SC5D	0	0.55446	0.585	0.142	0
WDR83OS	0	0.554397	0.969	0.678	0
AK1	0	0.554163	0.552	0.317	0
GNAS	0	0.552459	0.99	0.775	0
BEX4	0	0.552229	0.917	0.466	0
UGP2	0	0.551845	0.719	0.249	0
SNRPB	0	0.551635	0.915	0.523	0
HADH	0	0.551456	0.634	0.182	0
SPAG7	0	0.551066	0.855	0.424	0
GOT2	0	0.548513	0.602	0.18	0
TRAPPC2L	0	0.548335	0.719	0.309	0
TOMM20	0	0.548074	0.898	0.475	0
FAM103A1	0	0.547677	0.69	0.23	0
CYB5A	0	0.547498	0.554	0.302	0
NDUFAF3	0	0.547252	0.891	0.49	0
TIMM17B	0	0.54724	0.769	0.357	0
MRPL51	0	0.546981	0.933	0.546	0
MLF2	0	0.545869	0.903	0.472	0
CASP9	0	0.545578	0.424	0.054	0
RAB20	0	0.544523	0.61	0.12	0
SGCE	0	0.54359	0.685	0.199	0
DPP10-AS1	0	0.543085	0.395	0.012	0
HPGD	0	0.542581	0.311	0.094	0
TMEM106C	0	0.542211	0.561	0.141	0
UBE2V2	0	0.542114	0.798	0.338	0
CHCHD10	0	0.541522	0.8	0.4	0
MEG3	0	0.541473	0.981	0.65	0
MAPRE2	0	0.54132	0.618	0.161	0
SYAP1	0	0.541015	0.705	0.241	0
FBL	0	0.539929	0.842	0.42	0
NDUFA6	0	0.539901	0.907	0.514	0
ERV3-1	0	0.539781	0.423	0.093	0
HMGN5	0	0.538849	0.436	0.09	0
RDH11	0	0.536775	0.724	0.258	0
NEU1	0	0.536459	0.651	0.198	0
C16orf13	0	0.536253	0.853	0.402	0
TOMM40	0	0.534365	0.69	0.232	0
MRPS33	0	0.534362	0.721	0.264	0
CYB5R3	0	0.533425	0.799	0.468	0
FADS1	0	0.532936	0.588	0.184	0
MRPL50	0	0.532771	0.666	0.183	0
ACSS1	0	0.532233	0.447	0.076	0
PARK7	0	0.531305	0.982	0.72	0
TMED1	0	0.529395	0.684	0.222	0
LLPH	0	0.528916	0.577	0.155	0
DAB2	0	0.528871	0.67	0.178	0
NECAB3	0	0.528744	0.53	0.089	0
MRPL14	0	0.52856	0.828	0.386	0
C8orf33	0	0.528085	0.639	0.17	0
C6orf132	0	0.527826	0.348	0.018	0
CCT3	0	0.526828	0.951	0.57	0
RANBP1	0	0.526388	0.905	0.499	0
C8orf82	0	0.525452	0.572	0.135	0
FAM60A	0	0.524959	0.764	0.273	0
MRPL42	0	0.524457	0.776	0.303	0
JMJD6	0	0.524293	0.617	0.193	0
NDUFB11	0	0.523729	0.968	0.658	0
DNPH1	0	0.523232	0.663	0.219	0
LYPLA2	0	0.522866	0.667	0.216	0
CIDEB	0	0.522568	0.492	0.068	0
MRPS25	0	0.521685	0.641	0.217	0
RPL23A	0	0.521298	0.998	0.902	0
DDOST	0	0.520965	0.85	0.391	0
PDHB	0	0.520771	0.784	0.367	0
NDUFA2	0	0.519539	0.887	0.528	0
MRPL13	0	0.518797	0.725	0.262	0
UBL5	0	0.518237	0.985	0.821	0
CTTN	0	0.517621	0.684	0.206	0
FKBP10	0	0.517153	0.698	0.236	0
BBS2	0	0.516855	0.483	0.07	0
DARS	0	0.51597	0.747	0.277	0
SNHG8	0	0.515683	0.849	0.433	0
COPE	0	0.51565	0.934	0.605	0
TMEM38B	0	0.515417	0.537	0.083	0
EMC6	0	0.514672	0.747	0.3	0
BTG2	0	0.514351	0.712	0.432	0
MAGED1	0	0.513725	0.778	0.328	0
FNIP1	0	0.513704	0.697	0.236	0
SLC39A10	0	0.512867	0.642	0.19	0
PPP1R16A	0	0.512706	0.535	0.121	0
UBE2M	0	0.512603	0.621	0.202	0
DST	0	0.512421	0.608	0.185	0
NCL	0	0.511235	0.938	0.557	0
TMEM263	0	0.51075	0.637	0.168	0
XRCC6	0	0.510536	0.913	0.521	0
SCAND1	0	0.510026	0.863	0.522	0
AP1S1	0	0.509594	0.725	0.288	0
TMEM245	0	0.509296	0.586	0.138	0
MTCH2	0	0.509286	0.701	0.254	0
TTN	0	0.509255	0.344	0.017	0
SQSTM1	0	0.509109	0.858	0.481	0
DAAM2	0	0.509021	0.455	0.063	0
RPS29	0	0.508643	0.997	0.921	0
FAM96B	0	0.508413	0.888	0.503	0
DUSP14	0	0.50823	0.444	0.062	0
ETV1	0	0.507104	0.417	0.045	0
LINC00400	0	0.506585	0.389	0.012	0
POLDIP2	0	0.506517	0.631	0.217	0
ISCU	0	0.505958	0.889	0.537	0
OTUB1	0	0.505835	0.761	0.334	0
CNBP	0	0.505748	0.973	0.721	0
PMPCB	0	0.504275	0.729	0.271	0
RAB34	0	0.504154	0.757	0.243	0
SLC16A7	0	0.503782	0.437	0.042	0
SERBP1	0	0.503595	0.964	0.663	0
AURKAIP1	0	0.503088	0.89	0.51	0
PBDC1	0	0.502897	0.634	0.193	0
NME1	0	0.502726	0.792	0.372	0
EEF1E1	0	0.502417	0.543	0.163	0
HSBP1	0	0.502036	0.973	0.666	0
MRPS6	0	0.500861	0.749	0.299	0
TSC22D3	0	0.500549	0.86	0.477	0
TMEM136	0	0.500446	0.523	0.08	0
RABEP2	0	0.500361	0.481	0.065	0
CCND2	0	0.499634	0.505	0.239	0
EPCAM	0	0.499404	0.525	0.108	0
IMP3	0	0.499322	0.708	0.264	0
GRIK1	0	0.499163	0.344	0.012	0
GBE1	0	0.498517	0.406	0.053	0
TSPAN7	0	0.498083	0.722	0.263	0
TMEM258	0	0.497533	0.977	0.698	0
RPS25	0	0.49688	0.999	0.921	0
HIBADH	0	0.496682	0.597	0.151	0
LINC00493	0	0.496664	0.881	0.471	0
REEP5	0	0.496658	0.827	0.389	0
SPATC1L	0	0.496641	0.585	0.155	0
C11orf31	0	0.49567	0.932	0.565	0
POLR2H	0	0.491911	0.693	0.25	0
ALDH2	0	0.491839	0.701	0.253	0
TMED10	0	0.490232	0.844	0.407	0
CDK4	0	0.489543	0.829	0.36	0
DHRS4L2	0	0.489463	0.568	0.172	0
MT-ND6	0	0.488881	0.511	0.192	0
PTOV1	0	0.487647	0.901	0.455	0
CCDC86	0	0.487331	0.481	0.092	0
RPL28	0	0.487229	0.999	0.917	0
NPM1	0	0.48713	0.995	0.742	0
ORAI3	0	0.486682	0.541	0.126	0
QPCT	0	0.486603	0.362	0.068	0
ATPAF1	0	0.486348	0.551	0.132	0
C19orf48	0	0.486255	0.64	0.196	0
OXR1	0	0.485246	0.6	0.183	0
NIPSNAP1	0	0.485213	0.627	0.218	0
TMEM147	0	0.484909	0.821	0.402	0
CPLX1	0	0.484224	0.47	0.077	0
PIGH	0	0.484054	0.538	0.114	0
TMCO1	0	0.483934	0.842	0.397	0
CBX6	0	0.483773	0.609	0.175	0
MRPL4	0	0.482967	0.676	0.232	0
SURF6	0	0.482487	0.534	0.115	0
FAM150B	0	0.481992	0.305	0.01	0
ETNK2	0	0.4818	0.406	0.054	0
NOP16	0	0.481702	0.521	0.111	0
PNKD	0	0.480834	0.784	0.377	0
RPS12	0	0.480435	0.999	0.951	0
PTGES2	0	0.480422	0.614	0.183	0
RIMS2	0	0.480099	0.384	0.036	0
ARL2BP	0	0.480065	0.649	0.275	0
SCML1	0	0.480065	0.555	0.105	0
PDCD5	0	0.47945	0.812	0.413	0
NDUFA10	0	0.479163	0.806	0.357	0
GATA6-AS1	0	0.478374	0.459	0.049	0
RPL5	0	0.478102	0.998	0.867	0
PSME2	0	0.477832	0.842	0.41	0
MGST3	0	0.477564	0.981	0.764	0
PKIA	0	0.476135	0.439	0.071	0
EIF4H	0	0.475861	0.881	0.463	0
DNAJB4	0	0.475858	0.704	0.276	0
HDDC2	0	0.475752	0.693	0.252	0
PHB2	0	0.47558	0.907	0.483	0
IARS2	0	0.474869	0.586	0.142	0
HSF1	0	0.474182	0.762	0.359	0
CCDC90B	0	0.474153	0.718	0.289	0
CHPF	0	0.474036	0.586	0.148	0
MRPS11	0	0.473481	0.609	0.221	0
ST8SIA5	0	0.473376	0.387	0.01	0
GADD45G	0	0.472889	0.467	0.141	0
POLE4	0	0.472638	0.671	0.231	0
RPL41	0	0.472506	0.999	0.957	0
TCAF1	0	0.472268	0.622	0.217	0
DCUN1D5	0	0.471341	0.612	0.192	0
LRRC73	0	0.471017	0.392	0.026	0
HNRNPA2B1	0	0.470946	0.991	0.824	0
AKAP9	0	0.469815	0.847	0.446	0
KCNJ5	0	0.469535	0.349	0.01	0
DDB1	0	0.469188	0.707	0.288	0
BRE	0	0.469085	0.547	0.142	0
COA3	0	0.468739	0.79	0.397	0
CNPY2	0	0.468181	0.72	0.312	0
TMEM167A	0	0.467849	0.727	0.294	0
RPN2	0	0.467259	0.871	0.452	0
GRSF1	0	0.467246	0.709	0.266	0
ISOC2	0	0.467113	0.623	0.22	0
MTERF2	0	0.466994	0.449	0.087	0
CISD1	0	0.4663	0.676	0.241	0
NIT1	0	0.466006	0.557	0.157	0
EIF3I	0	0.46493	0.92	0.539	0
TXNRD1	0	0.464804	0.49	0.112	0
NDUFS2	0	0.464518	0.85	0.48	0
C9orf16	0	0.464208	0.834	0.446	0
CHCHD1	0	0.463584	0.748	0.309	0
SIGMAR1	0	0.463466	0.593	0.195	0
IFI27L2	0	0.463241	0.742	0.331	0
EIF4A2	0	0.463125	0.989	0.788	0
GCAT	0	0.463105	0.439	0.05	0
HMGN2	0	0.462767	0.968	0.688	0
BST2	0	0.462187	0.93	0.445	0
ADGRL3	0	0.462145	0.436	0.039	0
ETFA	0	0.461757	0.742	0.293	0
CNIH1	0	0.461692	0.794	0.343	0
PMPCA	0	0.460966	0.598	0.163	0
NDUFB2	0	0.460478	0.968	0.675	0
RAB9A	0	0.460469	0.531	0.124	0
MAN1A1	0	0.459526	0.447	0.126	0
TMEM230	0	0.458642	0.874	0.473	0
C2CD2	0	0.458258	0.429	0.04	0
BANF1	0	0.457247	0.944	0.603	0
DNAJC19	0	0.457181	0.675	0.281	0
RPS18	0	0.45682	0.999	0.908	0
GNL3	0	0.456741	0.639	0.207	0
SF3B5	0	0.456573	0.921	0.58	0
SYPL1	0	0.456252	0.834	0.333	0
NDUFV1	0	0.456205	0.793	0.372	0
RPS14	0	0.455264	0.999	0.947	0
MRPS23	0	0.455033	0.644	0.207	0
NDUFS5	0	0.454581	0.978	0.686	0
GSS	0	0.454326	0.525	0.136	0
INSIG1	0	0.454231	0.574	0.197	0
PRKAR1A	0	0.453929	0.9	0.501	0
CYP51A1	0	0.453925	0.276	0.055	0
SUB1	0	0.452957	0.984	0.745	0
ZNF292	0	0.452936	0.672	0.254	0
ABCA5	0	0.451835	0.444	0.067	0
PIGP	0	0.451486	0.565	0.165	0
RPS23	0	0.451422	0.999	0.898	0
GNS	0	0.450622	0.516	0.123	0
RAP1GAP	0	0.450188	0.445	0.06	0
COX7A2	0	0.44994	0.987	0.843	0
SYP	0	0.449489	0.481	0.114	0
SAP18	0	0.449239	0.968	0.721	0
PRKACA	0	0.449131	0.519	0.104	0
CACNB2	0	0.448448	0.352	0.017	0
MRPS22	0	0.44818	0.599	0.172	0
GOLM1	0	0.447849	0.578	0.16	0
PROX1	0	0.44764	0.406	0.056	0
SNRPN	0	0.447285	0.842	0.387	0
EZR	0	0.447008	0.613	0.165	0
SMDT1	0	0.446983	0.88	0.472	0
SMARCA1	0	0.44693	0.643	0.203	0
SLC25A36	0	0.44635	0.666	0.252	0
BOD1	0	0.446315	0.728	0.278	0
DHRS7	0	0.446295	0.694	0.264	0
FOXO4	0	0.446006	0.331	0.054	0
SMIM10L2A	0	0.445719	0.395	0.022	0
MPG	0	0.443897	0.668	0.275	0
TUSC3	0	0.443825	0.788	0.318	0
PCCB	0	0.443033	0.489	0.106	0
TXNRD2	0	0.442704	0.48	0.1	0
BEX1	0	0.442269	0.759	0.259	0
SNHG19	0	0.442182	0.504	0.144	0
PHB	0	0.441558	0.908	0.51	0
KIF3A	0	0.441386	0.509	0.137	0
NUDT16L1	0	0.44125	0.609	0.228	0
STK17B	0	0.441184	0.424	0.092	0
CCDC115	0	0.440876	0.589	0.193	0
ARG2	0	0.440039	0.35	0.065	0
CCT2	0	0.439586	0.88	0.482	0
TMEM246	0	0.439445	0.497	0.114	0
ZNF503	0	0.439422	0.6	0.191	0
NAT14	0	0.439419	0.5	0.112	0
MRPL49	0	0.438995	0.532	0.15	0
PLAC1	0	0.438928	0.315	0.027	0
IAH1	0	0.438467	0.703	0.263	0
YEATS4	0	0.438342	0.425	0.094	0
GALM	0	0.43736	0.456	0.076	0
PDCD6	0	0.437303	0.838	0.414	0
RPS7	0	0.4372	0.998	0.89	0
FGFRL1	0	0.436742	0.395	0.022	0
PRELID1	0	0.436461	0.898	0.515	0
VEGFB	0	0.436435	0.445	0.109	0
PPP1R9A	0	0.435805	0.478	0.079	0
CIAO1	0	0.435335	0.616	0.182	0
GHITM	0	0.434884	0.896	0.586	0
MRPL34	0	0.434819	0.702	0.3	0
IBTK	0	0.434489	0.528	0.106	0
GBAS	0	0.434353	0.668	0.243	0
KIAA1522	0	0.433249	0.391	0.028	0
NDUFA12	0	0.432861	0.914	0.538	0
RALYL	0	0.432687	0.402	0.042	0
LZTS2	0	0.432538	0.499	0.09	0
MVK	0	0.432491	0.408	0.085	0
AIFM1	0	0.431672	0.474	0.091	0
MFF	0	0.431067	0.728	0.303	0
MRPL37	0	0.430695	0.679	0.269	0
LINC00998	0	0.430371	0.666	0.265	0
SYNGR1	0	0.43036	0.504	0.106	0
B4GALT5	0	0.430326	0.521	0.111	0
YIPF3	0	0.430124	0.849	0.474	0
KRT8	0	0.429972	0.413	0.077	0
SDSL	0	0.429745	0.423	0.079	0
[truncated: 1,118 more rows]

## Sheet: SD3.2 SC expr adr cortex 6w
	p_val	avg_logFC	pct.1	pct.2	p_val_adj	cluster	gene
[truncated: 1,490 more rows]

[truncated: 22 more sheets: SD3.3 SC expr adr cortex 6w+6d, SD3.4 SC expr adr cortex 8w+5d, SD3.5 SC expr adr cortex 19w, SD3.6 SC adr_cort_19w_DZ_vs_FZ, SD4.1 Vasc endo vs adrenal, SD4.2 Vasc endo vs adren stage, SD4.3 Vasc endo 6w, SD4.4 Vasc endo 6w6d, SD4.5 Vasc endo 8w5d, SD4.6 Vasc endo 19w, SD5.1 TFDB3.0, SD5.2 Adrenal cort TF 6w, SD5.3 Adrenal cort TF 6w6d, SD5.4 Adrenal cort TF 8w5d, SD5.5 Adrenal cort TF 19w, SD6.1 Bridge markers all genes, SD6.2 Bridge markers specific, SD7.1 Imprinted genes database, SD7.2 Adrenal imprintd bulk RNA, SD7.3 Adrenal imprinted DZ 19w …]
