# Supplementary material for: An integrated single-cell analysis of human adrenal cortex development
Source: JCI Insight. 2023 Jul 24;8(14):e168177. doi: 10.1172/jci.insight.168177 (PMC10443814; doi:10.1172/jci.insight.168177)
Supplement: Supporting data values [file jciinsight-8-168177-s117.xlsx]

## Sheet: Fig3A MC2R
Figure 3A
MC2R
7wpc	8wpc	9wpc	11.5wpc
2630.52	5754.09	7698.95	12585
3208.32	9135.13	7981.21	10850.5
1212.57	3397.3	7861.61	13370.5
2611.87	5523.26	6556.58	8830.53
4457.69	7849.36	5747.49	14876.6
3476.22	3754.66	6950.95	16849
4999.54	7063.19	6740.41	12016.6
2957.95	9121.35	10101	7787.72

## Sheet: Fig3B STAR
Figure 3B
STAR
7wpc	8wpc	9wpc	11.5wpc
54207.3	79883.3	126940	179067
53859.3	71817.5	120386	119230
15138.5	64374.7	147295	190886
56716.8	72848.1	104701	125610
48037.5	75504.8	131735	277737
52592.8	75972.2	107751	191008
79462.8	87898.1	92557.7	239023
50469.8	94609.6	84588.1	94675

## Sheet: Fig5A HOPX
Figure 5A
HOPX
Control	Adrenal
60.8485	453.259
42.748	343.152
69.7178	652.258
97.8055	344.125
170.678	473.984
291.548	611.329
14.5449	384.815
177.999	483.216
55.3055	370.29
92.0696	355.2
43.1588	437.07
38.3387	202.331
288.176	268.52
331.2	555.571
	318.238
	450.663
	346.46
	421.92
	510.282
	412.89
	495.401
	362.768
	560.085
	444.042
	313.382
	735.396
	314.238
	324.882
	53.7607
	1492.25
	352.242
	657.474

## Sheet: Fig7B
Figure 7B
DLK1			CDKN1C			MAGEL2			PEG3
Control	Adrenal		Control	Adrenal		Control	Adrenal		Control	Adrenal
6627.42	30285.8		1699.53	7208.43		381.993	1219.75		6617.27	18052.6
2454.08	34539.5		1539.8	7237.49		427.48	1571.83		5677.63	17706.2
2677.8	20594.4		1567.07	7316.75		364.434	1078.66		5346.88	12233
86.8513	24805		877.12	6606.03		622.043	2608.97		12814.1	20298.5
210.121	31690.7		617.453	6753.63		433.867	1978.52		11786.8	18276.3
332.575	32703.5		653.802	8772		97.7647	2171.09		1209.84	16105.9
756.335	33155.4		785.425	10360.4		120.835	2494.67		2309.28	22071.3
338.199	33486.4		1042.1	7895.16		151.299	2202.49		1199.07	18716.7
468.168	31955.9		893.892	7210.72		122.187	2554.65		1829.58	24386.6
522.757	39555.9		1049.22	4273.4		154.479	2400.62		2007.61	22598.6
14826.6	34476.2		194.215	8178.13		33.9105	2590.87		9043.31	16938.8
961.142	47612.1		1008.4	6176.94		102.534	2490.23		677.614	17186.5
5591.09	40209.9		1675.57	6834.62		221.919	3092.85		1926.23	26520.3
5630.4	50813.2		1502.68	10581.8		219.162	1830.79		1282.54	11120.1
	43976.4			6900.42			1399.28			18195.5
	46591.8			5242.34			1548.12			19344.5
	53924.8			11645.5			3372.4			25721.9
	40158.6			9575.76			2569.62			26297.4
	60264.8			9432.67			2760.05			16653.3
	45730.5			7616.08			2283.56			26185.4
	59046			13033.2			2671.13			15526.1
	61938.3			11893.5			3672.31			24213.9
	60995.6			8906.6			2331.6			16453.5
	44938.3			6083.98			1734.8			22753.2
	46591.7			10459.1			1956.73			48459.5
	50339.5			8749.65			1920.42			15701.8
	68482.4			9268.49			2597.09			16277.2
	44920.8			7804.74			1897.2			26019
	67500			14810.4			2281.38			29503.6
	62215.1			9686.44			1508.04			27997.4
	86758.8			11115.8			2315.33			29451.9
	57502.6			8136.97			2029.85			13011.2

## Sheet: Fig7D
Figure 7D
DLK1
7wpc	8wpc	9wpc	11.5wpc
30285.8	31955.9	53924.8	46591.7
34539.5	39555.9	40158.6	50339.5
20594.4	34476.2	60264.8	68482.4
24805	47612.1	45730.5	44920.8
31690.7	40209.9	59046	67500
32703.5	50813.2	61938.3	62215.1
33155.4	43976.4	60995.6	86758.8
33486.4	46591.8	44938.3	57502.6
PEG3
7wpc	8wpc	9wpc	11.5wpc
18052.6	24386.6	25721.9	48459.5
17706.2	22598.6	26297.4	15701.8
12233	16938.8	16653.3	16277.2
20298.5	17186.5	26185.4	26019
18276.3	26520.3	15526.1	29503.6
16105.9	11120.1	24213.9	27997.4
22071.3	18195.5	16453.5	29451.9
18716.7	19344.5	22753.2	13011.2
IGF2
7wpc	8wpc	9wpc	11.5wpc
70192	99030.9	150855	156986
98875.9	107306	125295	114487
66194.5	102443	126873	131704
88641.1	79381	113528	120100
81681	117150	127598	182326
72741.9	52712.1	147919	98450.1
106023	101330	106986	168674
87470	109685	145447	97408
PEG10
7wpc	8wpc	9wpc	11.5wpc
49845.5	55453.5	67094.5	68968.9
50249.4	58937.9	70158.7	40839.8
50018	42268	50931.4	48010.7
45497.9	38336.9	56873.7	67209.8
61393.4	64493.5	49482.8	35629.6
49470.2	26228	45800.3	44730.5
40202.5	42688.9	57780	56518.9
42420.6	48044	61967.6	36073.1

## Sheet: Suppl Fig7
	Phenodata
	M11156	M11119	M11114	B10954	B11843	H11098	K927	LG11094	K10910	K11371	L13514	S11373	SK13356	SK13478	A11156	A11192	A13068	A11488	A11113	A937	A11415	A11421	A11036	A11040	A11444	A907	A11027	A11054	A11378	A941	A11041	A11047	A11442	A11479	A11226	A11455	A894	A938	A13116	A910	A11391	A11460	A11381	A11449	A11373	A835
	11156-m	11119	11114	10954	11843	11098	927	11094	10910	11371	13514	11373-s	13356	13478	11156	11192	13068	11488	11113	937	11415	11421	11036	11040	11444	907	11027	11054	11378	941	11041	11047	11442	11479	11226	11455	894	938	13116	910	11391	11460	11381	11449	11373	835
	Muscle	Muscle	Muscle	Brain	Brain	Heart	Kidney	Lung	Kidney	Kidney	Liver	Spleen	Skin	Skin	Adrenal	Adrenal	Adrenal	Adrenal	Adrenal	Adrenal	Adrenal	Adrenal	Adrenal	Adrenal	Adrenal	Adrenal	Adrenal	Adrenal	Adrenal	Adrenal	Adrenal	Adrenal	Adrenal	Adrenal	Adrenal	Adrenal	Adrenal	Adrenal	Adrenal	Adrenal	Adrenal	Adrenal	Adrenal	Adrenal	Adrenal	Adrenal
	46,XY	46,XY	46,XX	46,XY	46,XX	46,XX	46,XX	46,XY	46,XY	46,XX	46,XY	46,XX	46,XX	46,XY	46,XY	46,XY	46,XX	46,XY	46,XX	46,XX	46,XY	46,XX	46,XY	46,XY	46,XY	46,XY	46,XX	46,XX	46,XX	46,XX	46,XY	46,XY	46,XY	46,XY	46,XX	46,XX	46,XX	46,XX	46,XY	46,XY	46,XX	46,XX	46,XY	46,XY	46,XX	46,XX
	7wpc	7wpc	7wpc	8wpc	8wpc	8wpc	9wpc	9wpc	11.5wpc	11.5wpc	11.5wpc	11.5wpc	11.5wpc	11.5wpc	7wpc	7wpc	7wpc	7wpc	7wpc	7wpc	7wpc	7wpc	8wpc	8wpc	8wpc	8wpc	8wpc	8wpc	8wpc	8wpc	9wpc	9wpc	9wpc	9wpc	9wpc	9wpc	9wpc	9wpc	11.5wpc	11.5wpc	11.5wpc	11.5wpc	11.5wpc	11.5wpc	11.5wpc	11.5wpc
MC2R
ENSG00000185231	8.45118	37.5136	35.6511	0	2.15141	13.0935	55.942	57.4452	0.643088	9.88667	0	20.5067	0	0.982789	2630.52	3208.32	1212.57	2611.87	4457.69	3476.22	4999.54	2957.95	5754.09	9135.13	3397.3	5523.26	7849.36	3754.66	7063.19	9121.35	7698.95	7981.21	7861.61	6556.58	5747.49	6950.95	6740.41	10101	12585	10850.5	13370.5	8830.53	14876.6	16849	12016.6	7787.72
MRAP
ENSG00000170262	4.22559	11.3413	13.4682	0	0.717135	7.85609	21.2579	17.7999	0	3.7075	4.62416	8.02438	0	1.96558	1581.55	1756.44	616.947	1289.5	1206.04	1347.4	1584.17	1213.29	1579.28	2244.47	1355.84	2671.16	2100.49	2296.17	2361.28	2208.86	2946.31	2383.36	3710.23	2113.14	3141.07	2193.77	2568.86	2340.65	2864.39	3001.08	5083.27	2896.47	5535.97	5662.38	4101.6	2608.8
STAR
ENSG00000147465	132.684	642.092	686.879	27.3855	77.4506	387.567	821.228	820.415	23.7942	139.649	36.9933	260.346	3.19308	9.82789	54207.3	53859.3	15138.5	56716.8	48037.5	52592.8	79462.8	50469.8	79883.3	71817.5	64374.7	72848.1	75504.8	75972.2	87898.1	94609.6	126940	120386	147295	104701	131735	107751	92557.7	84588.1	179067	119230	190886	125610	277737	191008	239023	94675
CYP11A1
ENSG00000140459	125.077	278.298	333.536	2.34733	25.0997	162.359	352.434	367.326	15.4341	67.9708	6.16555	212.2	35.1239	11.7935	17204.4	19046.5	4858.96	17087.3	17503	17665.6	27065.7	18609.9	29738.8	36456.9	21483.4	31787.4	35258.9	27504.1	44032.3	35856.9	51027.4	48316.2	63888.3	47132.8	54705.2	46869.1	39200.2	36924.8	57292.5	47382.3	88378	49521.3	123971	92840.4	85608.8	41037.6
HSD3B2
ENSG00000203859	3.38047	1.74482	1.5845	0	0	4.3645	6.71304	2.42726	4.50161	3.7075	0	4.45799	0.798271	0	233.104	358.798	59.2962	203.962	964.312	434.012	684.91	457.83	688.015	2091.61	627.903	794.734	1232.66	546.935	625.545	1494.95	539.248	601.131	277.764	303.825	109.264	207.132	799.632	406.329	67.8357	255.535	150.958	149.654	17.9202	89.4821	48.7292	987.968
CYP21A2
ENSG00000231852	4.22559	73.2823	59.4186	4.69466	5.01995	41.8992	49.2289	89.8087	1.28618	14.2121	6.16555	16.0488	0	0	913.802	633.111	363.106	825.513	2469.71	1302.04	2492.62	1164.27	3285.88	7502.09	1940.65	4077.76	6087.43	2444.9	6981.81	6743.38	10064.1	9280.84	11779.2	11303.9	9411.55	11293.9	7259.43	6734.84	12521.9	4396.77	26234.3	22450	18348.9	25913	26498.9	10321.5
POR
ENSG00000127948	684.546	588.876	574.379	933.456	821.12	490.569	667.947	673.97	519.615	670.44	2860.81	822.944	711.259	582.794	4767.31	3885.24	3097.39	5488.6	5655.12	5962.77	7213.5	5599.88	7391.78	8838.21	6923.86	6194.45	7267.56	7314.54	9396.53	8344.68	13732.7	11822.2	15930.6	11082.8	11452.6	12563	9608.13	7924.63	13933.1	9547.46	17640.5	12442.1	20436	17918.8	20954.9	9885.54
CYP11B1
ENSG00000160882	27.0438	230.316	144.981	0.782444	13.6256	58.4843	159.994	278.326	3.21544	42.0183	1.54139	56.1706	0	0	8001.63	5773.09	1986.09	5222.77	13103.8	7779.23	15833.6	5160.43	22670.6	54059.7	10669	35768.9	39987.2	18772.4	44416.1	29314	26846.5	24326	47408.4	36252.6	28855.2	35664.5	27395.1	23742.2	31418.4	41880.5	76262.9	34590	67127.8	38056.2	40517.6	27324.4
CYP11B2
ENSG00000179142	0	0.872408	0	0	0	0	0	0.809088	0	0	0	0	0	0	11.3315	15.6452	8.66124	22.2328	50.7533	20.6182	25.5183	17.5078	30.3708	133.062	35.3965	56.4193	97.29	76.7629	95.9573	85.4255	97.7911	76.1997	64.0994	96.406	97.595	57.2189	44.4874	48.6621	162.424	150.2	186.386	47.3589	68.924	63.1639	87.7125	86.7256
CYP17A1
ENSG00000148795	116.626	595.855	873.849	2.34733	81.7534	412.008	1017.02	919.123	19.2926	169.927	9.24832	192.585	3.99135	13.759	50869.4	71852.3	15399	66933.2	40161.3	48769.2	116668	52628.5	76782	77693.1	70735.3	78131	76186.8	67680.9	122803	75904	150744	142649	186818	114541	209696	122511	104783	132876	253602	132597	224428	186237	376295	234085	284882	86587.3
SULT2A1
ENSG00000105398	43.101	184.078	231.336	1.56489	54.5023	89.9086	237.194	291.272	7.71705	74.15	2597.24	110.558	8.78098	3.93116	9261.85	9583.23	3584.42	8869.91	9007.42	10964.7	20255.4	9400.83	24984.6	20722.6	12793.5	18340.2	19871.5	12419.3	28810.3	37049.4	40769.1	44218.4	48097.2	38938.3	35257.2	25548.2	43591.9	34377.4	50068.5	48897	53386.6	49915.3	103560	101700	59648.7	36672
CYB5A
ENSG00000166347	148.741	163.14	179.048	223.779	210.838	632.852	678.017	932.069	750.483	832.952	4505.47	480.571	420.689	322.355	1119.39	1331.93	759.524	1013.04	977.216	1005.14	1463.73	987.442	1226.51	1113.99	1212.72	1737.33	1035.17	1563.08	1396.85	1271.79	1409.59	1285.52	1271.93	1121.82	1265.55	1032.23	1236.52	1482.98	1317.54	1659.03	1580.43	1001.17	2331.01	2987.12	1495.29	1061.8

## Sheet: Suppl Fig10
	Phenodata
	M11156	M11119	M11114	B10954	B11843	H11098	K927	LG11094	K10910	K11371	L13514	S11373	SK13356	SK13478	A11156	A11192	A13068	A11488	A11113	A937	A11415	A11421	A11036	A11040	A11444	A907	A11027	A11054	A11378	A941	A11041	A11047	A11442	A11479	A11226	A11455	A894	A938	A13116	A910	A11391	A11460	A11381	A11449	A11373	A835
	11156-m	11119	11114	10954	11843	11098	927	11094	10910	11371	13514	11373-s	13356	13478	11156	11192	13068	11488	11113	937	11415	11421	11036	11040	11444	907	11027	11054	11378	941	11041	11047	11442	11479	11226	11455	894	938	13116	910	11391	11460	11381	11449	11373	835
	Muscle	Muscle	Muscle	Brain	Brain	Heart	Kidney	Lung	Kidney	Kidney	Liver	Spleen	Skin	Skin	Adrenal	Adrenal	Adrenal	Adrenal	Adrenal	Adrenal	Adrenal	Adrenal	Adrenal	Adrenal	Adrenal	Adrenal	Adrenal	Adrenal	Adrenal	Adrenal	Adrenal	Adrenal	Adrenal	Adrenal	Adrenal	Adrenal	Adrenal	Adrenal	Adrenal	Adrenal	Adrenal	Adrenal	Adrenal	Adrenal	Adrenal	Adrenal
	46,XY	46,XY	46,XX	46,XY	46,XX	46,XX	46,XX	46,XY	46,XY	46,XX	46,XY	46,XX	46,XX	46,XY	46,XY	46,XY	46,XX	46,XY	46,XX	46,XX	46,XY	46,XX	46,XY	46,XY	46,XY	46,XY	46,XX	46,XX	46,XX	46,XX	46,XY	46,XY	46,XY	46,XY	46,XX	46,XX	46,XX	46,XX	46,XY	46,XY	46,XX	46,XX	46,XY	46,XY	46,XX	46,XX
	7wpc	7wpc	7wpc	8wpc	8wpc	8wpc	9wpc	9wpc	11.5wpc	11.5wpc	11.5wpc	11.5wpc	11.5wpc	11.5wpc	7wpc	7wpc	7wpc	7wpc	7wpc	7wpc	7wpc	7wpc	8wpc	8wpc	8wpc	8wpc	8wpc	8wpc	8wpc	8wpc	9wpc	9wpc	9wpc	9wpc	9wpc	9wpc	9wpc	9wpc	11.5wpc	11.5wpc	11.5wpc	11.5wpc	11.5wpc	11.5wpc	11.5wpc	11.5wpc
AKR1C2
ENSG00000151632	175.785	236.423	153.696	356.012	492.672	64.5945	51.4666	26.6999	18.0065	40.1646	1442.74	41.0135	72.6427	57.0018	23.4723	12.5162	149.906	30.9326	50.7533	22.68	21.4353	24.511	25.6983	37.3895	26.9321	82.6835	10.7019	93.075	46.1567	40.0977	9.77911	16.9333	7.54111	21.4236	35.0069	11.4438	25.0954	12.1655	11.4652	8.77793	15.4038	15.1548	9.64936	18.4228	5.56905	21.0954
AKR1C3
ENSG00000196139	10.1414	8.72408	5.54573	3.91222	11.4742	54.1198	91.7448	2.42726	61.0933	78.4754	689	28.5311	20.755	18.673	2.42817	0	80.6162	20.2995	20.6454	1.03091	4.08292	0.875392	11.6811	2.19938	6.9254	34.0461	3.8916	108.428	21.8637	15.6904	2.79403	1.41111	1.25685	17.5284	19.0947	1.14438	1.1407	6.08276	7.64346	1.95065	6.16154	3.78871	0	15.791	0	4.68787
AKR1C4
ENSG00000198610	0	0	0	0.782444	0.717135	0	0	0	0	0.617917	16.9552	0	0	0	0.80939	2.08603	3.33125	0	7.74203	0	0	0	2.33621	1.09969	0.769489	0.972747	0	0.959536	1.21465	0.871689	0	0	1.25685	0	1.06081	2.28876	0	0	0	0	1.54038	1.89435	1.37848	0	1.39226	1.17197
HSD17B3
ENSG00000130948	0.845118	2.61722	1.5845	0	0	0.872899	1.11884	2.42726	3.85853	4.94333	16.9552	8.91597	1.59654	1.96558	1.61878	0	0.666249	0	0.860225	0	1.02073	0	3.50432	1.09969	0	0.972747	1.9458	0.959536	1.21465	1.74338	0	0	3.77055	1.9476	2.12163	0	1.1407	0	1.91087	0.975326	7.70192	1.89435	4.13544	2.63183	0	0
HSD17B6
ENSG00000025423	10.1414	4.36204	11.8837	10.1718	9.32276	3.4916	5.5942	2.42726	4.50161	6.79708	44.7002	12.4824	9.57925	6.87952	84.1766	187.743	21.32	123.73	30.1079	77.3181	59.2024	91.9161	42.0518	54.9845	47.7083	65.1741	24.3225	66.208	69.235	40.9694	57.2777	53.622	77.9248	112.961	90.1693	54.9301	62.7386	70.5601	80.2563	97.5326	46.2115	72.9327	126.82	92.114	65.4363	106.649
SRD5A1
ENSG00000145545	164.798	191.057	230.544	1434.22	1285.82	134.426	204.748	178.808	236.656	212.563	124.852	182.777	230.7	196.558	251.72	256.582	242.515	239.727	241.723	273.191	307.24	221.474	301.372	254.028	265.474	293.77	274.358	232.208	252.647	256.276	261.242	221.544	197.326	266.821	189.886	224.298	189.357	208.031	224.527	227.251	232.598	220.692	277.074	225.021	214.408	203.922
CYP11B1
ENSG00000160882	27.0438	230.316	144.981	0.782444	13.6256	58.4843	159.994	278.326	3.21544	42.0183	1.54139	56.1706	0	0	8001.63	5773.09	1986.09	5222.77	13103.8	7779.23	15833.6	5160.43	22670.6	54059.7	10669	35768.9	39987.2	18772.4	44416.1	29314	26846.5	24326	47408.4	36252.6	28855.2	35664.5	27395.1	23742.2	31418.4	41880.5	76262.9	34590	67127.8	38056.2	40517.6	27324.4
FDX1
ENSG00000137714	209.589	402.18	366.811	147.882	144.861	419.865	476.626	467.653	254.663	270.647	500.951	381.604	331.282	329.234	13490.1	20382.6	4431.22	12570.2	20820	19411	31420.1	14487.7	29311.3	23103.4	16408.6	35097.7	30425.5	24026.8	26113.8	27676.1	32891.3	32668.5	24507.3	26320.8	25409.7	29013.4	31406.9	26424.7	46496.1	34125.7	34878.9	29619.2	56382.6	51741.7	37681.6	22344.7
H6PD
ENSG00000049239	2737.34	2345.91	2058.26	317.672	354.265	989.868	1946.78	2221.75	1851.45	1987.84	1578.38	2031.95	2429.94	2570.98	2265.48	1942.1	2089.36	2174.95	1961.31	2222.64	1866.92	2007.27	1933.22	2171.89	2163.8	1578.77	2034.33	1303.05	1460.01	1945.61	2756.31	2405.93	2377.96	2333.22	2037.83	2478.72	1865.05	1851.59	1415	1799.48	1759.12	2266.6	1149.65	1461.98	2100.92	2334.56
HSD11B1
ENSG00000117594	1.69024	0.872408	0.792248	1.56489	0.717135	7.85609	2.23768	4.04544	1.92926	1.85375	0	6.24118	0.798271	0.982789	0	0	0.666249	0	0	0	1.02073	0	0	1.09969	0	0	0.9729	0	2.4293	0	0	0	0	0	5.30407	1.14438	0	2.43311	0	0	0	0	4.13544	1.31591	2.78452	1.17197
HSD11B2
ENSG00000176387	13.5219	15.7033	18.2217	29.7329	63.1079	16.5851	267.403	347.099	157.556	162.512	15.4139	179.211	40.7118	65.8469	229.057	152.28	195.211	316.092	249.465	305.149	105.135	211.845	154.19	323.309	480.161	365.753	259.764	329.121	241.715	281.555	240.287	194.733	237.545	240.528	223.832	249.474	257.799	299.272	48.7271	266.264	201.79	145.865	103.386	106.589	148.972	440.66
HSD17B2
ENSG00000086696	1.69024	4.36204	1.5845	3.12978	32.2711	1.7458	5.5942	2.42726	12.8618	12.3583	2399.94	0.891597	39.1153	14.7418	0	0	214.532	29.9659	75.6998	1.03091	0	0	43.22	0	0	69.065	0	237.005	34.0102	24.4073	8.3821	0	0	46.7423	43.4934	0	0	23.1145	16.2424	0	1.54038	0	0	10.5273	2.78452	0
HSD17B4
ENSG00000133835	1380.08	1375.79	1543.3	1331.72	1486.62	1218.57	1130.03	1266.22	1358.84	1373.63	4741.3	1087.75	1161.48	1172.47	1227.04	1340.28	1712.93	1276.93	1538.08	1243.28	1519.87	1284.2	1868.97	1658.33	1325.06	1784.99	1644.2	1749.23	1638.56	1700.66	1860.83	2023.52	2494.85	1875.54	2144.97	1826.43	1408.77	1656.95	2781.26	1931.14	2395.3	2118.84	4032.05	2995.02	2870.84	1425.11

## Sheet: Suppl Fig13_14
	Phenodata
	M11156	M11119	M11114	B10954	B11843	H11098	K927	LG11094	K10910	K11371	L13514	S11373	SK13356	SK13478	A11156	A11192	A13068	A11488	A11113	A937	A11415	A11421	A11036	A11040	A11444	A907	A11027	A11054	A11378	A941	A11041	A11047	A11442	A11479	A11226	A11455	A894	A938	A13116	A910	A11391	A11460	A11381	A11449	A11373	A835
	11156-m	11119	11114	10954	11843	11098	927	11094	10910	11371	13514	11373-s	13356	13478	11156	11192	13068	11488	11113	937	11415	11421	11036	11040	11444	907	11027	11054	11378	941	11041	11047	11442	11479	11226	11455	894	938	13116	910	11391	11460	11381	11449	11373	835
	Muscle	Muscle	Muscle	Brain	Brain	Heart	Kidney	Lung	Kidney	Kidney	Liver	Spleen	Skin	Skin	Adrenal	Adrenal	Adrenal	Adrenal	Adrenal	Adrenal	Adrenal	Adrenal	Adrenal	Adrenal	Adrenal	Adrenal	Adrenal	Adrenal	Adrenal	Adrenal	Adrenal	Adrenal	Adrenal	Adrenal	Adrenal	Adrenal	Adrenal	Adrenal	Adrenal	Adrenal	Adrenal	Adrenal	Adrenal	Adrenal	Adrenal	Adrenal
	46,XY	46,XY	46,XX	46,XY	46,XX	46,XX	46,XX	46,XY	46,XY	46,XX	46,XY	46,XX	46,XX	46,XY	46,XY	46,XY	46,XX	46,XY	46,XX	46,XX	46,XY	46,XX	46,XY	46,XY	46,XY	46,XY	46,XX	46,XX	46,XX	46,XX	46,XY	46,XY	46,XY	46,XY	46,XX	46,XX	46,XX	46,XX	46,XY	46,XY	46,XX	46,XX	46,XY	46,XY	46,XX	46,XX
	7wpc	7wpc	7wpc	8wpc	8wpc	8wpc	9wpc	9wpc	11.5wpc	11.5wpc	11.5wpc	11.5wpc	11.5wpc	11.5wpc	7wpc	7wpc	7wpc	7wpc	7wpc	7wpc	7wpc	7wpc	8wpc	8wpc	8wpc	8wpc	8wpc	8wpc	8wpc	8wpc	9wpc	9wpc	9wpc	9wpc	9wpc	9wpc	9wpc	9wpc	11.5wpc	11.5wpc	11.5wpc	11.5wpc	11.5wpc	11.5wpc	11.5wpc	11.5wpc
PLAGL1
ENSG00000118495	1006.54	1273.72	1083.79	405.306	377.93	617.14	820.109	1663.48	936.336	819.357	280.532	1332.94	3624.15	2858.93	7169.58	5835.68	5198.74	5735.09	4506.72	4978.26	4253.38	4965.22	4515.9	3400.24	4770.06	4526.19	4313.84	4012.78	3011.12	3322.88	4615.74	4446.39	3734.11	5416.27	4879.75	5193.19	4916.43	4779.84	5845.34	3176.64	2952.92	5108.13	4021.03	3676.66	3668.61	4139.39
BBX
ENSG00000114439	1014.14	1223.12	1208.18	938.15	846.219	907.815	1283.31	877.86	1612.22	1379.19	1046.6	912.104	1081.66	1101.71	3357.35	3493.06	3496.48	3522.44	3745.42	3381.38	3254.09	3231.95	3933.02	3170.41	3082.57	2444.51	3836.14	1829.83	2644.29	3630.58	3939.58	4330.68	3558.15	3736.46	3118.8	3745.55	3183.7	4192.24	4608.05	3185.41	2777.31	3842.7	3705.35	3252.94	3443.06	2954.53
PEG3
ENSG00000198300	6617.27	5677.63	5346.88	12814.1	11786.8	1209.84	2309.28	1199.07	1829.58	2007.61	9043.31	677.614	1926.23	1282.54	18052.6	17706.2	12233	20298.5	18276.3	16105.9	22071.3	18716.7	24386.6	22598.6	16938.8	17186.5	26520.3	11120.1	18195.5	19344.5	25721.9	26297.4	16653.3	26185.4	15526.1	24213.9	16453.5	22753.2	48459.5	15701.8	16277.2	26019	29503.6	27997.4	29451.9	13011.2
HOPX
ENSG00000171476	60.8485	42.748	69.7178	97.8055	170.678	291.548	14.5449	177.999	55.3055	92.0696	43.1588	38.3387	288.176	331.2	453.259	343.152	652.258	344.125	473.984	611.329	384.815	483.216	370.29	355.2	437.07	202.331	268.52	555.571	318.238	450.663	346.46	421.92	510.282	412.89	495.401	362.768	560.085	444.042	313.382	735.396	314.238	324.882	53.7607	1492.25	352.242	657.474
NR0B1
ENSG00000169297	3.38047	5.23445	6.33798	0.782444	2.15141	0.872899	15.6638	6.4727	3.85853	5.56125	0	20.5067	2.39481	0	618.374	583.046	200.541	605.118	435.274	595.865	698.18	661.796	580.549	547.646	729.476	592.403	631.412	859.744	670.487	586.646	1084.08	826.908	1055.76	846.231	1228.42	1055.12	1044.88	721.416	887.597	737.346	1004.33	739.745	1111.05	1234.33	1084.57	811.001
NR5A1
ENSG00000136931	16.9024	36.6411	28.5209	0.782444	6.45422	16.5851	77.1999	55.827	0.643088	8.03292	0	2129.13	0	0.982789	7904.51	7451.31	3996.16	7012.99	6979.87	8581.28	9309.06	7682.44	6874.31	8433.52	8505.17	7781.98	8251.16	7650.38	8396.87	7167.9	10944.2	9454.4	9514.36	7723.19	9555.82	10413.8	9829.43	6552.35	7162.88	8519.47	9790.68	7651.3	8237.8	8599.5	9791.77	9431.99
CDIP1
ENSG00000089486	493.549	410.032	392.955	546.928	501.995	615.394	337.889	346.289	272.669	297.836	382.264	404.785	308.931	291.888	1386.49	1221.37	794.169	1275.97	1159.58	1432.96	1306.53	1347.23	1251.04	1285.54	1642.86	1311.26	1220.99	1262.75	1353.12	1403.42	1737.89	1552.22	1966.97	1473.36	1943.41	1700.55	1523.98	1487.84	1649.08	1707.8	2031.77	1569.47	2559.84	2006.77	2554.8	1562.23
HOXA5
ENSG00000106004	269.593	295.746	398.501	1267.56	7987.45	31.4244	719.414	1095.5	726.046	582.077	26.2036	222.008	84.6167	163.143	577.095	853.187	820.819	492.988	775.063	636.07	928.865	702.064	2179.69	844.562	607.127	1452.31	919.39	1202.3	845.396	2706.59	847.989	869.241	779.248	1324.37	573.901	811.364	688.984	1446.48	5157.42	980.202	636.179	635.556	3027.14	2438.39	5378.31	785.218
DDIT3
ENSG00000175197	57.468	87.2408	56.2496	44.5993	63.1079	149.266	73.8434	84.1451	73.9551	79.0933	126.394	124.824	102.179	81.5715	135.168	126.205	131.251	138.23	106.668	99.9981	145.964	112.926	156.526	116.567	157.745	180.931	127.45	131.456	157.904	173.466	114.555	129.822	158.363	136.332	185.643	105.283	185.934	108.273	309.56	151.175	204.871	138.288	333.592	367.14	278.452	150.012
HSF2
ENSG00000025156	456.364	453.652	594.186	907.635	921.519	446.052	392.713	372.18	390.354	342.326	215.794	258.563	284.184	270.267	717.929	650.842	650.259	626.384	681.298	669.059	703.283	668.799	734.739	592.733	608.666	601.158	624.602	629.456	561.168	565.726	712.478	856.541	668.645	651.471	730.901	638.563	744.878	726.282	550.329	669.073	688.552	771.95	369.433	584.266	417.678	533.245
MTA3
ENSG00000057935	648.206	765.102	753.427	910.765	950.204	576.986	817.872	763.779	823.152	721.109	388.429	575.08	673.741	620.14	1439.91	1547.84	1333.16	1526.33	1244.75	1461.83	1462.71	1492.54	1340.99	1254.75	1415.09	1217.88	1279.36	1036.3	1151.49	1252.62	1346.72	1377.24	1362.43	1238.67	1373.76	1246.23	1405.34	1554.75	1335.69	1225.98	1113.7	1344.04	1470.84	1351.44	1172.28	1441.52
ZBTB20
ENSG00000181722	78.596	137.84	111.707	726.89	834.745	162.359	187.965	228.972	232.155	300.307	183.425	215.767	158.856	194.592	382.032	299.346	430.397	405.023	289.896	271.129	288.867	412.309	377.298	221.038	382.436	216.923	353.163	40.3005	410.552	227.511	258.448	364.065	429.843	430.419	472.063	300.971	448.296	329.686	625.808	446.699	403.581	304.044	540.364	414.513	445.524	319.947
ELK1
ENSG00000126767	583.977	474.59	510.207	354.447	337.771	425.102	597.46	517.007	406.431	458.494	422.34	533.175	451.023	447.169	1002.03	1034.67	910.763	811.98	841.3	1153.59	866.6	885.896	765.11	823.668	1001.88	784.034	789.022	1011.35	920.704	859.485	1000.26	938.385	926.299	776.117	923.97	962.422	887.466	1013.39	903.839	803.668	888.802	703.753	905.661	954.038	952.307	910.618
RORA
ENSG00000069667	174.939	213.74	222.622	484.333	352.83	130.062	194.678	186.899	279.743	197.733	867.8	305.818	201.963	203.437	869.285	909.51	592.296	720.149	1206.04	741.223	1046.25	732.703	1159.93	1133.78	588.659	1138.11	1604.31	509.514	686.277	1369.42	2032.66	1794.93	623.398	2050.82	771.212	1800.11	1114.47	1399.04	4546.9	1080.66	973.523	2176.61	1618.34	2013.35	2362.67	830.925
ZNF275
ENSG00000063587	493.549	564.448	469.011	546.146	643.27	429.466	458.724	447.425	508.682	461.584	963.366	369.121	407.916	380.339	2847.44	2581.47	2159.98	2528.74	3051.22	2708.2	2796.8	2519.38	2670.29	2908.68	2403.88	2493.15	3269.92	1773.22	2634.57	2989.89	3586.14	3488.25	3061.69	3414.14	3061.51	3998.46	3067.35	3315.11	5718.26	2626.55	3488.97	4125.9	3781.17	4554.38	5070.62	3131.5
ETV1
ENSG00000006468	706.519	697.054	883.356	1915.42	2061.05	1716.99	799.97	947.442	772.348	745.207	218.877	113.233	377.582	303.682	859.573	1185.91	1354.48	892.211	1107.97	1065.96	1096.26	1153.77	1184.46	856.659	817.198	848.235	1238.5	735.004	754.297	985.88	1336.94	1564.92	828.265	1180.24	1123.4	1344.64	1294.7	1388.09	1094.93	1088.46	1007.41	1072.2	701.646	686.907	820.042	1005.55
DBP
ENSG00000105516	85.3569	50.5997	69.7178	83.7215	56.6537	41.0263	126.429	63.9179	117.685	106.9	46.2416	142.656	54.2824	73.7092	122.218	189.829	121.257	118.897	124.733	158.76	156.172	126.932	94.6167	122.066	164.671	147.858	150.799	177.514	179.768	142.085	210.949	200.377	101.805	190.864	183.521	199.122	248.673	152.069	230.259	127.768	292.673	134.499	198.501	244.76	277.06	185.171
